# Supplementary material for: Integrated single-cell transcriptome analysis reveals heterogeneity of esophageal squamous cell carcinoma microenvironment
Source: Nat Commun. 2021 Dec 17;12:7335. doi: 10.1038/s41467-021-27599-5 (PMC8683407; doi:10.1038/s41467-021-27599-5)
Supplement: Supplementary file 3 — Dataset 1 [file 41467_2021_27599_MOESM3_ESM.xlsx]

## Sheet: Data S1A_Fibroblast_DEgenes
p_val	avg_logFC	pct.1	pct.2	p_val_adj	cluster	gene
0	1.96366	0.471	0.157	0	F:0	PLA2G2A		pct.1, percentage of cells expressed in the present subset; pct2, percentage of cells expressed in the rest subsets
0	1.64544	0.69	0.163	0	F:0	MFAP5
0	1.57052	0.965	0.798	0	F:0	GSN
0	1.33407	0.944	0.836	0	F:0	CFD
0	1.32529	0.474	0.117	0	F:0	SLPI
0	1.31956	0.882	0.673	0	F:0	IGFBP6
0	1.26528	0.551	0.068	0	F:0	PCOLCE2
0	1.11323	0.785	0.348	0	F:0	EFEMP1
0	1.08485	0.994	0.879	0	F:0	MGP
0	1.06259	0.932	0.593	0	F:0	CLU
0	0.934351	0.991	0.955	0	F:0	CST3
0	0.931696	0.396	0.108	0	F:0	HAS1
0	0.918548	0.472	0.145	0	F:0	PROCR
0	0.908063	0.998	0.963	0	F:0	DCN
0	0.894797	0.451	0.072	0	F:0	PI16
0	0.875512	0.31	0.042	0	F:0	MYOC
0	0.871924	0.953	0.804	0	F:0	CCDC80
0	0.816411	0.83	0.658	0	F:0	PLAC9
0	0.801412	0.4	0.086	0	F:0	WISP2
0	0.798767	0.495	0.109	0	F:0	C1QTNF3
0	0.768644	0.957	0.72	0	F:0	MGST1
0	0.707107	0.824	0.63	0	F:0	C3
0	0.692892	0.684	0.342	0	F:0	OGN
0	0.572778	0.945	0.826	0	F:0	NNMT
0	0.542479	0.354	0.076	0	F:0	SCARA5
3.39e-287	0.585486	0.853	0.72	1.14e-282	F:0	UAP1
7.17e-285	0.556151	0.928	0.845	2.42e-280	F:0	SERPINF1
2.32e-253	1.11139	0.482	0.215	7.81e-249	F:0	PTX3
3.8e-241	0.747702	0.668	0.462	1.28e-236	F:0	CYP1B1
4.16e-234	0.503811	0.714	0.484	1.4e-229	F:0	GPRC5A
2.46e-215	0.53405	0.787	0.657	8.27e-211	F:0	CD55
8.3e-203	0.64456	0.565	0.331	2.8e-198	F:0	IGF1
2.28e-200	0.531868	0.387	0.173	7.68e-196	F:0	HSD11B1
6.17e-189	0.513126	0.523	0.357	2.08e-184	F:0	TNXB
1.03e-187	0.615067	0.733	0.565	3.48e-183	F:0	GPX3
4.66e-186	0.572311	0.897	0.829	1.57e-181	F:0	S100A4
7.6e-164	0.715902	0.906	0.882	2.56e-159	F:0	TNFAIP6
6.86e-159	0.797729	0.543	0.415	2.31e-154	F:0	C7
1.77e-154	0.529674	0.847	0.763	5.97e-150	F:0	DPT
4.69e-140	1.14319	0.479	0.286	1.58e-135	F:0	G0S2
2.57e-137	0.627088	0.607	0.438	8.66e-133	F:0	BDKRB1
2.39e-119	0.541059	0.538	0.343	8.06e-115	F:0	AKR1C2
3.35e-99	0.534118	0.408	0.273	1.13e-94	F:0	ADH1B
3.6e-72	0.538388	0.857	0.825	1.21e-67	F:0	AKR1C1
0	2.58073	0.945	0.37	0	F:2	HLA-DRA
0	2.16179	0.932	0.513	0	F:2	CD74
0	1.98769	0.866	0.276	0	F:2	HLA-DRB1
0	1.78737	0.814	0.326	0	F:2	HLA-DPB1
1.15e-277	1.57603	0.759	0.228	3.88e-273	F:2	HLA-DPA1
1.17e-244	1.44311	0.674	0.05	3.94e-240	F:2	HLA-DQA1
2.27e-211	1.33272	0.625	0.061	7.66e-207	F:2	HLA-DQB1
1.84e-205	1.15073	0.684	0.068	6.2e-201	F:2	LAPTM5
2.28e-180	1.72134	0.818	0.301	7.69e-176	F:2	SRGN
3.72e-171	1.19509	0.44	0.05	1.25e-166	F:2	TYROBP
1.11e-164	1.28032	0.42	0.092	3.75e-160	F:2	FCER1G
3.33e-141	1.04081	0.492	0.057	1.12e-136	F:2	GPR183
1.97e-128	1.23089	0.378	0.047	6.65e-124	F:2	LYZ
5.3e-113	0.721428	0.456	0.049	1.78e-108	F:2	HLA-DMA
1.96e-100	1.74326	0.287	0.068	6.61e-96	F:2	IL1B
8.57e-99	0.744967	0.417	0.043	2.89e-94	F:2	CD52
5.85e-98	0.601804	0.397	0.031	1.97e-93	F:2	CD37
7.31e-93	0.733256	0.404	0.053	2.46e-88	F:2	SAMSN1
2.55e-91	0.744085	0.319	0.024	8.59e-87	F:2	CCR7
1.53e-87	1.10185	0.384	0.116	5.15e-83	F:2	C15orf48
3.54e-87	0.588507	0.394	0.037	1.19e-82	F:2	CD53
3.81e-85	0.628197	0.309	0.026	1.28e-80	F:2	CD79A
4.98e-70	0.68571	0.316	0.036	1.68e-65	F:2	BCL2A1
6.08e-70	0.936453	0.687	0.244	2.05e-65	F:2	CXCR4
2.44e-53	0.515022	0.326	0.052	8.23e-49	F:2	KYNU
2.33e-50	0.534126	0.417	0.097	7.86e-46	F:2	ARHGDIB
1.07e-39	0.554265	0.567	0.248	3.6e-35	F:2	EZR
3.6e-38	0.887109	0.257	0.056	1.21e-33	F:2	EREG
5.47e-38	0.521992	0.775	0.606	1.84e-33	F:2	CYBA
3.34e-36	0.652423	0.368	0.129	1.13e-31	F:2	RGS1
9.85e-32	0.971238	0.384	0.143	3.32e-27	F:2	AREG
5.24e-27	0.768207	0.863	0.839	1.77e-22	F:2	IGKC
1.52e-17	0.753489	0.371	0.183	5.14e-13	F:2	CCL20
8.23e-16	0.644416	0.388	0.193	2.77e-11	F:2	CXCL5
5.76e-15	0.525251	0.554	0.369	1.94e-10	F:2	G0S2
2.13e-09	0.668693	0.394	0.294	7.17e-05	F:2	S100A9
1.54e-08	0.55307	0.668	0.613	0.000519969	F:2	IGLC2
3.29e-08	0.744627	0.293	0.223	0.00110833	F:2	SPRR3
2.08e-05	0.881958	0.339	0.263	0.702125	F:2	IGLC3
7.37432501669728e-319	1.49289	0.861	0.043	2.48470507112598e-314	F:5	PTPRC
7.60238077816114e-318	1.9762	0.979	0.298	2.56154617939361e-313	F:5	SRGN
1.13e-291	1.47538	0.784	0.064	3.82e-287	F:5	CD7
7.8e-223	1.17722	0.812	0.088	2.63e-218	F:5	ARHGDIB
3.89e-192	0.861057	0.564	0.016	1.31e-187	F:5	CD2
7.78e-187	0.880137	0.617	0.033	2.62e-182	F:5	CD3D
7.65e-184	1.34028	0.697	0.078	2.58e-179	F:5	IL7R
2.93e-178	1.03599	0.92	0.599	9.87e-174	F:5	SARAF
1.59e-170	1.30464	0.672	0.122	5.37e-166	F:5	RGS1
1.65e-159	0.850498	0.592	0.041	5.57e-155	F:5	TRBC2
1.13e-151	1.37329	0.878	0.24	3.8e-147	F:5	CXCR4
2.56e-149	0.693293	0.505	0.025	8.63e-145	F:5	SPOCK2
6.16e-137	0.922551	0.537	0.048	2.07e-132	F:5	CST7
7.77e-130	0.519506	0.404	0.011	2.62e-125	F:5	CD3E
1.39e-127	0.577922	0.443	0.019	4.69e-123	F:5	SYTL3
1.55e-127	0.689867	0.509	0.038	5.22e-123	F:5	CLEC2D
5.53e-124	0.610303	0.47	0.027	1.86e-119	F:5	EVI2B
9.9e-124	0.799047	0.676	0.167	3.34e-119	F:5	LEPROTL1
3.74e-119	1.09106	0.366	0.017	1.26e-114	F:5	KLRB1
3.94e-118	0.648594	0.495	0.036	1.33e-113	F:5	CD53
1.82e-116	0.535288	0.397	0.014	6.12e-112	F:5	FYB
1.53e-113	0.650938	0.481	0.038	5.14e-109	F:5	CYTIP
6.59e-111	0.731878	0.589	0.071	2.22e-106	F:5	LAPTM5
1.22e-108	0.728932	0.38	0.02	4.13e-104	F:5	TRBC1
9.32e-98	0.665636	0.463	0.047	3.14e-93	F:5	ALOX5AP
2.68e-94	0.968653	0.411	0.039	9.04e-90	F:5	CCL5
2.09e-90	0.593568	0.376	0.028	7.05e-86	F:5	CD69
1.4e-88	0.621725	0.523	0.103	4.71e-84	F:5	CNOT6L
3.2e-88	0.576239	0.463	0.052	1.08e-83	F:5	SAMSN1
8.35e-85	0.620967	0.307	0.016	2.81e-80	F:5	NKG7
1.08e-80	0.669521	0.488	0.068	3.65e-76	F:5	TRAC
4.43e-74	0.560036	0.307	0.024	1.49e-69	F:5	BATF
1.21e-68	0.602108	0.704	0.325	4.08e-64	F:5	FYN
4.06e-60	0.526943	0.585	0.185	1.37e-55	F:5	PPP2R5C
1.48e-58	0.611722	0.638	0.291	4.97e-54	F:5	SMCHD1
3.4e-51	0.652135	0.261	0.036	1.15e-46	F:5	GZMB
2.5e-50	0.528916	0.61	0.259	8.43e-46	F:5	STK4
1.42e-45	0.537943	0.739	0.441	4.78e-41	F:5	FXYD5
1.1e-42	0.588224	0.885	0.554	3.69e-38	F:5	TSC22D3
2.2e-37	0.562312	0.69	0.404	7.43e-33	F:5	HMGB2
1.64e-36	0.5468	0.293	0.061	5.54e-32	F:5	CCL4
2.29e-35	0.655153	0.889	0.634	7.72e-31	F:5	CREM
3.11e-35	0.549839	0.916	0.641	1.05e-30	F:5	ZFP36L2
0	3.02815	0.957	0.411	0	F:3	COL1A1
0	2.58999	0.959	0.397	0	F:3	COL3A1
0	2.50954	0.676	0.028	0	F:3	POSTN
0	2.21715	0.864	0.242	0	F:3	CTHRC1
0	2.20667	0.984	0.708	0	F:3	SPARC
0	2.1478	0.982	0.728	0	F:3	COL1A2
0	2.00895	0.401	0.019	0	F:3	MMP11
0	1.68626	0.925	0.528	0	F:3	BGN
0	1.37526	0.908	0.689	0	F:3	FN1
0	1.28482	0.869	0.327	0	F:3	COL5A2
0	1.19569	0.89	0.369	0	F:3	THY1
0	1.18659	0.762	0.178	0	F:3	COL5A1
0	1.16162	0.895	0.462	0	F:3	SERPINH1
0	1.13415	0.999	0.991	0	F:3	LGALS1
0	1.05126	0.935	0.701	0	F:3	COL6A1
0	0.939795	0.711	0.213	0	F:3	CERCAM
0	0.918507	0.851	0.346	0	F:3	PPIC
0	0.9045	0.65	0.104	0	F:3	MFAP2
0	0.8919	0.783	0.355	0	F:3	RCN3
0	0.852374	0.37	0.007	0	F:3	COL10A1
4.94065645841247e-324	1.17603	0.977	0.817	1.6647047870975e-319	F:3	CALD1
2.47032822920623e-323	1.04622	0.453	0.03	8.32352393548748e-319	F:3	HOPX
1.48219693752374e-322	1.00919	0.886	0.505	4.99411436129249e-318	F:3	NBL1
1.12841243300403e-314	1.21163	0.847	0.473	3.80207285176377e-310	F:3	MYL9
9.03880381470991e-314	1.07478	0.938	0.614	0	F:3	COL6A3
1.22e-302	1.03637	0.762	0.343	4.12e-298	F:3	MDK
1.49e-299	0.790075	0.485	0.05	5.03e-295	F:3	NREP
3e-298	0.916715	0.732	0.211	1.01e-293	F:3	ISLR
1.03e-296	1.089	0.921	0.644	3.49e-292	F:3	TPM2
9.79e-292	1.07044	0.761	0.296	3.3e-287	F:3	HTRA1
3.2e-288	0.902725	0.902	0.6	1.08e-283	F:3	LY6E
2.3e-286	1.7022	0.736	0.327	7.74e-282	F:3	TAGLN
1.08e-285	0.843366	0.858	0.444	3.64e-281	F:3	CTSB
1.94e-277	0.777825	0.874	0.589	6.54e-273	F:3	P4HB
2.76e-275	2.95309	0.322	0.012	9.29e-271	F:3	CST1
1.87e-274	0.868898	0.803	0.345	6.29e-270	F:3	MXRA8
1.91e-274	0.926586	0.908	0.59	6.44e-270	F:3	SPON2
1.92e-271	0.77981	0.669	0.165	6.48e-267	F:3	LOXL1
4.22e-267	1.1158	0.843	0.469	1.42e-262	F:3	TPM1
2.12e-264	0.877986	0.79	0.425	7.15e-260	F:3	MMP14
6.84e-257	0.702668	0.586	0.159	2.31e-252	F:3	CHPF
5.16e-253	0.813411	0.937	0.722	1.74e-248	F:3	CD99
9.53e-253	1.56286	0.571	0.155	3.21e-248	F:3	ASPN
3.81e-246	0.694142	0.701	0.316	1.28e-241	F:3	FKBP10
9.76e-245	0.720515	0.739	0.269	3.29e-240	F:3	PDLIM2
2.4e-241	0.664014	0.997	0.965	8.08e-237	F:3	SERF2
7.55e-230	0.90576	0.787	0.393	2.54e-225	F:3	COL8A1
4.42e-229	0.782749	0.964	0.824	1.49e-224	F:3	COL6A2
1.51e-226	0.829492	0.645	0.237	5.09e-222	F:3	SULF1
1.43e-223	0.759632	0.502	0.088	4.83e-219	F:3	FBXO32
3.93e-222	0.61276	0.972	0.882	1.32e-217	F:3	PPIB
2.27e-216	0.617679	0.907	0.66	7.64e-212	F:3	RABAC1
1.92e-212	0.65106	0.962	0.766	6.48e-208	F:3	OST4
2.42e-209	1.33644	0.689	0.27	8.16e-205	F:3	ISG15
4.38e-209	0.774295	0.979	0.816	1.48e-204	F:3	ACTG1
6.36e-205	0.635779	0.852	0.518	2.14e-200	F:3	VKORC1
3.71e-201	0.985364	0.961	0.817	1.25e-196	F:3	IGFBP7
1.25e-195	0.593902	0.888	0.65	4.23e-191	F:3	CAPZB
4.27e-194	0.933975	0.516	0.139	1.44e-189	F:3	TGFBI
1.38e-191	0.53105	0.507	0.115	4.65e-187	F:3	CNN2
1.75e-190	0.57963	0.848	0.628	5.91e-186	F:3	OSTC
4.13e-190	0.816818	0.928	0.702	1.39e-185	F:3	CTSK
1.09e-189	0.547993	0.65	0.202	3.68e-185	F:3	GPX8
2.16e-189	0.903518	0.994	0.931	7.27e-185	F:3	LUM
3.89e-189	0.562697	0.42	0.067	1.31e-184	F:3	CHN1
5.4e-189	0.838678	0.996	0.955	1.82e-184	F:3	ACTB
3.3e-188	0.597676	0.775	0.408	1.11e-183	F:3	C9orf16
6.06e-186	1.10858	0.757	0.434	2.04e-181	F:3	IFI6
6.35e-186	0.587726	0.765	0.392	2.14e-181	F:3	EFEMP2
2.46e-184	0.726013	0.818	0.432	8.3e-180	F:3	SPATS2L
3.84e-184	0.584462	0.64	0.239	1.29e-179	F:3	ACTN1
7.19e-184	0.564201	1	0.996	2.42e-179	F:3	TMSB10
3.24e-176	1.33722	0.546	0.198	1.09e-171	F:3	ACTA2
1.41e-173	0.529195	0.598	0.182	4.75e-169	F:3	C4orf48
3.48e-172	1.06352	0.835	0.552	1.17e-167	F:3	IFI27
1.05e-170	0.584345	0.814	0.493	3.53e-166	F:3	CLEC11A
1.22e-167	0.538889	0.903	0.692	4.1e-163	F:3	CALU
4.32e-165	0.559032	0.742	0.335	1.46e-160	F:3	TAX1BP3
5.33e-164	0.522654	0.57	0.167	1.8e-159	F:3	EMILIN1
5.63e-159	0.597774	0.698	0.308	1.9e-154	F:3	FAP
2.33e-158	0.611514	0.745	0.324	7.86e-154	F:3	PRKCDBP
4.18e-158	1.25581	0.576	0.188	1.41e-153	F:3	SFRP4
9.84e-154	0.588347	0.937	0.755	3.32e-149	F:3	TPM4
1.42e-153	0.690103	0.884	0.658	4.8e-149	F:3	AEBP1
1.4e-148	0.555011	0.88	0.603	4.71e-144	F:3	PPDPF
5.43e-148	0.550646	0.396	0.078	1.83e-143	F:3	LRRC17
1.15e-144	0.671632	0.855	0.566	3.87e-140	F:3	VCAN
6.53e-143	0.509822	0.547	0.181	2.2e-138	F:3	LOX
8.61e-143	0.542044	0.782	0.421	2.9e-138	F:3	ATOX1
3.49e-139	0.505865	0.754	0.382	1.18e-134	F:3	CD151
2.99e-138	0.9495	0.63	0.306	1.01e-133	F:3	ELN
6.07e-137	0.547414	0.752	0.411	2.05e-132	F:3	TSPO
5.71e-136	0.500107	0.984	0.97	1.93e-131	F:3	MYL6
1.17e-134	0.747007	0.971	0.785	3.95e-130	F:3	HSPB1
2.47e-133	0.572086	0.663	0.309	8.34e-129	F:3	ANTXR1
8.05e-132	0.63498	0.713	0.359	2.71e-127	F:3	COL12A1
2.54e-131	0.511558	0.86	0.572	8.55e-127	F:3	PHPT1
1.62e-128	0.53492	0.827	0.532	5.47e-124	F:3	PTMS
1.07e-127	0.585076	0.916	0.715	3.61e-123	F:3	PCOLCE
1.37e-119	0.520368	0.942	0.813	4.6e-115	F:3	ITGB1
6.57e-118	0.522717	0.826	0.511	2.21e-113	F:3	RRBP1
2.47e-113	0.644977	0.939	0.828	8.31e-109	F:3	MMP2
4.78e-113	0.984606	0.417	0.125	1.61e-108	F:3	IGFBP3
4.88e-111	0.842754	0.76	0.44	1.65e-106	F:3	INHBA
4.02e-110	0.751426	0.748	0.42	1.36e-105	F:3	ID3
1.18e-109	0.512004	0.916	0.715	3.96e-105	F:3	TIMP2
2.84e-99	0.65636	0.943	0.78	9.56e-95	F:3	SFRP2
1.27e-97	0.782375	0.84	0.607	4.28e-93	F:3	TSC22D1
5.31e-94	0.515345	0.736	0.428	1.79e-89	F:3	PALLD
5.04e-91	0.637838	0.955	0.857	1.7e-86	F:3	RARRES2
8.59e-86	0.528774	0.623	0.315	2.89e-81	F:3	DNAJB4
7.15e-85	0.944632	0.42	0.148	2.41e-80	F:3	HSPA6
7.67e-79	0.650452	0.745	0.455	2.58e-74	F:3	CTGF
2.73e-71	0.555639	0.48	0.211	9.19e-67	F:3	HTRA3
3.55e-61	0.580708	0.847	0.686	1.2e-56	F:3	HSPA1A
6.44e-59	0.640241	0.72	0.507	2.17e-54	F:3	HSPA1B
4.96e-57	0.553662	0.417	0.198	1.67e-52	F:3	DIO2
1.35e-50	0.535401	0.968	0.942	4.55e-46	F:3	HLA-B
5.57e-35	0.605788	0.275	0.131	1.88e-30	F:3	COMP
0	2.08587	0.545	0.208	0	F:1	MMP1
0	1.40755	0.841	0.386	0	F:1	TFPI2
0	1.37059	0.521	0.105	0	F:1	CEMIP
0	1.23383	0.643	0.321	0	F:1	TM4SF1
0	1.13666	0.907	0.578	0	F:1	THBS2
0	1.0806	0.967	0.51	0	F:1	PTGDS
0	1.07965	0.393	0.108	0	F:1	IL13RA2
0	1.01813	0.506	0.163	0	F:1	TNC
0	0.972327	0.751	0.386	0	F:1	ISG20
0	0.966679	0.945	0.723	0	F:1	PHLDA1
0	0.960979	0.974	0.771	0	F:1	CXCL1
0	0.920646	0.903	0.699	0	F:1	CXCL8
0	0.914841	0.736	0.264	0	F:1	TBX3
0	0.8251	0.781	0.519	0	F:1	BNIP3L
0	0.748549	0.703	0.273	0	F:1	APOE
0	0.719312	0.522	0.129	0	F:1	ARSG
0	0.679646	0.636	0.213	0	F:1	PRDM1
0	0.642119	0.756	0.445	0	F:1	IMP3
0	0.641226	0.836	0.523	0	F:1	CLMP
0	0.613659	0.816	0.528	0	F:1	TWIST2
0	0.581147	0.86	0.597	0	F:1	UFM1
0	0.562365	0.854	0.564	0	F:1	ETS2
4.6824584584097e-315	0.87904	0.793	0.497	1.57770755297657e-310	F:1	FST
1.00132827962286e-312	0.510077	0.876	0.613	3.37e-308	F:1	IL1R1
4.15e-303	0.584933	0.71	0.37	1.4e-298	F:1	PTGES
1.55e-298	0.8038	0.815	0.566	5.24e-294	F:1	CLEC2B
2.1e-296	0.666923	0.574	0.247	7.09e-292	F:1	BMP2
7.93e-285	0.536396	0.845	0.547	2.67e-280	F:1	A2M
5.6e-278	0.629299	0.838	0.626	1.89e-273	F:1	RHOBTB3
1.23e-277	0.653032	0.578	0.247	4.15e-273	F:1	GREM1
1.85e-271	0.892533	0.66	0.38	6.25e-267	F:1	BIRC3
7.83e-270	0.650056	0.755	0.458	2.64e-265	F:1	FGF2
1.82e-260	0.521186	0.266	0.045	6.14e-256	F:1	UBD
1.75e-257	1.16178	0.419	0.153	5.88e-253	F:1	MMP10
1.73e-242	0.594432	0.816	0.585	5.84e-238	F:1	GNG11
1.53e-234	0.581935	0.797	0.564	5.17e-230	F:1	CREM
2.62e-230	0.750981	0.278	0.059	8.82e-226	F:1	RGS5
6.49e-229	0.616764	0.384	0.123	2.19e-224	F:1	IGFBP2
5.61e-225	0.615421	0.678	0.396	1.89e-220	F:1	LIF
6.37e-214	0.798566	0.629	0.374	2.15e-209	F:1	PDK4
3.23e-210	0.589004	0.861	0.648	1.09e-205	F:1	PTGS2
8.17e-205	0.535286	0.871	0.654	2.75e-200	F:1	IGFBP5
3e-183	0.651104	0.823	0.654	1.01e-178	F:1	AKAP12
6.15e-167	0.674543	0.448	0.204	2.07e-162	F:1	CXCL6
5.26e-161	0.519843	0.784	0.546	1.77e-156	F:1	CTSC
1.3e-159	1.3424	0.257	0.082	4.38e-155	F:1	MMP3
2.86e-113	0.842184	0.257	0.107	9.62e-109	F:1	IL1RL1
6.27e-111	1.02907	0.305	0.146	2.11e-106	F:1	CXCL5
2.47e-247	1.19846	0.928	0.723	8.32e-243	F:4	FOSB
2.9e-225	1.1796	0.952	0.813	9.77e-221	F:4	JUN
1.1e-210	1.21123	0.777	0.441	3.69e-206	F:4	ATF3
3.13e-207	1.14968	0.953	0.798	1.05e-202	F:4	ZFP36
9.95e-203	1.09156	0.892	0.627	3.35e-198	F:4	DNAJB1
3.92e-202	1.26392	0.901	0.629	1.32e-197	F:4	GADD45B
2.29e-198	1.15091	0.869	0.604	7.73e-194	F:4	EGR1
1.71e-190	1.00686	0.814	0.511	5.75e-186	F:4	KLF4
9.85e-175	0.875266	0.81	0.541	3.32e-170	F:4	TSC22D3
2.29e-165	1.23757	0.884	0.671	7.73e-161	F:4	FOS
6.64e-164	0.799738	0.884	0.628	2.24e-159	F:4	ZFP36L2
1.5e-162	0.925635	0.887	0.718	5.06e-158	F:4	ID2
1.15e-161	0.685352	0.945	0.867	3.89e-157	F:4	PPP1R15A
5.73e-161	0.628225	0.908	0.794	1.93e-156	F:4	CCNL1
1.11e-152	0.674314	0.803	0.599	3.73e-148	F:4	SLC38A2
1.84e-152	0.708078	0.995	0.979	6.19e-148	F:4	UBC
6.25e-151	0.613412	0.726	0.622	2.1e-146	F:4	BRD2
3.15e-148	0.982516	0.76	0.42	1.06e-143	F:4	ID3
6.74e-146	0.917226	0.944	0.883	2.27e-141	F:4	JUNB
6.04e-144	0.911966	0.757	0.547	2.03e-139	F:4	NR4A1
3.68e-139	0.843142	0.663	0.329	1.24e-134	F:4	MAFB
5.68e-139	0.721191	0.773	0.598	1.91e-134	F:4	SERTAD1
7.47e-137	1.18329	0.855	0.686	2.52e-132	F:4	HSPA1A
9.87e-135	0.543332	0.893	0.79	3.33e-130	F:4	CIRBP
2.24e-132	0.792097	0.696	0.411	7.55e-128	F:4	FILIP1L
1.26e-130	0.634664	0.548	0.336	4.25e-126	F:4	PPP1R10
7.92e-128	0.900614	0.951	0.787	2.67e-123	F:4	HSPB1
9.75e-126	0.556897	0.898	0.814	3.29e-121	F:4	ZFAND5
1.32e-125	0.615376	0.552	0.302	4.45e-121	F:4	TOB1
2.66e-123	0.690869	0.651	0.452	8.96e-119	F:4	HEXIM1
6.33e-112	0.87586	0.717	0.509	2.13e-107	F:4	RHOB
2.74e-111	0.713866	0.619	0.359	9.23e-107	F:4	KLF10
3.07e-111	0.553079	0.719	0.543	1.04e-106	F:4	IFRD1
7.3e-111	1.15326	0.733	0.507	2.46e-106	F:4	HSPA1B
4.15e-107	0.643934	0.839	0.608	1.4e-102	F:4	TSC22D1
2.25e-106	0.576957	0.675	0.454	7.57e-102	F:4	CLK1
2.1e-105	0.508699	0.631	0.484	7.09e-101	F:4	CSRNP1
2.77e-104	0.518725	0.994	0.988	9.34e-100	F:4	UBB
3.28e-104	0.804123	0.789	0.648	1.11e-99	F:4	KLF6
3.91e-102	0.684005	0.809	0.77	1.32e-97	F:4	HSPH1
5.32e-102	0.569555	0.796	0.643	1.79e-97	F:4	JUND
5.03e-99	0.833094	0.587	0.291	1.69e-94	F:4	ID1
1.15e-98	0.763426	0.944	0.847	3.89e-94	F:4	DUSP1
4.11e-95	0.741743	0.769	0.455	1.39e-90	F:4	CTGF
6.53e-94	0.705221	0.73	0.451	2.2e-89	F:4	BTG2
3.36e-93	0.642039	0.995	0.993	1.13e-88	F:4	HSP90AA1
1.5e-92	0.720601	0.675	0.416	5.07e-88	F:4	GADD45A
1.62e-91	0.703423	0.634	0.389	5.44e-87	F:4	CITED2
5.94e-91	0.582748	0.626	0.469	2e-86	F:4	TRIB1
3.69e-90	0.578235	0.578	0.399	1.24e-85	F:4	PLPP1
1.37e-89	0.573993	0.678	0.577	4.61e-85	F:4	BAG3
3.61e-89	0.687198	0.673	0.446	1.22e-84	F:4	KCNQ1OT1
6.43e-88	0.740289	0.501	0.253	2.17e-83	F:4	RASD1
8.3e-88	0.60537	0.5	0.297	2.8e-83	F:4	INTS6
2.52e-87	0.514094	0.434	0.188	8.5e-83	F:4	LBH
2.05e-84	0.507563	0.925	0.93	6.89e-80	F:4	DNAJA1
6.02e-84	0.632144	0.582	0.389	2.03e-79	F:4	SGK1
1.18e-82	0.711483	0.782	0.671	3.99e-78	F:4	MYC
1.19e-80	0.631372	0.935	0.923	4.01e-76	F:4	HSPA8
1.06e-75	0.782969	0.586	0.349	3.58e-71	F:4	HES1
1.52e-72	0.585516	0.519	0.326	5.11e-68	F:4	DNAJB4
4.51e-72	0.535698	0.983	0.96	1.52e-67	F:4	NEAT1
3.84e-71	0.728291	0.355	0.152	1.29e-66	F:4	GADD45G
1.76e-70	0.558962	0.442	0.221	5.93e-66	F:4	CDKN1C
7.54e-68	0.511569	0.293	0.122	2.54e-63	F:4	KLF2
1.13e-66	0.72499	0.815	0.646	3.81e-62	F:4	PTGDS
3.27e-66	0.506161	0.308	0.159	1.1e-61	F:4	CTD-3252C9.4
8.87e-64	0.601876	0.817	0.702	2.99e-59	F:4	IER2
5.21e-63	0.596665	0.697	0.544	1.76e-58	F:4	ADAMTS1
7.17e-61	0.611354	0.897	0.852	2.42e-56	F:4	GEM
2.94e-59	0.528626	0.688	0.488	9.9e-55	F:4	IRF1
1.9e-58	0.595733	0.338	0.206	6.41e-54	F:4	ZNF331
1.26e-55	0.848527	0.543	0.342	4.25e-51	F:4	MT1M
7.01e-55	0.705567	0.346	0.171	2.36e-50	F:4	RRAD
2.9e-54	0.72388	0.57	0.4	9.77e-50	F:4	APOE
1.89e-50	0.582629	0.771	0.634	6.38e-46	F:4	SOCS3
1.46e-46	0.565048	0.645	0.477	4.94e-42	F:4	RGS2
9.77e-46	0.765129	0.497	0.32	3.29e-41	F:4	CCL11
1.54e-40	0.515883	0.774	0.609	5.19e-36	F:4	CYR61
1.88e-34	0.99579	0.297	0.159	6.33e-30	F:4	HSPA6
1.13e-33	0.569781	0.307	0.152	3.79e-29	F:4	C10orf10
1.12e-32	0.571158	0.365	0.214	3.76e-28	F:4	ARC
1.77e-29	0.520675	0.851	0.808	5.96e-25	F:4	MT1X
8.32e-18	0.53839	0.443	0.375	2.8e-13	F:4	CRYAB
9.44e-13	0.732811	0.223	0.303	3.18e-08	F:4	S100A9
1.01e-05	0.839355	0.844	0.84	0.340154	F:4	IGKC
7.14e-193	1.78694	0.511	0.272	2.41e-188	F:6	FSTL3
7.78e-171	2.09044	0.573	0.071	2.62e-166	F:6	GPM6B
2.19e-161	1.85616	0.494	0.17	7.37e-157	F:6	FGL2
6.54e-157	2.07082	0.511	0.004	2.2e-152	F:6	CDH19
1.42e-146	2.23938	0.32	0.03	4.79e-142	F:6	SPINT2
3.88e-143	1.22399	0.742	0.486	1.31e-138	F:6	RDX
6.39e-142	1.63658	0.781	0.287	2.15e-137	F:6	STMN1
5.41e-139	1.70315	0.478	0.102	1.82e-134	F:6	SEC11C
4.2e-134	3.51117	0.298	0.022	1.41e-129	F:6	TFF3
2.85e-127	1.20094	0.618	0.306	9.6e-123	F:6	AP1S2
6.62e-126	2.74275	0.702	0.376	2.23e-121	F:6	CRYAB
1.4e-124	1.06542	0.478	0.071	4.73e-120	F:6	ITGB8
1.18e-116	0.939744	0.64	0.45	3.99e-112	F:6	CTNNA1
2.77e-111	0.994302	0.556	0.339	9.32e-107	F:6	2020-03-06
4.01e-108	0.958994	0.562	0.267	1.35e-103	F:6	ARHGAP5
7.44e-104	1.06957	0.354	0.003	2.51e-99	F:6	BEX1
1.14e-103	1.42229	0.376	0.009	3.85e-99	F:6	PLP1
2.14e-100	1.50845	0.376	0.007	7.22e-96	F:6	S100B
1.1e-98	1.19533	0.315	0.001	3.7e-94	F:6	MYOT
1.17e-98	1.51127	0.275	0.017	3.94e-94	F:6	ELF3
1.15e-97	0.732143	0.326	0.001	3.88e-93	F:6	SOX2
3.13e-92	0.816852	0.298	0.001	1.06e-87	F:6	NRXN1
1.51e-91	1.05646	0.303	0.039	5.09e-87	F:6	RAB11FIP1
1.52e-90	1.06105	0.646	0.317	5.12e-86	F:6	PTTG1
2.32e-89	0.93899	0.494	0.121	7.83e-85	F:6	CADM1
4.88e-89	1.01489	0.404	0.106	1.64e-84	F:6	SEMA3B
1.85e-88	1.11511	0.489	0.298	6.23e-84	F:6	BPGM
1.48e-87	2.67928	0.287	0.008	4.97e-83	F:6	GRP
2.19e-87	2.36033	0.275	0.005	7.37e-83	F:6	ASCL1
4.22e-87	1.32192	0.27	0.015	1.42e-82	F:6	WFDC2
4.72e-86	0.928779	0.601	0.296	1.59e-81	F:6	MLF1
3.8e-84	0.94466	0.258	0.042	1.28e-79	F:6	DNAJC12
3.68e-82	0.716477	0.27	0.001	1.24e-77	F:6	LINC01198
6.23e-82	0.745269	0.309	0.004	2.1e-77	F:6	PCSK2
1.29e-81	0.790148	0.612	0.523	4.36e-77	F:6	CLIC4
3.7e-80	1.36107	0.315	0.094	1.25e-75	F:6	CD24
1.62e-79	1.93593	0.298	0.013	5.47e-75	F:6	SPP1
3.01e-79	0.910478	0.506	0.341	1.01e-74	F:6	POLR2I
4.17e-78	0.576402	0.275	0.002	1.41e-73	F:6	NRN1
7.68e-77	0.745578	0.674	0.833	2.59e-72	F:6	CNN3
1.56e-76	0.899147	0.539	0.571	5.27e-72	F:6	FXYD1
5.88e-74	0.834345	0.365	0.054	1.98e-69	F:6	CNKSR3
1.02e-73	0.933979	0.253	0.012	3.42e-69	F:6	DSP
7.68e-73	0.975162	0.747	0.603	2.59e-68	F:6	NDUFS6
8.06e-73	0.761583	0.326	0.011	2.71e-68	F:6	NGFR
7.25e-72	0.93164	0.427	0.066	2.44e-67	F:6	CDC42EP3
3.13e-71	0.697282	0.444	0.213	1.05e-66	F:6	GALNT2
5.23e-71	0.664137	0.371	0.024	1.76e-66	F:6	PRRG4
1.25e-70	0.738197	0.32	0.015	4.21e-66	F:6	ANK3
5.62e-69	1.17257	0.376	0.024	1.89e-64	F:6	NPTX2
1.97e-68	1.35064	0.697	0.647	6.64e-64	F:6	SOX4
3.46e-67	0.925062	0.596	0.731	1.17e-62	F:6	PRNP
4.23e-67	0.865611	0.298	0.012	1.43e-62	F:6	LGI4
2e-66	0.961174	0.253	0.02	6.74e-62	F:6	KRT8
4.05e-66	0.785518	0.472	0.272	1.37e-61	F:6	PSENEN
1.71e-64	0.729365	0.517	0.363	5.76e-60	F:6	TARS
2.42e-62	1.21195	0.764	0.662	8.15e-58	F:6	CD9
8.55e-61	0.627155	0.388	0.275	2.88e-56	F:6	GOLPH3
3.6e-59	1.32293	0.528	0.206	1.21e-54	F:6	FABP5
9.93e-58	0.602856	0.275	0.021	3.34e-53	F:6	GPR155
4.24e-56	0.552266	0.298	0.015	1.43e-51	F:6	CADM2
6.88e-54	0.656911	0.298	0.137	2.32e-49	F:6	BRD9
9.83e-54	0.880477	0.815	0.741	3.31e-49	F:6	YWHAZ
5.83e-53	0.562182	0.551	0.354	1.96e-48	F:6	PCMT1
2.05e-52	0.756974	0.798	0.766	6.9e-48	F:6	PTGES3
5.49e-52	0.637195	0.798	0.753	1.85e-47	F:6	COX7B
6.88e-52	0.629515	0.669	0.514	2.32e-47	F:6	SRP9
1.82e-51	0.884352	0.831	0.803	6.14e-47	F:6	COX6B1
7.23e-51	0.780614	0.494	0.211	2.43e-46	F:6	ZBTB38
1.02e-50	0.829639	0.792	0.62	3.44e-46	F:6	MAP1B
1.08e-50	1.12293	0.404	0.098	3.64e-46	F:6	PEG10
4.38e-49	0.503532	0.309	0.035	1.48e-44	F:6	TTLL7
1.08e-47	0.819253	0.517	0.252	3.64e-43	F:6	EZR
3.4e-47	0.638384	0.882	0.821	1.15e-42	F:6	COX6A1
2.85e-46	1.05611	0.579	0.367	9.61e-42	F:6	ZFAND2A
3.18e-46	0.824941	0.787	0.912	1.07e-41	F:6	CD59
3.92e-46	0.628861	0.298	0.022	1.32e-41	F:6	SORBS2
9.18e-46	0.84009	0.534	0.457	3.09e-41	F:6	TALDO1
9.78e-46	0.532962	0.629	0.546	3.29e-41	F:6	POLR2K
2.74e-45	0.636582	0.758	0.657	9.22e-41	F:6	RAB2A
3.41e-45	0.561326	0.528	0.51	1.15e-40	F:6	DST
7.95e-45	0.572878	0.303	0.086	2.68e-40	F:6	TPT1-AS1
1.44e-44	0.542843	0.275	0.16	4.85e-40	F:6	RICTOR
3.91e-44	0.63992	0.983	0.97	1.32e-39	F:6	H3F3A
8.01e-44	0.582804	0.522	0.318	2.7e-39	F:6	ACTN4
1.39e-43	0.647967	0.848	0.823	4.67e-39	F:6	UBL5
2.83e-43	0.930508	0.551	0.447	9.53e-39	F:6	MRPL18
5.99e-43	0.822307	0.371	0.178	2.02e-38	F:6	MATN2
7.37e-43	0.823067	0.792	0.662	2.48e-38	F:6	MARCKS
1.09e-42	0.594391	0.489	0.295	3.66e-38	F:6	TBCB
3.34e-42	0.507929	0.331	0.055	1.13e-37	F:6	CHL1
4.92e-42	0.721539	0.567	0.37	1.66e-37	F:6	COX17
5.45e-42	0.562334	0.309	0.07	1.84e-37	F:6	MTURN
1.7e-41	0.582857	0.725	0.623	5.73e-37	F:6	NDUFB11
3.02e-41	0.594153	0.64	0.503	1.02e-36	F:6	H2AFV
5.38e-41	1.36277	0.815	0.8	1.81e-36	F:6	HSPB1
6.73e-41	0.642281	0.382	0.152	2.27e-36	F:6	SVIP
2.27e-39	0.698374	0.803	0.867	7.66e-35	F:6	EIF5
6.31e-39	0.577013	0.365	0.186	2.13e-34	F:6	PTK2
1.01e-38	0.555566	0.478	0.327	3.42e-34	F:6	COTL1
1.16e-38	0.574225	0.742	0.644	3.92e-34	F:6	DEK
1.72e-38	0.518216	0.702	0.62	5.8e-34	F:6	HNRNPM
3.53e-38	0.502991	0.64	0.857	1.19e-33	F:6	EMP1
2.4e-37	0.887586	0.562	0.375	8.1e-33	F:6	MDK
4.55e-37	0.798991	0.5	0.454	1.53e-32	F:6	CHORDC1
2.44e-36	0.513313	0.528	0.385	8.24e-32	F:6	LSM14A
2.63e-36	0.538215	0.41	0.203	8.87e-32	F:6	HTATIP2
5.33e-35	0.520047	0.624	0.547	1.8e-30	F:6	LAMP2
6.8e-35	0.79065	0.517	0.507	2.29e-30	F:6	RCAN1
7.71e-35	0.515416	0.489	0.404	2.6e-30	F:6	FXR1
8.77e-35	0.607681	0.388	0.175	2.96e-30	F:6	NOVA1
1.63e-34	0.761578	0.551	0.288	5.5e-30	F:6	ATP1B1
6.87e-34	0.678065	0.438	0.144	2.32e-29	F:6	TUBB2B
7.87e-34	0.519125	0.253	0.101	2.65e-29	F:6	ALG14
1.18e-33	0.662904	0.303	0.091	3.98e-29	F:6	RGS3
3.22e-33	0.941529	0.59	0.435	1.08e-28	F:6	CACYBP
3.73e-33	1.33837	0.539	0.7	1.26e-28	F:6	CCL2
5.56e-33	0.53448	0.758	0.744	1.87e-28	F:6	DNAJB6
6.87e-33	0.584214	0.517	0.371	2.31e-28	F:6	AKAP9
1e-32	0.55039	0.904	0.893	3.38e-28	F:6	COX7A2
1.16e-32	0.56655	0.91	0.909	3.91e-28	F:6	SOD1
2.6e-32	0.63586	0.781	0.777	8.74e-28	F:6	ARL6IP1
3.2e-32	0.571721	0.309	0.165	1.08e-27	F:6	NDRG2
3.99e-32	0.575017	0.461	0.328	1.34e-27	F:6	PET100
5.56e-32	0.539551	0.77	0.604	1.87e-27	F:6	SARAF
1.39e-31	0.618558	0.444	0.309	4.7e-27	F:6	PMEPA1
3.64e-31	0.530239	0.567	0.433	1.23e-26	F:6	AZIN1
5.27e-31	0.602973	0.438	0.164	1.77e-26	F:6	CRIP2
5.36e-31	0.581424	0.73	0.686	1.81e-26	F:6	BSG
8.99e-31	0.50789	0.343	0.162	3.03e-26	F:6	HMGCS1
1.08e-30	0.578512	0.59	0.369	3.64e-26	F:6	MRPS6
1.14e-30	0.505336	0.68	0.633	3.85e-26	F:6	SRRM1
1.3e-30	0.595123	0.652	0.669	4.37e-26	F:6	HMGN2
6e-30	0.710171	0.601	0.618	2.02e-25	F:6	PMP22
1.07e-29	0.597739	0.534	0.483	3.61e-25	F:6	STIP1
4.35e-29	0.684847	0.77	0.719	1.47e-24	F:6	TRA2B
7.09e-29	0.529484	0.961	0.958	2.39e-24	F:6	CALM2
1.56e-27	0.547715	0.921	0.92	5.27e-23	F:6	ZFAS1
1.79e-27	0.584879	0.719	0.624	6.02e-23	F:6	PPDPF
1.82e-27	0.51756	0.393	0.289	6.13e-23	F:6	C7orf73
4.17e-27	0.527303	0.781	0.684	1.41e-22	F:6	NUDC
5.17e-27	0.877255	0.742	0.773	1.74e-22	F:6	HSPH1
1.28e-26	0.579716	0.764	0.716	4.32e-22	F:6	RSRC2
2.26e-26	1.17642	0.303	0.206	7.62e-22	F:6	IGFBP2
8.83e-26	0.63954	0.652	0.555	2.97e-21	F:6	IFRD1
1.38e-25	0.524548	0.337	0.165	4.65e-21	F:6	CSRP1
1.46e-25	0.536966	0.77	0.874	4.91e-21	F:6	PPP1R15A
1.78e-25	0.542399	0.753	0.616	5.99e-21	F:6	NDUFA1
6.39e-25	0.537146	0.545	0.428	2.15e-20	F:6	MARCKSL1
1.25e-24	0.634905	0.517	0.415	4.2e-20	F:6	FKBP4
1.29e-24	0.692626	0.916	0.828	4.33e-20	F:6	ACTG1
3.05e-24	0.506788	0.674	0.565	1.03e-19	F:6	TAF7
2.13e-22	0.527939	0.618	0.732	7.16e-18	F:6	SPARC
2.3e-22	0.546404	0.983	0.958	7.77e-18	F:6	ACTB
2.67e-22	0.938181	0.994	0.993	9e-18	F:6	HSP90AA1
2.13e-21	0.624726	0.472	0.322	7.18e-17	F:6	DDIT3
4.93e-21	0.644081	0.904	0.944	1.66e-16	F:6	HLA-B
6.21e-21	0.703118	0.68	0.602	2.09e-16	F:6	TUBA1A
2.21e-20	0.796503	0.551	0.47	7.46e-16	F:6	BIRC3
2.69e-20	0.660984	0.292	0.156	9.06e-16	F:6	CNN1
4.15e-20	0.525554	0.371	0.159	1.4e-15	F:6	HSPA2
9.6e-20	0.785119	0.843	0.931	3.23e-15	F:6	DNAJA1
1.38e-19	0.502515	0.5	0.409	4.65e-15	F:6	HMGB2
3.69e-18	0.51374	0.455	0.295	1.24e-13	F:6	IRS2
1.38e-17	0.675148	0.41	0.22	4.65e-13	F:6	HBEGF
1.72e-17	0.816837	0.478	0.264	5.81e-13	F:6	TPPP3
1.37e-16	0.67365	0.511	0.295	4.61e-12	F:6	C8orf4
1.91e-16	0.931033	0.702	0.699	6.45e-12	F:6	HSPA1A
1.5e-15	0.560161	0.933	0.932	5.06e-11	F:6	HLA-C
5.8e-15	0.541766	0.989	0.994	1.96e-10	F:6	HSP90AB1
2.71e-14	0.608747	0.455	0.339	9.12e-10	F:6	DNAJB4
5.78e-14	0.657385	0.989	0.996	1.95e-09	F:6	MT-CO2
1.26e-13	0.521051	0.494	0.415	4.26e-09	F:6	FAM46A
1.81e-13	0.564179	0.742	0.658	6.09e-09	F:6	KLF6
2.53e-13	0.579872	0.86	0.858	8.51e-09	F:6	LMNA
2.74e-13	0.934046	0.551	0.524	9.24e-09	F:6	HSPA1B
3.66e-13	0.528348	0.629	0.611	1.23e-08	F:6	SERTAD1
2.15e-12	0.615635	0.348	0.355	7.24e-08	F:6	ALDH1A1
6.93e-12	1.20754	0.264	0.168	2.34e-07	F:6	HSPA6
2.34e-11	0.737395	0.579	0.466	7.87e-07	F:6	ATF3
1.81e-09	0.502626	0.354	0.25	6.11e-05	F:6	EDNRB
2.58e-09	0.62014	0.618	0.647	8.68e-05	F:6	DNAJB1
1.71e-07	0.503151	0.781	0.84	0.005753	F:6	HSPD1
2.88e-07	0.55867	0.86	0.895	0.00969209	F:6	HSPE1
3.29e-05	0.913857	0.348	0.336	1	F:6	PTX3
5e-05	0.670606	0.978	0.998	1	F:6	RPL37
0.000163332	0.984371	0.264	0.224	1	F:6	SPRR3

## Sheet: Data S1B_CD4_DEgenes
p_val	avg_logFC	pct.1	pct.2	p_val_adj	cluster	gene
1.14e-96	0.385865	1	1	3.83e-92	CD4_3	RPS6		pct.1, percentage of cells expressed in the present subset; pct2, percentage of cells expressed in the rest subsets
6.26e-93	0.383885	1	1	2.11e-88	CD4_3	RPL21
7.63e-91	0.342438	1	1	2.57e-86	CD4_3	RPL13
2.12e-82	0.342817	1	1	7.16e-78	CD4_3	RPL32
8.83e-82	0.370181	1	1	2.97e-77	CD4_3	RPL30
9.58e-78	0.380011	1	1	3.23e-73	CD4_3	RPS12
1.12e-77	0.32753	1	1	3.76e-73	CD4_3	RPS14
1.71e-73	0.314926	1	1	5.75e-69	CD4_3	RPS27A
9.03e-71	0.259436	1	1	3.04e-66	CD4_3	RPL13A
1.79e-70	0.350361	1	0.999	6.03e-66	CD4_3	RPL9
8.62e-70	0.333955	1	1	2.9e-65	CD4_3	RPLP2
1.25e-67	0.323866	0.998	1	4.2e-63	CD4_3	RPL3
1.15e-66	0.291595	1	1	3.86e-62	CD4_3	RPL23A
1.3e-66	0.381846	1	1	4.38e-62	CD4_3	RPL34
1.51e-66	0.277012	1	1	5.1e-62	CD4_3	RPL11
1.59e-65	0.265367	1	1	5.35e-61	CD4_3	RPL10
4.73e-63	0.301805	1	1	1.59e-58	CD4_3	RPL18A
1.19e-62	0.662652	0.969	0.948	4.03e-58	CD4_3	PABPC1
4e-61	0.392888	1	1	1.35e-56	CD4_3	RPS3A
3.82e-60	0.319135	1	1	1.29e-55	CD4_3	RPS25
9.66e-60	0.264167	1	1	3.25e-55	CD4_3	RPL27A
1.13e-57	0.319492	1	1	3.82e-53	CD4_3	RPS13
7.16e-56	0.296422	1	1	2.41e-51	CD4_3	RPS23
7.88e-56	0.267889	1	1	2.66e-51	CD4_3	RPS18
2.79e-55	0.26614	1	0.999	9.42e-51	CD4_3	RPL19
1.61e-53	0.273564	1	1	5.42e-49	CD4_3	RPS3
4.58e-51	0.295783	1	1	1.54e-46	CD4_3	RPS8
1.58e-50	0.285209	1	0.999	5.31e-46	CD4_3	RPS20
7.6e-48	0.268966	0.999	1	2.56e-43	CD4_3	RPL14
7.86e-47	0.293164	0.999	0.997	2.65e-42	CD4_3	RPS5
3.36e-44	0.271716	1	0.999	1.13e-39	CD4_3	RPL7
9.61e-44	0.266309	1	1	3.24e-39	CD4_3	RPL35A
2.01e-43	0.40868	0.973	0.933	6.78e-39	CD4_3	EEF1B2
3.31e-43	0.293668	1	0.999	1.12e-38	CD4_3	RPL31
8.24e-41	0.272612	0.997	0.994	2.78e-36	CD4_3	RPL10A
1.16e-35	0.286971	1	1	3.91e-31	CD4_3	TPT1
1.07e-34	0.313773	1	1	3.62e-30	CD4_3	RPS27
1.03e-32	0.629887	0.355	0.108	3.47e-28	CD4_3	PLAC8
5.06e-31	0.266819	1	1	1.71e-26	CD4_3	RPL39
5.83e-31	0.271164	0.999	0.997	1.96e-26	CD4_3	RPS10
9.17e-27	0.302178	0.996	0.993	3.09e-22	CD4_3	RPL38
1.04e-24	0.325082	0.983	0.93	3.49e-20	CD4_3	RPL36A
2.85e-22	0.299108	0.914	0.861	9.61e-18	CD4_3	GLTSCR2
1.58e-21	0.448727	0.295	0.107	5.31e-17	CD4_3	KLF3
2.2e-20	0.415492	0.533	0.311	7.4e-16	CD4_3	CCR7
5.05e-18	0.330557	0.89	0.785	1.7e-13	CD4_3	ZFP36L2
7.51e-17	0.449272	0.486	0.327	2.53e-12	CD4_3	CD55
8.3e-17	0.491218	0.996	0.987	2.8e-12	CD4_3	FTH1
1.72e-15	0.469028	0.506	0.344	5.8e-11	CD4_3	SELL
2.77e-15	0.38397	0.242	0.1	9.34e-11	CD4_3	KLF2
8.36e-14	0.363334	0.697	0.592	2.82e-09	CD4_3	SMCHD1
3.82e-13	0.33375	0.437	0.276	1.29e-08	CD4_3	LITAF
4.91e-12	0.382693	0.544	0.397	1.65e-07	CD4_3	FOS
7.02e-11	0.368626	0.329	0.192	2.36e-06	CD4_3	PASK
1.5e-10	0.321486	0.369	0.238	5.07e-06	CD4_3	SC5D
2.97e-10	0.259929	0.635	0.539	9.99e-06	CD4_3	CD48
8.3e-10	0.259218	0.722	0.634	2.8e-05	CD4_3	RPS4Y1
9.18e-10	0.35898	0.512	0.4	3.09e-05	CD4_3	PIK3R1
2.85e-09	0.293731	0.206	0.101	9.6e-05	CD4_3	ABLIM1
1.63e-08	0.322863	0.435	0.334	0.00054991	CD4_3	DCXR
2.69e-08	0.345247	0.115	0.041	0.000904841	CD4_3	CD8A
4.57e-08	0.277912	0.216	0.116	0.00154054	CD4_3	MYC
3.16e-07	0.259541	0.511	0.438	0.0106367	CD4_3	SNHG8
5.66e-07	0.260301	0.417	0.317	0.0190796	CD4_3	TSHZ2
2.04e-06	0.320873	0.4	0.3	0.0688764	CD4_3	CMSS1
6.69e-06	0.276735	0.272	0.191	0.225338	CD4_3	TOB1
0.000945347	0.4497	0.216	0.289	1	CD4_3	IGHG1
0.00166494	0.283079	0.177	0.24	1	CD4_3	IGHG3
2.49e-44	1.03155	0.518	0.178	8.39e-40	CD4_2	JAML
8.51e-41	0.722395	0.469	0.142	2.87e-36	CD4_2	ANKRD28
1.26e-40	0.811212	0.45	0.127	4.24e-36	CD4_2	AC092580.4
9.87e-40	0.763757	0.78	0.44	3.33e-35	CD4_2	ALOX5AP
8.88e-38	0.770655	0.369	0.093	2.99e-33	CD4_2	CXCR6
1.33e-35	0.392338	0.184	0.017	4.48e-31	CD4_2	LRRN3
6.47e-32	0.619902	0.33	0.086	2.18e-27	CD4_2	LMO4
2.81e-31	0.462147	0.285	0.063	9.46e-27	CD4_2	ABI3
6.75e-31	0.495618	0.945	0.767	2.27e-26	CD4_2	S100A6
1.82e-30	0.254205	0.133	0.008	6.13e-26	CD4_2	IL9R
6.73e-30	0.590226	0.861	0.562	2.27e-25	CD4_2	S100A4
1.04e-29	0.514863	0.99	0.976	3.51e-25	CD4_2	SRGN
8.58e-29	0.698113	0.528	0.229	2.89e-24	CD4_2	LGALS3
6.35e-28	0.651381	0.851	0.592	2.14e-23	CD4_2	RGS1
3.68e-27	0.583726	0.631	0.306	1.24e-22	CD4_2	ID2
3.2e-26	0.474948	0.285	0.075	1.08e-21	CD4_2	CTSH
5.63e-25	0.592171	0.54	0.261	1.9e-20	CD4_2	CD96
7.72e-22	0.769956	0.359	0.137	2.6e-17	CD4_2	HPGD
7.77e-22	0.593547	0.725	0.482	2.62e-17	CD4_2	EVL
9.85e-22	0.450913	0.99	0.94	3.32e-17	CD4_2	GAPDH
6.3e-21	0.526046	0.602	0.338	2.12e-16	CD4_2	OSTF1
1.65e-20	0.574619	0.576	0.327	5.56e-16	CD4_2	PLIN2
3.82e-20	0.422288	0.832	0.599	1.29e-15	CD4_2	RORA
6.77e-20	0.39046	0.252	0.074	2.28e-15	CD4_2	SYTL2
7.75e-20	0.515668	0.764	0.535	2.61e-15	CD4_2	COTL1
1.24e-19	0.457452	0.647	0.381	4.16e-15	CD4_2	BATF
1.24e-19	0.455785	0.388	0.165	4.17e-15	CD4_2	GLO1
1.95e-19	0.389073	0.89	0.724	6.57e-15	CD4_2	CD2
2.39e-18	0.59048	0.693	0.458	8.06e-14	CD4_2	KLRB1
3.87e-18	0.348083	0.751	0.504	1.3e-13	CD4_2	TXN
5.6e-18	0.49335	0.337	0.134	1.89e-13	CD4_2	MFHAS1
6.2e-18	0.497259	0.741	0.504	2.09e-13	CD4_2	ANXA1
1.46e-17	0.333732	0.204	0.055	4.93e-13	CD4_2	CD226
3.12e-17	0.364286	0.68	0.401	1.05e-12	CD4_2	ANXA2
3.34e-16	0.273367	0.159	0.037	1.13e-11	CD4_2	CDCA7
1.21e-15	0.341229	0.417	0.199	4.08e-11	CD4_2	TMEM173
1.43e-15	0.275574	0.133	0.027	4.81e-11	CD4_2	DAPK2
1.63e-15	0.352672	0.799	0.593	5.5e-11	CD4_2	S100A11
1.66e-15	0.348184	0.256	0.091	5.59e-11	CD4_2	SMIM3
2.3e-15	0.434226	0.592	0.366	7.76e-11	CD4_2	FAM129A
3e-15	0.405675	0.243	0.087	1.01e-10	CD4_2	CAPG
3.26e-15	0.45246	0.534	0.305	1.1e-10	CD4_2	LSP1
4.02e-15	0.395524	0.184	0.053	1.35e-10	CD4_2	ADAM19
6.83e-15	0.331067	0.738	0.523	2.3e-10	CD4_2	CD99
7.75e-15	0.441068	0.557	0.331	2.61e-10	CD4_2	MGAT4A
9.49e-15	0.294843	0.301	0.12	3.2e-10	CD4_2	PERP
1.72e-14	0.314592	0.874	0.781	5.8e-10	CD4_2	SH3BGRL3
1.93e-14	0.322011	0.913	0.862	6.49e-10	CD4_2	UBC
3.74e-14	0.326865	0.414	0.199	1.26e-09	CD4_2	PRDM1
3.89e-14	0.380714	0.262	0.101	1.31e-09	CD4_2	SLC1A4
8.25e-14	0.30167	0.217	0.075	2.78e-09	CD4_2	ZEB2
1.26e-13	0.435919	0.495	0.291	4.24e-09	CD4_2	RBPJ
1.36e-13	0.396334	0.906	0.836	4.58e-09	CD4_2	IL7R
1.48e-13	0.551481	0.518	0.32	4.97e-09	CD4_2	LGALS1
1.79e-13	0.374957	0.638	0.416	6.02e-09	CD4_2	GLIPR1
2.06e-13	0.389916	0.871	0.698	6.93e-09	CD4_2	CYBA
5.02e-13	0.253431	0.126	0.03	1.69e-08	CD4_2	ASB2
5.35e-13	0.439103	0.56	0.363	1.8e-08	CD4_2	GPR171
8.49e-13	0.323713	0.129	0.032	2.86e-08	CD4_2	RCBTB2
1.13e-12	0.305932	0.201	0.069	3.79e-08	CD4_2	PTPN13
1.3e-12	0.43864	0.43	0.236	4.38e-08	CD4_2	RBMS1
1.61e-12	0.297278	0.288	0.126	5.44e-08	CD4_2	PTPN22
2.33e-12	0.395652	0.544	0.35	7.87e-08	CD4_2	CD3G
5.96e-12	0.333635	0.249	0.104	2.01e-07	CD4_2	PDCD1
9.38e-12	0.3618	0.764	0.615	3.16e-07	CD4_2	PGK1
1.21e-11	0.361434	0.256	0.111	4.08e-07	CD4_2	MAP3K4
1.49e-11	0.287403	0.922	0.887	5.01e-07	CD4_2	ARHGDIB
1.51e-11	0.48039	0.893	0.794	5.1e-07	CD4_2	VIM
2.45e-11	0.283563	0.272	0.12	8.24e-07	CD4_2	REEP3
6.1e-11	0.367783	0.437	0.263	2.05e-06	CD4_2	LPXN
6.46e-11	0.327386	0.463	0.284	2.18e-06	CD4_2	CAMK4
7.33e-11	0.255056	0.816	0.642	2.47e-06	CD4_2	IL32
9.43e-11	0.359983	0.66	0.471	3.18e-06	CD4_2	NR3C1
1.63e-10	0.355831	0.744	0.618	5.51e-06	CD4_2	HMGB2
2.19e-10	0.319934	0.628	0.466	7.39e-06	CD4_2	TMEM50A
4.41e-10	0.309029	0.605	0.432	1.48e-05	CD4_2	ABRACL
5.27e-10	0.341692	0.663	0.501	1.78e-05	CD4_2	CAPZB
5.72e-10	0.339928	0.599	0.412	1.93e-05	CD4_2	TRAT1
1.07e-09	0.273574	0.223	0.099	3.6e-05	CD4_2	ARL6IP6
1.23e-09	0.318433	0.227	0.101	4.15e-05	CD4_2	CTSL
1.36e-09	0.276754	0.223	0.099	4.59e-05	CD4_2	ITM2C
1.65e-09	0.280242	0.735	0.583	5.55e-05	CD4_2	TMEM59
1.93e-09	0.297043	0.33	0.179	6.5e-05	CD4_2	MIS18BP1
2.71e-09	0.287534	0.534	0.358	9.14e-05	CD4_2	DYNLRB1
3.67e-09	0.29178	0.602	0.435	0.000123697	CD4_2	ARL6IP5
4.3e-09	0.29566	0.647	0.477	0.000144824	CD4_2	DEK
5.2e-09	0.27823	0.618	0.445	0.000175091	CD4_2	RAP1A
5.82e-09	0.315432	0.379	0.223	0.000196044	CD4_2	GOLGB1
6.12e-09	0.278863	0.748	0.615	0.000206098	CD4_2	ARPC1B
6.21e-09	0.318224	0.595	0.45	0.000209298	CD4_2	GPX1
7.17e-09	0.268975	0.498	0.324	0.000241443	CD4_2	CST7
7.97e-09	0.312219	0.515	0.36	0.000268569	CD4_2	MYH9
8.42e-09	0.329701	0.521	0.365	0.000283815	CD4_2	ANXA5
9.44e-09	0.250579	0.233	0.109	0.000318174	CD4_2	MYO1F
1.07e-08	0.287914	0.45	0.284	0.000361216	CD4_2	FKBP11
1.39e-08	0.259776	0.327	0.181	0.000468771	CD4_2	TIPARP
1.49e-08	0.307438	0.337	0.194	0.000500928	CD4_2	LGALS8
1.9e-08	0.303736	0.233	0.114	0.000640834	CD4_2	BHLHE40
2.33e-08	0.25216	0.223	0.106	0.000784643	CD4_2	AHR
2.65e-08	0.269054	0.311	0.17	0.00089313	CD4_2	FURIN
3.39e-08	0.273839	0.385	0.231	0.00114217	CD4_2	CCR6
3.43e-08	0.326227	0.612	0.46	0.0011548	CD4_2	WIPF1
3.92e-08	0.264664	0.294	0.162	0.00132125	CD4_2	HDLBP
5.04e-08	0.302206	0.317	0.183	0.0016978	CD4_2	GPR65
5.31e-08	0.313341	0.369	0.228	0.00178902	CD4_2	HMOX2
5.91e-08	0.296835	0.667	0.518	0.00199216	CD4_2	SAMSN1
6.2e-08	0.332503	0.411	0.262	0.00208834	CD4_2	IKZF3
1.07e-07	0.282667	0.595	0.436	0.00360444	CD4_2	SYTL3
1.1e-07	0.311797	0.605	0.468	0.00371783	CD4_2	PDCD4
1.37e-07	0.261342	0.472	0.309	0.00460868	CD4_2	CD63
1.43e-07	0.271998	0.382	0.236	0.004812	CD4_2	TGFB1
1.61e-07	0.285599	0.417	0.281	0.00543822	CD4_2	REEP5
1.97e-07	0.260393	0.505	0.342	0.00665411	CD4_2	PKM
2.39e-07	0.262403	0.495	0.342	0.00806669	CD4_2	RAP1B
2.92e-07	0.281342	0.359	0.214	0.00984823	CD4_2	KDSR
3.46e-07	0.28583	0.557	0.408	0.0116708	CD4_2	SELT
3.64e-07	0.294747	0.518	0.373	0.0122801	CD4_2	RNF213
5.87e-07	0.269907	0.388	0.248	0.0197621	CD4_2	TMEM167A
6.19e-07	0.277995	0.398	0.258	0.0208436	CD4_2	MAF
6.85e-07	0.250662	0.262	0.147	0.0230791	CD4_2	ASF1A
7.24e-07	0.256335	0.388	0.25	0.0244111	CD4_2	LRPAP1
8.42e-07	0.255446	0.505	0.356	0.028384	CD4_2	GSTK1
8.53e-07	0.265024	0.395	0.256	0.0287451	CD4_2	AKNA
9.18e-07	0.259953	0.56	0.419	0.0309435	CD4_2	SLC3A2
9.29e-07	0.255618	0.706	0.579	0.0313137	CD4_2	ATP1B3
1.57e-06	0.267745	0.191	0.098	0.0527922	CD4_2	CRELD2
1.6e-06	0.251527	0.647	0.509	0.0537789	CD4_2	ATP5G3
1.97e-06	0.264228	0.317	0.194	0.0663443	CD4_2	NAA50
2.03e-06	0.273244	0.553	0.409	0.0683017	CD4_2	IQGAP2
2.15e-06	0.250321	0.589	0.458	0.072275	CD4_2	AKAP13
2.59e-06	0.272035	0.463	0.338	0.087259	CD4_2	EMB
6.53e-06	0.291129	0.417	0.287	0.22001	CD4_2	RP11-138A9.2
1.78e-05	0.265793	0.573	0.455	0.599625	CD4_2	EML4
2.36e-05	0.40952	0.113	0.05	0.795818	CD4_2	GZMB
3.09e-05	0.265978	0.848	0.739	1	CD4_2	IFITM2
0.000346973	0.253147	0.353	0.263	1	CD4_2	HLA-DRB1
0.000598969	0.273956	0.663	0.594	1	CD4_2	DDIT4
0.00783809	0.264959	0.893	0.853	1	CD4_2	ACTG1
5.37e-66	1.04087	0.574	0.168	1.81e-61	CD4_1	CARD16
1.6e-58	0.974295	0.666	0.253	5.39e-54	CD4_1	TIGIT
9.65e-53	0.387227	1	1	3.25e-48	CD4_1	B2M
1.9e-50	0.806214	0.342	0.059	6.4e-46	CD4_1	ICA1
3.15e-45	0.748132	0.52	0.182	1.06e-40	CD4_1	CD27
3.77e-44	0.939501	0.446	0.132	1.27e-39	CD4_1	PMAIP1
3.6e-43	0.991418	0.297	0.055	1.21e-38	CD4_1	IL2RA
5.19e-43	0.666891	0.418	0.114	1.75e-38	CD4_1	EPSTI1
1.11e-39	0.721457	0.95	0.864	3.74e-35	CD4_1	ACTB
3.98e-39	0.493217	0.178	0.012	1.34e-34	CD4_1	LAIR2
5.93e-39	0.872276	0.804	0.558	2e-34	CD4_1	S100A4
7.51e-39	0.514348	0.965	0.925	2.53e-34	CD4_1	OAZ1
8.68e-39	0.907826	0.515	0.21	2.93e-34	CD4_1	TNFRSF18
9.53e-38	0.428027	0.158	0.008	3.21e-33	CD4_1	FOXP3
1.2e-37	0.902188	0.748	0.469	4.05e-33	CD4_1	CD74
1.51e-36	0.492764	0.985	0.976	5.08e-32	CD4_1	HLA-A
2.53e-36	0.751634	0.356	0.098	8.53e-32	CD4_1	AC133644.2
1.17e-35	0.858933	0.438	0.156	3.94e-31	CD4_1	DUSP4
1e-34	0.801	0.824	0.627	3.38e-30	CD4_1	IL32
9.23e-34	0.610789	0.441	0.158	3.11e-29	CD4_1	GK
4.94e-33	0.628136	0.498	0.201	1.67e-28	CD4_1	CTLA4
1.29e-32	0.441688	0.168	0.017	4.35e-28	CD4_1	LAYN
1.31e-32	0.744222	0.656	0.358	4.42e-28	CD4_1	BATF
1.92e-32	0.716628	0.47	0.195	6.45e-28	CD4_1	SH2D1A
3.67e-32	0.455662	0.965	0.944	1.24e-27	CD4_1	GAPDH
3.85e-32	0.728739	0.334	0.097	1.3e-27	CD4_1	MAGEH1
1.06e-31	0.670886	0.47	0.193	3.57e-27	CD4_1	CORO1B
4.63e-30	0.649345	0.396	0.144	1.56e-25	CD4_1	MIR4435-2HG
4.74e-30	0.350791	0.97	0.899	1.6e-25	CD4_1	SERF2
1.63e-29	0.363191	0.215	0.039	5.51e-25	CD4_1	MYL6B
1.72e-28	0.684123	0.453	0.195	5.81e-24	CD4_1	HTATIP2
4.84e-28	0.82667	0.507	0.238	1.63e-23	CD4_1	TNFRSF4
5.11e-28	0.5432	0.896	0.71	1.72e-23	CD4_1	CD2
4.57e-27	0.525193	0.908	0.818	1.54e-22	CD4_1	PFN1
5.63e-26	0.402362	0.25	0.063	1.9e-21	CD4_1	CASP1
2.47e-25	0.635477	0.502	0.246	8.32e-21	CD4_1	LINC00152
2.63e-25	0.721024	0.884	0.778	8.86e-21	CD4_1	SAT1
4.15e-25	0.379938	0.891	0.758	1.4e-20	CD4_1	SUMO2
4.67e-25	0.572975	0.403	0.167	1.57e-20	CD4_1	HLA-DPA1
5.36e-25	0.497592	0.74	0.506	1.81e-20	CD4_1	CLIC1
7.5e-25	0.314293	0.139	0.016	2.53e-20	CD4_1	IKZF2
9.97e-25	0.68806	0.634	0.392	3.36e-20	CD4_1	CACYBP
1.37e-24	0.513063	0.554	0.286	4.61e-20	CD4_1	GBP2
1.7e-24	0.388443	0.938	0.862	5.74e-20	CD4_1	CFL1
3.01e-24	0.453979	0.995	0.968	1.02e-19	CD4_1	TMSB10
4.33e-24	0.774376	0.601	0.328	1.46e-19	CD4_1	ISG15
4.66e-24	0.560746	0.629	0.387	1.57e-19	CD4_1	FKBP1A
3.47e-23	0.415007	0.329	0.115	1.17e-18	CD4_1	DNPH1
8.4e-23	0.428903	0.213	0.053	2.83e-18	CD4_1	NUSAP1
8.91e-23	0.442836	0.151	0.024	3e-18	CD4_1	SOX4
9.55e-23	0.285174	0.124	0.014	3.22e-18	CD4_1	AC017002.1
1.13e-22	0.546031	0.616	0.378	3.81e-18	CD4_1	CFLAR
1.53e-22	0.44669	0.394	0.165	5.17e-18	CD4_1	METTL8
2.43e-22	0.335892	0.983	0.95	8.18e-18	CD4_1	ATP5E
3.81e-22	0.262395	0.139	0.02	1.28e-17	CD4_1	SIRPG
4.58e-22	0.396661	0.295	0.099	1.54e-17	CD4_1	ACOT9
7.58e-22	0.404392	0.871	0.72	2.55e-17	CD4_1	ATP5G2
1.21e-21	0.44807	0.703	0.439	4.08e-17	CD4_1	NAP1L4
1.7e-21	0.313334	0.176	0.037	5.74e-17	CD4_1	TOX
2.26e-21	0.331171	0.188	0.043	7.6e-17	CD4_1	BTLA
2.45e-21	0.839276	0.339	0.137	8.27e-17	CD4_1	IFI6
4.87e-21	1.45991	0.2	0.051	1.64e-16	CD4_1	CXCL13
6.76e-21	0.531549	0.621	0.394	2.28e-16	CD4_1	RPS27L
8.89e-21	0.391737	0.25	0.078	3e-16	CD4_1	PTTG1
9.21e-21	0.32748	0.203	0.053	3.1e-16	CD4_1	HLA-DMA
1.04e-20	0.482622	0.545	0.323	3.49e-16	CD4_1	PSMB9
1.1e-20	0.514982	0.837	0.689	3.71e-16	CD4_1	TRAC
1.35e-20	0.471925	0.832	0.69	4.55e-16	CD4_1	ISG20
1.41e-20	0.370282	0.119	0.015	4.74e-16	CD4_1	IL1R2
2.06e-20	0.260202	0.126	0.018	6.94e-16	CD4_1	ETV7
2.35e-20	0.310054	0.121	0.016	7.93e-16	CD4_1	FAM174B
2.99e-20	0.431827	0.874	0.757	1.01e-15	CD4_1	SOD1
3.71e-20	0.429308	0.807	0.655	1.25e-15	CD4_1	MYL12A
4.03e-20	0.505484	0.671	0.449	1.36e-15	CD4_1	CD247
8.11e-20	0.250263	0.134	0.022	2.73e-15	CD4_1	BCAS3
1.2e-19	0.35713	0.2	0.053	4.04e-15	CD4_1	POU2F2
1.61e-19	0.656021	0.448	0.226	5.42e-15	CD4_1	HLA-DRB1
1.86e-19	0.416762	0.483	0.254	6.26e-15	CD4_1	SH3BGRL
3.84e-19	0.420448	0.609	0.385	1.29e-14	CD4_1	DBI
3.94e-19	0.433661	0.426	0.204	1.33e-14	CD4_1	TANK
4.4e-19	0.483571	0.661	0.443	1.48e-14	CD4_1	C9orf16
5.45e-19	0.448943	0.76	0.588	1.84e-14	CD4_1	GMFG
7.03e-19	0.296464	0.22	0.067	2.37e-14	CD4_1	TRAF3
7.38e-19	0.504032	0.349	0.153	2.49e-14	CD4_1	GRSF1
8.08e-19	0.437237	0.475	0.253	2.72e-14	CD4_1	CALM3
8.67e-19	0.534791	0.446	0.229	2.92e-14	CD4_1	HLA-DPB1
1.08e-18	0.330159	0.359	0.149	3.65e-14	CD4_1	CKLF
1.35e-18	0.379548	0.307	0.119	4.54e-14	CD4_1	ITGB2
1.78e-18	0.425831	0.351	0.154	6.01e-14	CD4_1	TBC1D4
1.88e-18	0.360984	0.713	0.493	6.33e-14	CD4_1	COX8A
2.09e-18	0.360052	0.198	0.056	7.04e-14	CD4_1	GBP5
3.4e-18	0.552376	0.443	0.231	1.15e-13	CD4_1	REL
3.7e-18	0.341839	0.141	0.029	1.25e-13	CD4_1	OAS1
1.27e-17	0.321925	0.124	0.022	4.27e-13	CD4_1	RTKN2
1.37e-17	0.348803	0.304	0.12	4.61e-13	CD4_1	SKAP1
2.68e-17	0.418682	0.2	0.06	9.02e-13	CD4_1	SPATS2L
3.34e-17	0.304775	0.24	0.083	1.13e-12	CD4_1	BACH1
4.54e-17	0.291352	0.129	0.025	1.53e-12	CD4_1	TNFRSF9
8.44e-17	0.413214	0.631	0.42	2.84e-12	CD4_1	PAK2
1.08e-16	0.38624	0.624	0.425	3.65e-12	CD4_1	ATP5J2
1.1e-16	0.313874	0.141	0.031	3.71e-12	CD4_1	CPM
1.17e-16	0.473693	0.871	0.857	3.93e-12	CD4_1	ACTG1
1.26e-16	0.623372	0.755	0.603	4.23e-12	CD4_1	RGS1
1.33e-16	0.40984	0.51	0.296	4.48e-12	CD4_1	LSP1
1.67e-16	0.340263	0.173	0.047	5.61e-12	CD4_1	HLA-DQA1
2.19e-16	0.443433	0.49	0.277	7.39e-12	CD4_1	RBPJ
4.85e-16	0.488307	0.411	0.213	1.63e-11	CD4_1	MTHFD2
5.47e-16	0.39226	0.396	0.2	1.84e-11	CD4_1	LBH
7.57e-16	0.444624	0.314	0.137	2.55e-11	CD4_1	FABP5
8.73e-16	0.349926	0.78	0.595	2.94e-11	CD4_1	ARPC1B
1.02e-15	0.422467	0.557	0.361	3.45e-11	CD4_1	RAC2
1.04e-15	0.256849	0.193	0.06	3.52e-11	CD4_1	TSPAN5
1.07e-15	0.501476	0.522	0.325	3.62e-11	CD4_1	PKM
1.3e-15	0.375268	0.465	0.263	4.39e-11	CD4_1	CASP4
1.32e-15	0.38598	0.703	0.483	4.46e-11	CD4_1	ITM2A
1.59e-15	0.445896	0.376	0.19	5.34e-11	CD4_1	RAB9A
1.91e-15	0.358644	0.354	0.166	6.45e-11	CD4_1	BST2
3.17e-15	0.598866	0.379	0.195	1.07e-10	CD4_1	TMEM173
3.5e-15	0.360498	0.626	0.426	1.18e-10	CD4_1	ATP5A1
4.27e-15	0.328481	0.124	0.027	1.44e-10	CD4_1	LGMN
4.32e-15	0.328327	0.559	0.329	1.45e-10	CD4_1	UBE2N
4.41e-15	0.328965	0.304	0.131	1.48e-10	CD4_1	PYHIN1
5.93e-15	0.347837	0.762	0.561	2e-10	CD4_1	UQCR11
6.83e-15	0.394478	0.871	0.758	2.3e-10	CD4_1	CD3D
6.93e-15	0.326871	0.205	0.069	2.33e-10	CD4_1	MT1E
7.07e-15	0.364004	0.78	0.604	2.38e-10	CD4_1	IFI16
7.32e-15	0.360433	0.569	0.358	2.46e-10	CD4_1	PSMB8
8.39e-15	0.356112	0.448	0.248	2.83e-10	CD4_1	TAP1
9.94e-15	0.562884	0.495	0.313	3.35e-10	CD4_1	LY6E
1e-14	0.383755	0.584	0.403	3.38e-10	CD4_1	POMP
1.02e-14	0.346271	0.522	0.317	3.45e-10	CD4_1	SHFM1
1.36e-14	0.376014	0.5	0.295	4.59e-10	CD4_1	DNAJA1
1.4e-14	0.354452	0.433	0.231	4.72e-10	CD4_1	MAT2B
1.51e-14	0.430706	0.421	0.239	5.08e-10	CD4_1	UCP2
1.66e-14	0.265396	0.98	0.962	5.6e-10	CD4_1	HLA-C
1.75e-14	0.393303	0.587	0.399	5.91e-10	CD4_1	SEC11A
1.79e-14	0.450915	0.54	0.331	6.02e-10	CD4_1	EIF3J
1.84e-14	0.279918	0.24	0.093	6.19e-10	CD4_1	CTSA
2.04e-14	0.29567	0.302	0.134	6.86e-10	CD4_1	IFI27L2
2.33e-14	0.266144	0.22	0.08	7.85e-10	CD4_1	LIMA1
2.52e-14	0.409921	0.426	0.232	8.48e-10	CD4_1	GNG2
2.94e-14	0.253826	0.958	0.94	9.91e-10	CD4_1	MYL6
3e-14	0.364498	0.411	0.218	1.01e-09	CD4_1	OPTN
3.35e-14	0.379125	0.337	0.165	1.13e-09	CD4_1	GALM
4.16e-14	0.351423	0.248	0.101	1.4e-09	CD4_1	THADA
4.19e-14	0.319331	0.668	0.493	1.41e-09	CD4_1	ATP5G3
4.46e-14	0.318959	0.755	0.607	1.5e-09	CD4_1	COX6C
4.68e-14	0.414805	0.619	0.432	1.58e-09	CD4_1	GPX1
4.76e-14	0.34619	0.743	0.581	1.6e-09	CD4_1	TCEB2
4.97e-14	0.331198	0.609	0.428	1.67e-09	CD4_1	NOP10
5.72e-14	0.344064	0.446	0.246	1.93e-09	CD4_1	PSMB2
6.04e-14	0.266859	0.166	0.05	2.04e-09	CD4_1	CCDC50
6.29e-14	0.288054	0.141	0.038	2.12e-09	CD4_1	ZC2HC1A
6.37e-14	0.405963	0.5	0.314	2.14e-09	CD4_1	IQGAP1
7.22e-14	0.272907	0.21	0.076	2.43e-09	CD4_1	CD82
7.31e-14	0.302353	0.304	0.141	2.46e-09	CD4_1	ZNF281
7.79e-14	0.375757	0.389	0.211	2.62e-09	CD4_1	SH3KBP1
7.91e-14	0.290099	0.116	0.026	2.67e-09	CD4_1	KIAA0101
8.18e-14	0.333668	0.639	0.45	2.76e-09	CD4_1	SUMO1
8.59e-14	0.347942	0.636	0.441	2.89e-09	CD4_1	LCK
8.61e-14	0.375234	0.416	0.231	2.9e-09	CD4_1	CD28
8.74e-14	0.278839	0.29	0.126	2.95e-09	CD4_1	RAB11FIP1
1e-13	0.301427	0.248	0.102	3.39e-09	CD4_1	STAT1
1.02e-13	0.309545	0.371	0.191	3.45e-09	CD4_1	PFDN4
1.17e-13	0.336471	0.527	0.321	3.93e-09	CD4_1	PPM1G
1.27e-13	0.670443	0.24	0.1	4.26e-09	CD4_1	NMB
1.62e-13	0.401948	0.304	0.147	5.47e-09	CD4_1	BTG3
1.79e-13	0.376635	0.661	0.504	6.02e-09	CD4_1	CUTA
1.8e-13	0.311653	0.342	0.167	6.07e-09	CD4_1	NDUFB3
1.95e-13	0.400405	0.804	0.675	6.58e-09	CD4_1	ENO1
2.16e-13	0.321655	0.745	0.568	7.26e-09	CD4_1	RHOA
2.43e-13	0.348146	0.386	0.202	8.2e-09	CD4_1	ZBTB38
2.53e-13	0.347662	0.678	0.494	8.54e-09	CD4_1	HERPUD1
3.47e-13	0.384886	0.327	0.161	1.17e-08	CD4_1	GLRX
4.61e-13	0.344574	0.329	0.16	1.55e-08	CD4_1	CD58
5.06e-13	0.268697	0.856	0.751	1.71e-08	CD4_1	ARPC2
5.31e-13	0.322283	0.507	0.322	1.79e-08	CD4_1	ATP5C1
6.75e-13	0.256325	0.223	0.088	2.27e-08	CD4_1	ATOX1
6.85e-13	0.332052	0.255	0.11	2.31e-08	CD4_1	PHPT1
7.09e-13	0.269436	0.176	0.059	2.39e-08	CD4_1	DAPP1
8.28e-13	0.282179	0.473	0.275	2.79e-08	CD4_1	ECH1
9.48e-13	0.292665	0.158	0.051	3.19e-08	CD4_1	ACP5
9.71e-13	0.436224	0.262	0.118	3.27e-08	CD4_1	HLA-DQB1
9.92e-13	0.406699	0.252	0.11	3.34e-08	CD4_1	PGM2L1
9.94e-13	0.309535	0.681	0.5	3.35e-08	CD4_1	PSMB1
1.29e-12	0.317276	0.302	0.144	4.36e-08	CD4_1	ANXA6
1.55e-12	0.480634	0.366	0.205	5.22e-08	CD4_1	CTSC
1.58e-12	0.272643	0.262	0.117	5.34e-08	CD4_1	FIBP
1.74e-12	0.365131	0.351	0.188	5.86e-08	CD4_1	FAS
1.89e-12	0.379092	0.609	0.42	6.37e-08	CD4_1	ARL6IP5
2e-12	0.342267	0.517	0.329	6.75e-08	CD4_1	ATPIF1
2.62e-12	0.338631	0.443	0.263	8.83e-08	CD4_1	SEC11C
2.95e-12	0.290501	0.569	0.375	9.95e-08	CD4_1	TMEM258
3.59e-12	0.295426	0.21	0.083	1.21e-07	CD4_1	GPR155
3.62e-12	0.380867	0.579	0.412	1.22e-07	CD4_1	PGAM1
3.84e-12	0.310876	0.361	0.19	1.29e-07	CD4_1	TNIP1
4.21e-12	0.293579	0.317	0.158	1.42e-07	CD4_1	CHMP5
5.08e-12	0.313767	0.493	0.303	1.71e-07	CD4_1	LAMTOR4
5.15e-12	0.27132	0.359	0.189	1.74e-07	CD4_1	SDF4
5.41e-12	0.346405	0.609	0.415	1.82e-07	CD4_1	ATP5I
5.51e-12	0.268696	0.814	0.686	1.85e-07	CD4_1	COX7A2
5.86e-12	0.291184	0.755	0.624	1.97e-07	CD4_1	COX6B1
7.14e-12	0.317643	0.913	0.858	2.41e-07	CD4_1	UBC
7.52e-12	0.32822	0.626	0.456	2.54e-07	CD4_1	COX7B
8.2e-12	0.354818	0.76	0.646	2.76e-07	CD4_1	TPI1
1.06e-11	0.34145	0.45	0.274	3.56e-07	CD4_1	ARPP19
1.14e-11	0.583535	0.45	0.287	3.83e-07	CD4_1	HLA-DRA
1.39e-11	0.327153	0.634	0.453	4.68e-07	CD4_1	DYNLL1
1.65e-11	0.33366	0.728	0.608	5.57e-07	CD4_1	TMBIM6
1.85e-11	0.279346	0.483	0.288	6.23e-07	CD4_1	APBB1IP
1.91e-11	0.357147	0.198	0.08	6.45e-07	CD4_1	RP11-1399P15.1
3.52e-11	0.29681	0.418	0.24	1.19e-06	CD4_1	MDH2
3.55e-11	0.25957	0.921	0.847	1.19e-06	CD4_1	SRP14
3.62e-11	0.25181	0.634	0.442	1.22e-06	CD4_1	WIPF1
3.62e-11	0.34927	0.678	0.536	1.22e-06	CD4_1	PAIP2
3.85e-11	0.270578	0.238	0.107	1.3e-06	CD4_1	H2AFJ
4.06e-11	0.373774	0.369	0.215	1.37e-06	CD4_1	TNFRSF1B
4.17e-11	0.310598	0.705	0.577	1.4e-06	CD4_1	COX5B
4.2e-11	0.270725	0.337	0.175	1.42e-06	CD4_1	NUDT5
4.25e-11	0.350974	0.53	0.347	1.43e-06	CD4_1	DYNLRB1
4.25e-11	0.310628	0.522	0.353	1.43e-06	CD4_1	CAP1
5.24e-11	0.291523	0.535	0.343	1.77e-06	CD4_1	BUB3
6.37e-11	0.334653	0.554	0.385	2.15e-06	CD4_1	MRPS6
6.71e-11	0.407986	0.473	0.304	2.26e-06	CD4_1	CNIH1
6.75e-11	0.313457	0.542	0.356	2.27e-06	CD4_1	TCEA1
6.83e-11	0.254499	0.104	0.027	2.3e-06	CD4_1	GNG4
6.95e-11	0.294483	0.658	0.485	2.34e-06	CD4_1	NEDD8
7.52e-11	0.323502	0.309	0.161	2.54e-06	CD4_1	CTSB
7.61e-11	0.317887	0.792	0.727	2.56e-06	CD4_1	SUB1
8.73e-11	0.304766	0.584	0.415	2.94e-06	CD4_1	COX5A
1e-10	0.317497	0.629	0.454	3.37e-06	CD4_1	TMEM50A
1e-10	0.398163	0.21	0.093	3.38e-06	CD4_1	CHN1
1.04e-10	0.273938	0.604	0.415	3.5e-06	CD4_1	COPE
1.05e-10	0.26688	0.686	0.504	3.54e-06	CD4_1	C14orf2
1.12e-10	0.256086	0.252	0.119	3.78e-06	CD4_1	ETFB
1.14e-10	0.302714	0.408	0.244	3.84e-06	CD4_1	MAF
1.17e-10	0.261074	0.337	0.184	3.94e-06	CD4_1	MKRN1
1.25e-10	0.265075	0.324	0.174	4.22e-06	CD4_1	TMBIM4
1.32e-10	0.281212	0.399	0.229	4.44e-06	CD4_1	KPNB1
1.41e-10	0.275107	0.498	0.321	4.75e-06	CD4_1	ZNF706
1.7e-10	0.262076	0.218	0.097	5.71e-06	CD4_1	NINJ1
1.78e-10	0.385058	0.354	0.205	6e-06	CD4_1	ICOS
1.9e-10	0.323837	0.324	0.178	6.41e-06	CD4_1	VAMP5
1.91e-10	0.292249	0.604	0.428	6.45e-06	CD4_1	PSMA1
2.1e-10	0.284425	0.502	0.329	7.09e-06	CD4_1	HN1
2.29e-10	0.293357	0.351	0.196	7.72e-06	CD4_1	NUDT21
2.38e-10	0.289781	0.267	0.133	8e-06	CD4_1	CCDC167
2.53e-10	0.299503	0.267	0.131	8.54e-06	CD4_1	TIFA
2.68e-10	0.274174	0.71	0.561	9.03e-06	CD4_1	PARK7
3.05e-10	0.282253	0.52	0.35	1.03e-05	CD4_1	NDUFB10
3.24e-10	0.273572	0.48	0.303	1.09e-05	CD4_1	SP100
3.39e-10	0.31941	0.572	0.412	1.14e-05	CD4_1	ARPC5
3.68e-10	0.261028	0.267	0.133	1.24e-05	CD4_1	USP48
4.47e-10	0.327914	0.369	0.215	1.51e-05	CD4_1	PIM2
4.54e-10	0.280973	0.495	0.323	1.53e-05	CD4_1	KIF5B
6.37e-10	0.268141	0.634	0.47	2.15e-05	CD4_1	SNRPG
7.23e-10	0.250795	0.275	0.137	2.44e-05	CD4_1	ZCRB1
7.34e-10	0.401305	0.238	0.115	2.47e-05	CD4_1	MX1
7.61e-10	0.261257	0.54	0.364	2.56e-05	CD4_1	ATP5J
7.71e-10	0.320148	0.317	0.174	2.6e-05	CD4_1	GCHFR
8.21e-10	0.289259	0.658	0.492	2.77e-05	CD4_1	HIGD2A
8.76e-10	0.289656	0.594	0.42	2.95e-05	CD4_1	NDUFB4
1.02e-09	0.307492	0.911	0.851	3.45e-05	CD4_1	NEAT1
1.06e-09	0.265723	0.74	0.604	3.57e-05	CD4_1	NDUFA4
1.17e-09	0.342022	0.515	0.349	3.93e-05	CD4_1	SCAND1
1.18e-09	0.277419	0.359	0.207	3.97e-05	CD4_1	DNAJC15
1.33e-09	0.381501	0.436	0.288	4.49e-05	CD4_1	TYMP
1.46e-09	0.287427	0.403	0.25	4.92e-05	CD4_1	FKBP8
1.63e-09	0.259787	0.381	0.223	5.5e-05	CD4_1	ROMO1
1.66e-09	0.258773	0.8	0.701	5.61e-05	CD4_1	ARPC3
1.73e-09	0.259361	0.233	0.113	5.84e-05	CD4_1	MAP2K3
1.87e-09	0.289259	0.505	0.348	6.29e-05	CD4_1	TSPO
2.02e-09	0.265629	0.458	0.307	6.81e-05	CD4_1	MRPS21
2.51e-09	0.296127	0.3	0.164	8.47e-05	CD4_1	SELPLG
2.75e-09	0.27146	0.354	0.206	9.27e-05	CD4_1	COX17
3.24e-09	0.274009	0.193	0.086	0.000109254	CD4_1	SMCO4
3.28e-09	0.280201	0.683	0.543	0.000110468	CD4_1	COTL1
3.4e-09	0.261844	0.446	0.29	0.000114483	CD4_1	CLTA
3.83e-09	0.266725	0.255	0.133	0.000129098	CD4_1	PTRHD1
4.23e-09	0.373625	0.688	0.584	0.000142451	CD4_1	MT2A
4.28e-09	0.276539	0.272	0.144	0.000144269	CD4_1	PRDM2
5.14e-09	0.266592	0.79	0.677	0.00017326	CD4_1	ATP6V0E1
5.5e-09	0.254001	0.542	0.375	0.000185427	CD4_1	UBE2L3
5.84e-09	0.25666	0.322	0.181	0.000196648	CD4_1	PPP1R7
6.69e-09	0.259201	0.23	0.113	0.000225358	CD4_1	STARD7
7.75e-09	0.270051	0.557	0.391	0.000261042	CD4_1	GPSM3
7.86e-09	0.335932	0.465	0.311	0.000264977	CD4_1	NDUFB1
8.16e-09	0.2685	0.728	0.611	0.000275086	CD4_1	COX6A1
8.85e-09	0.256764	0.406	0.25	0.000298345	CD4_1	PET100
8.91e-09	0.269303	0.317	0.177	0.000300241	CD4_1	HIF1A
1.04e-08	0.293797	0.567	0.43	0.00035059	CD4_1	POLR1D
1.09e-08	0.258885	0.287	0.159	0.000368579	CD4_1	CTSD
1.22e-08	0.263325	0.47	0.32	0.000411282	CD4_1	NDUFS6
1.23e-08	0.268998	0.735	0.611	0.000414177	CD4_1	UBL5
1.38e-08	0.250894	0.347	0.208	0.000466168	CD4_1	RHOF
1.42e-08	0.262777	0.458	0.306	0.000477946	CD4_1	NDUFC2
1.43e-08	0.25682	0.389	0.239	0.000483053	CD4_1	UBE2K
1.51e-08	0.270594	0.572	0.42	0.000508878	CD4_1	TERF2IP
1.59e-08	0.290368	0.688	0.568	0.000534847	CD4_1	CORO1A
1.61e-08	0.284782	0.584	0.426	0.000542577	CD4_1	ETS1
1.69e-08	0.270201	0.453	0.3	0.000570309	CD4_1	PRDX5
1.7e-08	0.329937	0.149	0.06	0.000573798	CD4_1	PTMS
1.79e-08	0.29408	0.431	0.279	0.000601844	CD4_1	GSTO1
2.17e-08	0.255497	0.547	0.398	0.000732654	CD4_1	SF3B6
2.26e-08	0.288219	0.629	0.5	0.000761315	CD4_1	NDUFV2
2.45e-08	0.26482	0.547	0.401	0.000825168	CD4_1	PPP1CA
2.45e-08	0.270583	0.653	0.514	0.000825639	CD4_1	RHOG
2.56e-08	0.263801	0.713	0.597	0.000863333	CD4_1	PSME1
2.68e-08	0.270443	0.411	0.262	0.000902964	CD4_1	TALDO1
2.85e-08	0.254839	0.465	0.312	0.000960796	CD4_1	FAM49B
3.28e-08	0.264284	0.559	0.408	0.00110677	CD4_1	ARL6IP1
3.29e-08	0.284981	0.498	0.344	0.00110699	CD4_1	NOP58
3.64e-08	0.305787	0.626	0.517	0.00122669	CD4_1	IL2RG
3.65e-08	0.282648	0.577	0.425	0.00123124	CD4_1	NDUFA1
4.01e-08	0.28278	0.396	0.252	0.00135029	CD4_1	PPP2CA
4.14e-08	0.26241	0.262	0.142	0.00139426	CD4_1	SMS
4.21e-08	0.43539	0.663	0.555	0.00141879	CD4_1	CD52
4.35e-08	0.389183	0.743	0.609	0.00146412	CD4_1	HMGB2
4.63e-08	0.278028	0.569	0.431	0.00155933	CD4_1	MAP1LC3B
4.78e-08	0.264193	0.616	0.461	0.001611	CD4_1	SMAP2
7.03e-08	0.257136	0.403	0.263	0.00236977	CD4_1	PSMD4
7.49e-08	0.26257	0.431	0.291	0.00252416	CD4_1	BUD31
8.05e-08	0.255974	0.366	0.229	0.00271167	CD4_1	MRPS34
9.11e-08	0.257216	0.599	0.453	0.00306924	CD4_1	ATP5B
9.27e-08	0.276126	0.567	0.408	0.00312461	CD4_1	RNF19A
9.94e-08	0.284722	0.171	0.08	0.00334929	CD4_1	LAG3
1e-07	0.324704	0.463	0.326	0.00336975	CD4_1	PRDX2
1.09e-07	0.254007	0.406	0.268	0.00367866	CD4_1	PSMA5
1.15e-07	0.27314	0.287	0.169	0.00387997	CD4_1	FAM118A
1.21e-07	0.294349	0.678	0.553	0.00409102	CD4_1	ISCU
1.36e-07	0.306843	0.285	0.165	0.00456585	CD4_1	PHLDA1
1.37e-07	0.261415	0.416	0.283	0.00463048	CD4_1	YWHAE
1.48e-07	0.304695	0.295	0.181	0.00498438	CD4_1	NT5C3A
1.48e-07	0.258005	0.436	0.287	0.00499507	CD4_1	C4orf48
1.73e-07	0.270295	0.413	0.27	0.00584206	CD4_1	ODF2L
1.82e-07	0.265892	0.272	0.158	0.00611734	CD4_1	RASGRP1
1.92e-07	0.297943	0.542	0.399	0.00646141	CD4_1	PBXIP1
2.16e-07	0.306554	0.394	0.269	0.00727745	CD4_1	HCST
2.61e-07	0.292497	0.329	0.21	0.0087843	CD4_1	PRDM1
2.9e-07	0.401834	0.644	0.52	0.00978789	CD4_1	TXN
2.93e-07	0.268918	0.649	0.517	0.00987269	CD4_1	PRDX1
3.06e-07	0.436794	0.715	0.615	0.0103238	CD4_1	H2AFZ
3.44e-07	0.264605	0.488	0.361	0.0116043	CD4_1	PSME2
3.52e-07	0.256988	0.275	0.161	0.0118732	CD4_1	APLP2
4.94e-07	0.271727	0.53	0.399	0.0166367	CD4_1	LIMD2
6.39e-07	0.295522	0.577	0.429	0.02152	CD4_1	HSPE1
8.24e-07	0.2637	0.359	0.231	0.0277761	CD4_1	UBE2L6
8.32e-07	0.280146	0.342	0.215	0.028035	CD4_1	CMTM7
1e-06	0.257161	0.691	0.575	0.0337123	CD4_1	JAK1
1.3e-06	0.26921	0.364	0.239	0.0439661	CD4_1	RNF145
1.32e-06	0.348059	0.55	0.423	0.0444617	CD4_1	SQSTM1
2.05e-06	0.257549	0.27	0.16	0.0691944	CD4_1	DYNC1I2
4.08e-06	0.259936	0.413	0.289	0.137406	CD4_1	WSB1
7.63e-06	0.279748	0.715	0.614	0.25698	CD4_1	TRBC2
1.01e-05	0.271731	0.342	0.237	0.33865	CD4_1	HSPB1
1.31e-05	0.256265	0.319	0.217	0.441808	CD4_1	ZFAND5
1.69e-05	0.345881	0.881	0.836	0.571084	CD4_1	HSP90AA1
1.83e-05	0.251676	0.403	0.298	0.616436	CD4_1	LAT
5.16e-05	0.683942	0.22	0.135	1	CD4_1	HSPA1A
0.000162416	0.323574	0.265	0.18	1	CD4_1	HSPH1
0.000196257	0.264902	0.505	0.409	1	CD4_1	CAST
0.000382354	0.374321	0.542	0.471	1	CD4_1	TRBC1
0.00085508	0.264091	0.446	0.349	1	CD4_1	PLIN2
0.000925329	0.42404	0.594	0.527	1	CD4_1	HSPD1
0.00111126	0.272398	0.683	0.595	1	CD4_1	CLEC2D

## Sheet: Data S1C_CD8_DEgenes
p_val	avg_logFC	pct.1	pct.2	p_val_adj	cluster	gene
1.71e-16	1.38987	0.423	0.116	5.77e-12	CD8_2	HSPA1B		pct.1, percentage of cells expressed in the present subset; pct2, percentage of cells expressed in the rest subsets
2.34e-14	1.81721	0.25	0.043	7.89e-10	CD8_2	HSPA6
8.26e-14	0.323029	0.144	0.011	2.78e-09	CD8_2	SEPP1
4.55e-12	0.344827	0.192	0.029	1.53e-07	CD8_2	MARCKS
6.99e-12	0.531582	0.115	0.008	2.35e-07	CD8_2	AKR1C3
1.67e-11	0.534839	0.106	0.006	5.64e-07	CD8_2	GPX2
4.74e-11	0.320085	0.115	0.009	1.6e-06	CD8_2	LYPD3
2.72e-10	1.43032	0.548	0.265	9.15e-06	CD8_2	HSPA1A
4.57e-10	0.417354	0.125	0.014	1.54e-05	CD8_2	ADM
1.55e-09	0.877312	0.163	0.029	5.21e-05	CD8_2	NQO1
2.84e-08	0.905561	0.298	0.107	0.000955451	CD8_2	CST3
3.53e-08	0.465536	0.183	0.043	0.0011906	CD8_2	SERPINH1
6.18e-08	0.471606	0.106	0.014	0.00208069	CD8_2	PLAU
8.93e-08	0.263028	0.106	0.014	0.00300895	CD8_2	FAM213A
1.42e-07	0.764967	0.115	0.019	0.00477015	CD8_2	S100A16
1.43e-07	0.759838	0.115	0.019	0.00481185	CD8_2	KRT18
1.45e-07	0.321605	0.308	0.111	0.00486947	CD8_2	NFKBIZ
1.49e-07	0.309191	0.125	0.022	0.00503387	CD8_2	ID1
3.38e-07	0.329747	0.202	0.059	0.0114021	CD8_2	PLAUR
4.64e-07	0.392515	0.144	0.031	0.0156289	CD8_2	PRRG4
1.13e-06	0.564359	0.625	0.399	0.0379234	CD8_2	HSPB1
1.14e-06	0.282613	0.221	0.07	0.0383219	CD8_2	SGK1
1.14e-06	0.27145	0.163	0.042	0.0385456	CD8_2	APP
1.72e-06	0.685983	0.288	0.124	0.0580371	CD8_2	IER3
2.3e-06	1.19961	0.567	0.385	0.0775158	CD8_2	DNAJB1
4.32e-06	0.339456	0.106	0.02	0.145532	CD8_2	AKR1C2
5.17e-06	0.474681	0.173	0.053	0.17415	CD8_2	TNFRSF12A
6.37e-06	0.342668	0.125	0.029	0.214551	CD8_2	PTGS2
8.48e-06	0.543559	0.913	0.825	0.285809	CD8_2	HSP90AB1
1.01e-05	2.14178	0.548	0.385	0.34064	CD8_2	CXCL8
1.16e-05	0.873791	0.923	0.902	0.391837	CD8_2	HSP90AA1
1.22e-05	0.373367	0.567	0.372	0.412206	CD8_2	DDX21
1.24e-05	0.458672	0.413	0.217	0.41907	CD8_2	FKBP4
1.36e-05	0.864084	0.74	0.551	0.458557	CD8_2	HSPE1
1.42e-05	0.268421	0.144	0.04	0.478371	CD8_2	SPINT2
1.65e-05	0.459093	0.106	0.023	0.557079	CD8_2	C1QA
1.92e-05	0.550479	0.673	0.494	0.648105	CD8_2	DNAJA1
2.47e-05	0.413117	0.298	0.139	0.832934	CD8_2	INSIG1
2.78e-05	0.390026	0.106	0.025	0.935764	CD8_2	MDK
3.01e-05	0.319503	0.135	0.037	1	CD8_2	LGMN
3.12e-05	0.682111	0.221	0.088	1	CD8_2	TM4SF1
4.16e-05	0.335537	0.394	0.207	1	CD8_2	IFRD1
4.2e-05	0.530256	0.125	0.036	1	CD8_2	TACSTD2
4.23e-05	0.303756	0.115	0.029	1	CD8_2	MGST1
6.73e-05	0.296553	0.183	0.067	1	CD8_2	TSC22D1
6.79e-05	0.573362	0.183	0.07	1	CD8_2	PHLDA2
8.82e-05	0.535632	0.106	0.028	1	CD8_2	C1QB
0.000102318	0.288998	0.212	0.088	1	CD8_2	AHR
0.000104267	0.26168	0.154	0.053	1	CD8_2	IL1B
0.000106172	0.429037	0.125	0.037	1	CD8_2	CAV1
0.000110496	0.379577	0.51	0.337	1	CD8_2	NAMPT
0.000118717	0.323464	0.452	0.268	1	CD8_2	ZFP36L1
0.000120531	0.311983	0.692	0.529	1	CD8_2	NFKBIA
0.000122232	0.290541	0.423	0.254	1	CD8_2	SNHG7
0.000146011	0.455171	0.298	0.158	1	CD8_2	TXNRD1
0.000181518	0.280252	0.144	0.05	1	CD8_2	EMP1
0.000224862	0.252204	0.308	0.153	1	CD8_2	DEDD2
0.000229505	0.301562	0.183	0.073	1	CD8_2	TBC1D4
0.000273897	1.2919	0.183	0.074	1	CD8_2	S100A2
0.000304371	0.322578	0.115	0.036	1	CD8_2	CSTA
0.000323403	0.269796	0.375	0.2	1	CD8_2	ATP6V1H
0.000341299	0.255293	0.202	0.088	1	CD8_2	CCL20
0.000359118	0.687342	0.433	0.269	1	CD8_2	AREG
0.000425597	0.299869	0.981	0.92	1	CD8_2	RPS26
0.000442364	0.298569	0.221	0.104	1	CD8_2	COA6
0.000458673	0.326613	0.548	0.376	1	CD8_2	CCT4
0.000608469	0.344224	0.75	0.596	1	CD8_2	AC090498.1
0.000653863	0.265522	0.221	0.102	1	CD8_2	CD83
0.000711138	0.452343	0.529	0.368	1	CD8_2	PPP1R15A
0.000764968	0.355691	0.221	0.107	1	CD8_2	GADD45A
0.000771626	0.60552	0.317	0.186	1	CD8_2	CTSB
0.000802273	1.12635	0.192	0.088	1	CD8_2	KRT17
0.000827526	1.1938	0.519	0.413	1	CD8_2	SOD2
0.00128863	0.309188	0.5	0.362	1	CD8_2	RTN4
0.00129495	0.430103	0.442	0.3	1	CD8_2	CD59
0.00139661	0.259977	0.49	0.324	1	CD8_2	JUND
0.00161792	0.501488	0.308	0.186	1	CD8_2	CEBPB
0.00180792	0.6825	0.144	0.062	1	CD8_2	AKR1C1
0.00214591	0.36264	0.173	0.082	1	CD8_2	CEBPD
0.00251615	0.276905	0.433	0.305	1	CD8_2	BAG1
0.00275546	0.313602	0.731	0.576	1	CD8_2	DUSP1
0.00413683	0.365791	0.269	0.153	1	CD8_2	TYROBP
0.00425803	0.565009	0.788	0.717	1	CD8_2	S100A11
0.00452035	0.260713	0.327	0.209	1	CD8_2	GLUL
0.00516278	0.389292	0.346	0.237	1	CD8_2	MRPL14
0.00696787	0.288209	0.115	0.05	1	CD8_2	NR4A1
0.00734183	0.409167	0.25	0.149	1	CD8_2	FCER1G
0.00783808	0.260653	0.837	0.755	1	CD8_2	KLF6
0.00817892	0.370302	0.548	0.41	1	CD8_2	FOS
0.00860159	1.5478	0.106	0.046	1	CD8_2	SFN
0.00861658	0.358733	0.5	0.395	1	CD8_2	TUBB4B
0.00913229	0.257499	0.51	0.409	1	CD8_2	RPL22L1
0.00966977	0.256298	0.404	0.282	1	CD8_2	TCP1
0.00989361	0.274044	0.5	0.378	1	CD8_2	HNRNPH1
2.6e-14	0.770867	0.921	0.635	8.75e-10	CD8_1	CCL5
3.52e-13	0.587824	0.954	0.856	1.19e-08	CD8_1	PTPRC
1.05e-11	0.510807	0.927	0.808	3.54e-07	CD8_1	ARHGDIB
7.45e-11	0.638133	0.853	0.712	2.51e-06	CD8_1	CD3D
1.16e-09	0.34293	0.998	0.971	3.91e-05	CD8_1	HLA-C
1.16e-08	0.697828	0.608	0.317	0.00039049	CD8_1	PRF1
2.18e-08	0.589906	0.819	0.635	0.000734739	CD8_1	CD2
2.45e-08	0.448351	0.882	0.654	0.000824839	CD8_1	CST7
9.91e-08	0.632288	0.602	0.337	0.00334033	CD8_1	CD8A
1.36e-07	0.658093	0.491	0.24	0.00457954	CD8_1	CD8B
1.68e-07	0.428049	0.825	0.558	0.0056582	CD8_1	NKG7
5.97e-07	0.426087	0.745	0.51	0.020117	CD8_1	FYN
8.73e-07	0.404725	0.816	0.673	0.0294243	CD8_1	2020-09-07
8.87e-07	0.313516	0.998	0.99	0.0298968	CD8_1	HLA-B
2.11e-06	0.349539	0.924	0.894	0.071052	CD8_1	CD7
2.27e-06	0.349903	0.851	0.721	0.0765554	CD8_1	LEPROTL1
2.47e-06	0.439727	0.709	0.5	0.083133	CD8_1	CD3E
5.42e-06	0.258266	0.995	0.962	0.182575	CD8_1	HLA-A
5.73e-06	0.563314	0.693	0.481	0.192948	CD8_1	GZMB
6.97e-06	0.411233	0.707	0.567	0.234958	CD8_1	RABAC1
7.69e-06	0.378525	0.95	0.865	0.259218	CD8_1	CXCR4
8.9e-06	0.554431	0.596	0.337	0.299804	CD8_1	IGHA1
9.69e-06	0.518045	0.395	0.173	0.326468	CD8_1	CXCR6
1.41e-05	0.377764	0.666	0.462	0.476687	CD8_1	SYTL3
1.5e-05	0.599539	0.488	0.26	0.504463	CD8_1	GZMH
1.77e-05	0.488746	0.616	0.442	0.594835	CD8_1	SPOCK2
2.99e-05	0.527342	0.402	0.212	1	CD8_1	APOBEC3G
3.02e-05	0.40446	0.824	0.76	1	CD8_1	PGK1
3.13e-05	0.70532	0.515	0.298	1	CD8_1	GZMA
3.77e-05	0.259245	0.955	0.952	1	CD8_1	SARAF
3.86e-05	0.33944	0.924	0.808	1	CD8_1	CYBA
3.99e-05	0.384625	0.738	0.529	1	CD8_1	TRAC
4.39e-05	0.475841	0.571	0.385	1	CD8_1	EVL
4.4e-05	0.352947	0.492	0.279	1	CD8_1	AC092580.4
4.79e-05	0.471642	0.707	0.558	1	CD8_1	ALOX5AP
5.36e-05	0.468813	0.345	0.154	1	CD8_1	C12orf75
6.13e-05	0.390792	0.421	0.212	1	CD8_1	PARP8
7.37e-05	0.274074	0.85	0.827	1	CD8_1	ARPC2
7.75e-05	0.448693	0.531	0.337	1	CD8_1	CTSW
0.000115895	0.312303	0.565	0.394	1	CD8_1	RAC2
0.000140559	0.366988	0.514	0.317	1	CD8_1	SLA2
0.000155055	0.413082	0.59	0.442	1	CD8_1	USMG5
0.000161804	0.326251	0.594	0.375	1	CD8_1	CD96
0.00018335	0.681653	0.44	0.269	1	CD8_1	GZMK
0.000191033	0.419499	0.37	0.202	1	CD8_1	GYG1
0.00019151	0.251865	0.732	0.529	1	CD8_1	CLEC2D
0.000192773	0.362296	0.285	0.125	1	CD8_1	TMEM183A
0.00027647	0.489879	0.372	0.192	1	CD8_1	TRGC2
0.000308956	0.366246	0.421	0.25	1	CD8_1	EMB
0.000332426	0.279048	0.717	0.596	1	CD8_1	CD99
0.000342455	0.302241	0.805	0.712	1	CD8_1	LAPTM5
0.000351461	0.308327	0.582	0.442	1	CD8_1	PSMB8
0.000379292	0.316294	0.74	0.654	1	CD8_1	IFI16
0.000392196	0.346666	0.37	0.192	1	CD8_1	PTPN7
0.00040097	0.250477	0.791	0.692	1	CD8_1	FXYD5
0.000413931	0.373206	0.463	0.298	1	CD8_1	HLA-F
0.000441452	0.425496	0.741	0.635	1	CD8_1	S100A4
0.000456795	0.281671	0.799	0.721	1	CD8_1	CCNI
0.000461175	0.345078	0.269	0.115	1	CD8_1	MYO1F
0.00046556	0.331465	0.232	0.087	1	CD8_1	IRF3
0.000518466	0.322667	0.605	0.49	1	CD8_1	NEDD8
0.000549329	0.371918	0.457	0.288	1	CD8_1	LAG3
0.000553082	0.397581	0.707	0.596	1	CD8_1	CORO1A
0.000564018	0.353071	0.571	0.404	1	CD8_1	LSP1
0.000579164	0.275734	0.608	0.452	1	CD8_1	ETS1
0.00075268	0.418164	0.263	0.115	1	CD8_1	ITGA1
0.000759133	0.396574	0.548	0.385	1	CD8_1	CD3G
0.000793134	0.399338	0.588	0.462	1	CD8_1	RPS27L
0.000813903	0.321674	0.624	0.5	1	CD8_1	N4BP2L2
0.000831236	0.528962	0.206	0.067	1	CD8_1	IFNG
0.000853703	0.323026	0.438	0.269	1	CD8_1	CCNDBP1
0.000854057	0.336216	0.687	0.558	1	CD8_1	SAMSN1
0.000945401	0.354379	0.252	0.115	1	CD8_1	RPA2
0.00101903	0.3257	0.562	0.442	1	CD8_1	PSMA4
0.00105557	0.301265	0.892	0.798	1	CD8_1	SH3BGRL3
0.00106291	0.324461	0.833	0.721	1	CD8_1	HMGB2
0.00112928	0.343224	0.522	0.356	1	CD8_1	LCP1
0.00118209	0.38039	0.841	0.721	1	CD8_1	IL32
0.00123321	0.53191	0.375	0.24	1	CD8_1	JAML
0.00136938	0.328167	0.223	0.087	1	CD8_1	ITGB2
0.00148827	0.321024	0.751	0.663	1	CD8_1	TRBC2
0.00169941	0.27412	0.868	0.817	1	CD8_1	NAP1L1
0.00170903	0.275199	0.32	0.183	1	CD8_1	RPA3
0.00184287	0.355846	0.398	0.269	1	CD8_1	PSMD13
0.00190861	0.299352	0.384	0.24	1	CD8_1	DDX6
0.00207029	0.262785	0.944	0.856	1	CD8_1	HMGB1
0.00231993	0.256462	0.692	0.577	1	CD8_1	PPP2R5C
0.00234668	0.312256	0.543	0.423	1	CD8_1	CAP1
0.00237688	0.312781	0.368	0.231	1	CD8_1	ORMDL1
0.00241245	0.345724	0.209	0.087	1	CD8_1	MT1F
0.00261663	0.300129	0.317	0.183	1	CD8_1	LBH
0.00262572	0.357343	0.418	0.26	1	CD8_1	GPR171
0.00295303	0.295007	0.619	0.519	1	CD8_1	CIB1
0.00301018	0.301065	0.675	0.567	1	CD8_1	TPM3
0.00330202	0.422755	0.591	0.481	1	CD8_1	DDIT4
0.00333422	0.252529	0.283	0.144	1	CD8_1	CAMK4
0.00338621	0.31379	0.42	0.298	1	CD8_1	PTPN22
0.00338692	0.359773	0.197	0.077	1	CD8_1	TRGC1
0.00381546	0.327566	0.3	0.183	1	CD8_1	TWF2
0.00396724	0.283261	0.423	0.308	1	CD8_1	SSBP1
0.00403345	0.261408	0.52	0.375	1	CD8_1	EVI2A
0.00431442	0.324827	0.149	0.048	1	CD8_1	SPRY1
0.00433395	0.310312	0.508	0.385	1	CD8_1	GLIPR1
0.00440629	0.375952	0.644	0.558	1	CD8_1	LITAF
0.00461019	0.254144	0.232	0.115	1	CD8_1	XRN1
0.00476238	0.277669	0.39	0.25	1	CD8_1	APMAP
0.00501032	0.321213	0.407	0.279	1	CD8_1	2020-09-06
0.00505157	0.316605	0.288	0.173	1	CD8_1	CCDC107
0.00522714	0.459631	0.63	0.577	1	CD8_1	CD52
0.0055107	0.28132	0.505	0.404	1	CD8_1	NDUFB10
0.00557294	0.347889	0.265	0.135	1	CD8_1	KLRC1
0.00566439	0.316878	0.627	0.548	1	CD8_1	GMFG
0.0060801	0.276093	0.676	0.596	1	CD8_1	PPIB
0.00612758	0.295793	0.288	0.173	1	CD8_1	NECAP2
0.00615287	0.296575	0.553	0.442	1	CD8_1	PIK3R1
0.00624122	0.252031	0.132	0.038	1	CD8_1	ABCB1
0.00625019	0.296026	0.359	0.231	1	CD8_1	LAT
0.00629721	0.270296	0.259	0.144	1	CD8_1	SYTL2
0.00651124	0.324936	0.378	0.269	1	CD8_1	HCLS1
0.00661395	0.31262	0.381	0.279	1	CD8_1	MED28
0.00663845	0.318829	0.559	0.462	1	CD8_1	HCST
0.00683872	0.267286	0.477	0.365	1	CD8_1	KIAA1551
0.00751091	0.349757	0.285	0.173	1	CD8_1	CXCR3
0.007713	0.280236	0.416	0.288	1	CD8_1	CBLB
0.00794192	0.718979	0.257	0.135	1	CD8_1	CCL4L2
0.00853011	1.60284	0.46	0.337	1	CD8_1	IGLC2
0.00872235	0.326884	0.57	0.462	1	CD8_1	RARRES3
0.00876279	0.330057	0.339	0.24	1	CD8_1	GGA2
0.00962365	0.270828	0.17	0.077	1	CD8_1	FAM195B
0.00982885	0.32603	0.212	0.115	1	CD8_1	SAMD3

## Sheet: Data S1D_DC_DEgenes
p_val	avg_logFC	pct.1	pct.2	p_val_adj	cluster	gene
1.17e-231	1.04502	0.621	0.012	3.96e-227	DC_1	CLEC9A		pct.1, percentage of cells expressed in the present subset; pct2, percentage of cells expressed in the rest subsets
1.34e-184	1.22793	0.836	0.154	4.51e-180	DC_1	C1orf54
1.63e-165	0.694188	0.418	0.001	5.5e-161	DC_1	XCR1
5.32e-164	1.65765	0.588	0.049	1.79e-159	DC_1	TACSTD2
7.91e-144	0.656204	0.513	0.036	2.66e-139	DC_1	WDFY4
3.32e-139	0.573999	0.432	0.017	1.12e-134	DC_1	CADM1
4.83e-134	1.35804	0.864	0.299	1.63e-129	DC_1	CPNE3
1.91e-104	1.31402	0.34	0.015	6.44e-100	DC_1	PNOC
1.06e-98	0.789118	0.646	0.152	3.57e-94	DC_1	PNMA1
6.15e-88	0.962782	0.816	0.301	2.07e-83	DC_1	DNASE1L3
8.28e-86	1.2726	0.841	0.422	2.79e-81	DC_1	CPVL
5.17e-85	0.520068	0.482	0.077	1.74e-80	DC_1	BTLA
2.74e-78	0.424285	0.398	0.053	9.25e-74	DC_1	DMD
6.06e-75	0.517754	0.487	0.096	2.04e-70	DC_1	C1orf21
5.86e-74	0.336796	0.34	0.037	1.97e-69	DC_1	KIF16B
2.65e-69	0.586278	0.571	0.163	8.94e-65	DC_1	TMEM50B
1.86e-66	0.391515	0.279	0.025	6.26e-62	DC_1	MPEG1
5.5e-66	0.347815	0.284	0.027	1.85e-61	DC_1	KIAA0226L
5.96e-66	0.266399	0.187	0.003	2.01e-61	DC_1	CYYR1
2.1e-65	0.630231	0.602	0.189	7.07e-61	DC_1	DST
6.75e-65	0.532848	1	0.999	2.27e-60	DC_1	HLA-B
4.31e-59	0.482715	0.524	0.143	1.45e-54	DC_1	SHTN1
1.57e-57	0.288443	0.231	0.018	5.27e-53	DC_1	P2RY14
1.57e-56	0.554532	0.705	0.308	5.28e-52	DC_1	CLEC7A
9.88e-56	0.443126	0.357	0.065	3.33e-51	DC_1	RAB7B
5.64e-55	0.366783	0.273	0.034	1.9e-50	DC_1	APOL3
8.09e-54	0.593382	0.588	0.206	2.73e-49	DC_1	PIKFYVE
2.26e-52	0.758313	0.886	0.64	7.63e-48	DC_1	DUSP4
5.52e-52	0.853594	0.994	0.905	1.86e-47	DC_1	TXN
6.73e-52	0.888972	0.972	0.919	2.27e-47	DC_1	CST3
1.24e-48	0.296405	0.231	0.026	4.17e-44	DC_1	BIK
6.07e-48	0.253581	0.245	0.031	2.04e-43	DC_1	PLCD1
4.6e-47	0.4517	0.351	0.076	1.55e-42	DC_1	BCL2L14
1.49e-46	0.43336	0.997	0.995	5.02e-42	DC_1	HLA-A
3.15e-46	0.715028	0.919	0.768	1.06e-41	DC_1	SNX3
2.56e-44	0.313206	0.997	0.997	8.64e-40	DC_1	RPL8
3.28e-44	0.540891	0.535	0.212	1.1e-39	DC_1	LYRM4
7.22e-44	0.635983	0.799	0.516	2.43e-39	DC_1	ATP1A1
2.03e-43	0.35518	0.237	0.033	6.83e-39	DC_1	VCAM1
1.27e-42	0.522687	0.967	0.876	4.29e-38	DC_1	DUSP1
2e-42	0.26717	1	1	6.73e-38	DC_1	RPLP1
1.01e-41	0.646981	0.733	0.392	3.41e-37	DC_1	LGALS2
1.62e-41	0.257449	0.27	0.049	5.47e-37	DC_1	LDLRAD3
2.52e-41	0.735994	0.744	0.43	8.49e-37	DC_1	C1orf162
3.66e-40	0.435869	0.526	0.203	1.23e-35	DC_1	LIMD2
1.16e-39	0.418626	0.997	0.99	3.91e-35	DC_1	HLA-C
1.22e-38	0.403553	0.457	0.154	4.1e-34	DC_1	RUNX1
1.25e-38	0.542578	0.858	0.588	4.2e-34	DC_1	RGS10
2.66e-38	0.461123	0.599	0.287	8.98e-34	DC_1	SERPINB6
2.03e-37	0.58394	0.813	0.572	6.85e-33	DC_1	G3BP2
4e-37	0.567722	0.755	0.464	1.35e-32	DC_1	TAP1
1.56e-36	0.289912	0.273	0.059	5.24e-32	DC_1	FUCA1
2.66e-36	0.321998	1	0.999	8.96e-32	DC_1	RPS8
3.94e-36	0.287364	1	1	1.33e-31	DC_1	RPL18A
9.87e-36	0.415512	0.56	0.253	3.33e-31	DC_1	ICAM3
1.03e-35	0.3899	0.365	0.111	3.49e-31	DC_1	NAAA
1.76e-35	0.33499	0.382	0.115	5.93e-31	DC_1	QPCT
4.38e-35	0.409901	0.496	0.196	1.47e-30	DC_1	LDLRAD4
1.09e-34	0.546704	0.604	0.288	3.68e-30	DC_1	PADI2
1.98e-34	0.264019	0.265	0.056	6.69e-30	DC_1	ATP6V0A2
2.01e-34	0.411632	0.997	0.958	6.77e-30	DC_1	NAP1L1
2.34e-34	0.456986	0.997	0.982	7.87e-30	DC_1	NEAT1
1.32e-33	0.415665	0.443	0.164	4.45e-29	DC_1	IFI16
1.59e-32	0.577351	0.95	0.719	5.36e-28	DC_1	IDO1
5.06e-32	0.267554	0.273	0.065	1.7e-27	DC_1	OXCT2
1.06e-31	0.365867	0.27	0.065	3.58e-27	DC_1	CDC42EP3
1.6e-31	0.499464	0.423	0.154	5.39e-27	DC_1	RGCC
5.45e-31	0.443032	0.861	0.698	1.84e-26	DC_1	ENSA
6.18e-31	0.250793	0.997	1	2.08e-26	DC_1	RPL27A
7.41e-31	0.58215	0.936	0.795	2.5e-26	DC_1	PPA1
2.03e-30	0.279383	0.323	0.095	6.85e-26	DC_1	ACER3
3.18e-29	0.41076	0.671	0.38	1.07e-24	DC_1	MZT2A
5.43e-29	0.472001	0.877	0.729	1.83e-24	DC_1	NDUFV2
9.34e-28	0.252438	1	1	3.15e-23	DC_1	CD74
1.05e-27	0.281816	1	1	3.55e-23	DC_1	HLA-DPB1
1.4e-27	0.424651	0.852	0.673	4.71e-23	DC_1	RAB10
8.95e-27	0.482453	0.591	0.348	3.02e-22	DC_1	PPT1
1.42e-26	0.417314	0.588	0.317	4.8e-22	DC_1	C12orf45
1.94e-26	0.406096	0.758	0.5	6.54e-22	DC_1	BCL2L11
2.11e-26	0.334691	0.682	0.364	7.13e-22	DC_1	GYPC
3.34e-26	0.314629	0.468	0.199	1.12e-21	DC_1	UGCG
4.94e-26	0.273306	0.454	0.188	1.66e-21	DC_1	NCOA7
1.17e-25	0.269412	0.22	0.053	3.94e-21	DC_1	2020-03-01
2.24e-25	0.500227	0.306	0.102	7.54e-21	DC_1	GCLC
4.56e-23	0.305906	0.426	0.187	1.54e-18	DC_1	MBP
6.07e-23	0.350591	0.345	0.129	2.05e-18	DC_1	IRF8
7.04e-23	0.275434	0.267	0.085	2.37e-18	DC_1	GCSAM
7.3e-23	0.364952	0.733	0.485	2.46e-18	DC_1	ARF6
8.1e-23	0.307321	0.983	0.975	2.73e-18	DC_1	EEF1B2
8.44e-23	0.489958	0.602	0.354	2.84e-18	DC_1	WARS
9.17e-23	0.415713	0.9	0.769	3.09e-18	DC_1	TAGLN2
1.33e-22	0.321386	0.641	0.367	4.48e-18	DC_1	YBX3
4.73e-22	0.274957	0.382	0.155	1.6e-17	DC_1	CTLA4
8.11e-22	0.324795	0.499	0.248	2.73e-17	DC_1	REEP3
8.35e-22	0.367951	0.602	0.36	2.81e-17	DC_1	FOXN2
1.22e-21	0.265377	0.334	0.123	4.12e-17	DC_1	CLEC2D
1.58e-21	0.302141	0.499	0.248	5.33e-17	DC_1	NME4
1.71e-21	0.310487	0.448	0.204	5.75e-17	DC_1	AHNAK
2.73e-21	0.350083	0.641	0.37	9.2e-17	DC_1	VOPP1
2.86e-21	0.331889	0.607	0.363	9.63e-17	DC_1	CYB5R3
3.51e-21	0.522796	0.337	0.137	1.18e-16	DC_1	MGST1
5.2e-21	0.357414	0.967	0.893	1.75e-16	DC_1	GSTP1
5.6e-21	0.434773	0.838	0.654	1.89e-16	DC_1	LGALS3
9.27e-21	0.319754	0.474	0.237	3.12e-16	DC_1	CAPN2
1.51e-20	0.332594	0.669	0.401	5.1e-16	DC_1	RAB11FIP1
1.66e-20	0.372685	0.543	0.303	5.58e-16	DC_1	ELOVL5
2.13e-20	0.335376	0.128	0.023	7.16e-16	DC_1	APOBEC3A
2.37e-19	0.251373	0.351	0.146	8e-15	DC_1	CCDC6
2.97e-19	0.302938	0.997	0.98	1e-14	DC_1	RPS21
5.13e-19	0.357557	0.942	0.855	1.73e-14	DC_1	SERPINB9
1.02e-18	0.288362	0.56	0.311	3.43e-14	DC_1	RAP2B
1.43e-18	0.318854	0.448	0.223	4.83e-14	DC_1	ACTN1
1.77e-18	0.403669	0.309	0.125	5.97e-14	DC_1	MX1
5.04e-18	0.259052	0.961	0.903	1.7e-13	DC_1	HLA-E
7.27e-18	0.255304	0.513	0.274	2.45e-13	DC_1	S100B
9.81e-18	0.327547	0.955	0.88	3.31e-13	DC_1	SYNGR2
1.84e-17	0.298189	0.735	0.513	6.21e-13	DC_1	CORO1A
2.32e-17	0.35833	0.983	0.956	7.83e-13	DC_1	S100A10
2.56e-17	0.278729	0.563	0.324	8.62e-13	DC_1	CD48
4.8e-17	0.295433	0.593	0.362	1.62e-12	DC_1	PLP2
6.18e-17	0.387915	0.967	0.903	2.08e-12	DC_1	SERPINB1
6.76e-17	0.252632	0.983	0.964	2.28e-12	DC_1	COX7C
2.22e-16	0.255171	1	0.999	7.48e-12	DC_1	MALAT1
3.14e-16	0.354448	0.635	0.438	1.06e-11	DC_1	HMGA1
7.23e-16	0.294054	0.864	0.695	2.44e-11	DC_1	PTP4A2
1.13e-15	0.276958	0.487	0.28	3.82e-11	DC_1	SPIDR
2.1e-15	0.294138	0.582	0.374	7.09e-11	DC_1	UCP2
2.6e-15	0.324778	0.156	0.045	8.76e-11	DC_1	KIAA0101
2.74e-15	0.41443	0.727	0.535	9.24e-11	DC_1	DDIT4
2.94e-15	0.26864	0.493	0.28	9.92e-11	DC_1	PSMB8
8.6e-15	0.457509	0.482	0.268	2.9e-10	DC_1	HMOX1
8.85e-15	0.267041	0.476	0.273	2.98e-10	DC_1	SMCO4
1.11e-14	0.471203	0.894	0.762	3.75e-10	DC_1	VMO1
1.44e-14	0.287281	0.513	0.304	4.85e-10	DC_1	SRI
1.54e-14	0.349293	0.816	0.655	5.2e-10	DC_1	PRDX1
1.56e-14	0.253936	0.947	0.865	5.27e-10	DC_1	LSP1
1.57e-14	0.28141	0.852	0.702	5.31e-10	DC_1	PSAP
1.71e-14	0.296553	0.947	0.87	5.76e-10	DC_1	KLF6
5.89e-14	0.250308	0.543	0.346	1.98e-09	DC_1	NDUFS4
9.69e-14	0.339253	0.54	0.343	3.26e-09	DC_1	PTPRE
1.37e-13	0.275478	0.579	0.379	4.6e-09	DC_1	ZC3HAV1
1.45e-13	0.521604	0.66	0.501	4.89e-09	DC_1	LMNA
1.94e-13	0.253809	0.398	0.22	6.52e-09	DC_1	ORAI2
2.33e-13	0.337833	0.515	0.313	7.86e-09	DC_1	PPIF
3.35e-13	0.250639	0.582	0.376	1.13e-08	DC_1	CD37
3.42e-13	0.266327	0.813	0.697	1.15e-08	DC_1	COX5A
3.57e-13	0.25609	0.747	0.577	1.2e-08	DC_1	RAB11A
4.63e-13	0.323102	0.51	0.309	1.56e-08	DC_1	PLEK
6.81e-13	0.280499	0.373	0.202	2.3e-08	DC_1	NCBP3
7.63e-13	0.306597	0.889	0.794	2.57e-08	DC_1	MCL1
1.13e-12	0.300522	0.655	0.46	3.8e-08	DC_1	PELI1
1.23e-12	0.264541	0.766	0.584	4.13e-08	DC_1	PTPN2
1.63e-12	0.256519	0.705	0.521	5.48e-08	DC_1	TRMT112
3.25e-12	0.344827	0.373	0.201	1.1e-07	DC_1	CKS2
5.34e-12	0.282018	0.493	0.305	1.8e-07	DC_1	PSMB9
5.74e-12	0.344641	0.618	0.481	1.94e-07	DC_1	OAZ2
6.19e-12	0.274478	0.61	0.42	2.08e-07	DC_1	HAVCR2
7.16e-12	0.378527	0.774	0.612	2.41e-07	DC_1	FOS
1.39e-11	0.303527	0.646	0.481	4.67e-07	DC_1	2020-09-06
1.41e-11	0.284568	0.454	0.279	4.75e-07	DC_1	STMN1
2.19e-11	0.306919	0.49	0.322	7.37e-07	DC_1	CARD19
2.19e-11	0.325473	0.12	0.035	7.39e-07	DC_1	CXCL9
5.17e-11	0.251288	0.694	0.501	1.74e-06	DC_1	TUBA1A
5.48e-11	0.257005	0.68	0.487	1.85e-06	DC_1	FAM129A
7.87e-11	0.28732	0.953	0.894	2.65e-06	DC_1	ID2
3.36e-10	0.284835	0.228	0.107	1.13e-05	DC_1	CXCR3
1.23e-09	0.262537	0.635	0.467	4.14e-05	DC_1	SRSF7
2.18e-09	0.39072	0.805	0.754	7.35e-05	DC_1	RAMP1
2.25e-09	0.360947	0.423	0.277	7.59e-05	DC_1	PDE4DIP
1.29e-08	0.270398	0.602	0.456	0.000434911	DC_1	LAP3
4.51e-08	0.273548	0.504	0.352	0.00151823	DC_1	DUSP2
7.26e-08	0.308247	0.894	0.816	0.00244524	DC_1	TUBA1B
6.09e-07	0.252181	0.646	0.496	0.0205151	DC_1	ZFP36L1
3.43e-06	0.311573	0.462	0.334	0.115581	DC_1	CACYBP
3.22e-05	0.280797	0.727	0.637	1	DC_1	SMCHD1
3.85e-05	0.260614	0.334	0.231	1	DC_1	LY6E
4.41e-05	0.337391	0.554	0.467	1	DC_1	RNASE6
0.000119645	0.254171	0.749	0.691	1	DC_1	MAP4K4
0.000277943	0.4918	0.54	0.449	1	DC_1	HSPD1
0.00341625	0.372126	0.39	0.311	1	DC_1	DNAJB1
0.00367012	0.277386	0.836	0.763	1	DC_1	HSP90AB1
1.12e-107	1.18828	0.776	0.362	3.78e-103	DC_2	THBS1
5.67e-106	0.859251	0.902	0.54	1.91e-101	DC_2	FCER1G
1.68e-94	0.942728	0.795	0.347	5.67e-90	DC_2	EREG
2.63e-92	0.91026	0.858	0.566	8.87e-88	DC_2	IER3
2.7e-88	0.546253	1	1	9.09e-84	DC_2	FTH1
1.49e-80	0.946408	0.946	0.816	5.02e-76	DC_2	SOD2
7.65e-77	1.3389	0.723	0.38	2.58e-72	DC_2	G0S2
3.31e-71	0.503882	0.999	0.851	1.12e-66	DC_2	TYROBP
2.25e-65	0.357518	1	0.998	7.58e-61	DC_2	TPT1
2.28e-59	0.738376	0.35	0.073	7.69e-55	DC_2	MRC1
1.36e-56	0.968501	0.922	0.81	4.58e-52	DC_2	CXCL8
4.26e-55	0.5501	0.496	0.193	1.43e-50	DC_2	LILRB2
1.01e-54	0.583186	0.587	0.297	3.4e-50	DC_2	MPHOSPH6
5.31e-54	0.442752	0.426	0.129	1.79e-49	DC_2	FCGR2A
1.47e-52	0.49881	0.858	0.632	4.95e-48	DC_2	ETS2
2.37e-52	0.43704	0.98	0.904	7.99e-48	DC_2	PNRC1
7.58e-51	0.738901	0.689	0.368	2.55e-46	DC_2	IL1R2
5.64e-49	0.292287	1	1	1.9e-44	DC_2	HLA-DRA
6.87e-48	0.411594	0.972	0.82	2.32e-43	DC_2	SAMSN1
1.79e-47	0.565864	0.84	0.577	6.03e-43	DC_2	IFITM3
8.52e-47	0.631089	0.506	0.211	2.87e-42	DC_2	OLR1
1.42e-46	0.445619	0.953	0.846	4.77e-42	DC_2	NAMPT
2.41e-46	0.48218	0.641	0.363	8.13e-42	DC_2	EPB41L3
8.72e-44	0.789669	0.39	0.133	2.94e-39	DC_2	INHBA
1.6e-42	0.53663	0.86	0.711	5.39e-38	DC_2	LITAF
5.19e-42	0.472732	0.887	0.732	1.75e-37	DC_2	KYNU
8.59e-42	0.45021	0.928	0.843	2.9e-37	DC_2	ANXA5
8.34e-40	0.428693	0.471	0.2	2.81e-35	DC_2	FPR3
5.64e-39	0.427147	0.61	0.352	1.9e-34	DC_2	VEGFA
6.48e-39	0.43773	0.951	0.915	2.18e-34	DC_2	NFKBIA
1.21e-38	1.26783	0.448	0.208	4.08e-34	DC_2	IL1B
4.55e-38	0.449294	0.845	0.721	1.53e-33	DC_2	TNFAIP8
1.82e-37	0.480697	0.685	0.412	6.14e-33	DC_2	CARD16
1.99e-37	0.706087	0.911	0.79	6.69e-33	DC_2	C15orf48
2.07e-37	0.488953	0.825	0.641	6.97e-33	DC_2	CD44
2.37e-37	0.447234	0.519	0.271	7.99e-33	DC_2	PRDM1
6.61e-37	0.447863	0.423	0.177	2.23e-32	DC_2	CASP1
2e-36	0.434488	0.718	0.514	6.75e-32	DC_2	JARID2
4.32e-36	0.427306	0.51	0.282	1.46e-31	DC_2	CASP4
7.11e-34	0.341019	0.953	0.906	2.39e-29	DC_2	HLA-DMA
2.5e-33	0.750968	0.523	0.28	8.43e-29	DC_2	HPGD
4.97e-33	0.486559	0.387	0.157	1.68e-28	DC_2	C5AR1
1.1e-32	0.313846	0.243	0.064	3.71e-28	DC_2	LUCAT1
1.53e-32	0.435492	0.937	0.8	5.16e-28	DC_2	AREG
1.82e-32	0.465213	0.457	0.208	6.12e-28	DC_2	CLEC10A
4.89e-32	0.398798	0.809	0.611	1.65e-27	DC_2	MXD1
9.79e-32	0.52326	0.505	0.276	3.3e-27	DC_2	TFPI
5.09e-31	0.57733	0.812	0.646	1.71e-26	DC_2	IL7R
5.35e-31	0.41609	0.739	0.56	1.8e-26	DC_2	GK
5.49e-31	0.849399	0.569	0.379	1.85e-26	DC_2	CXCL2
6.4e-31	0.525442	0.723	0.566	2.16e-26	DC_2	WTAP
9.21e-31	0.257567	0.193	0.038	3.1e-26	DC_2	TREM1
3.53e-30	0.492428	0.458	0.24	1.19e-25	DC_2	FPR1
3.55e-30	0.381966	0.565	0.363	1.2e-25	DC_2	NQO2
4.8e-30	0.342009	0.986	0.972	1.62e-25	DC_2	BTG1
1.27e-29	0.28853	1	0.998	4.29e-25	DC_2	SRGN
2.51e-29	0.467423	0.659	0.451	8.47e-25	DC_2	IFITM2
9.93e-29	0.46827	0.766	0.597	3.34e-24	DC_2	BNIP3L
1.04e-28	0.447537	0.702	0.543	3.5e-24	DC_2	HIF1A
2.14e-28	0.309054	0.952	0.88	7.22e-24	DC_2	EMP3
4.84e-28	0.412037	0.752	0.593	1.63e-23	DC_2	TNFAIP3
6.35e-28	0.961689	0.519	0.335	2.14e-23	DC_2	CXCL3
1.53e-27	0.408036	0.544	0.345	5.16e-23	DC_2	HCST
1.66e-27	0.353742	0.772	0.645	5.58e-23	DC_2	MAP2K1
3.78e-26	0.349222	0.296	0.117	1.27e-21	DC_2	PID1
4.3e-26	0.397973	0.421	0.214	1.45e-21	DC_2	PTGIR
8.33e-26	0.301284	0.951	0.898	2.81e-21	DC_2	GPX1
1.19e-25	0.501537	0.766	0.576	4e-21	DC_2	CCL22
5.21e-25	0.399468	0.564	0.384	1.76e-20	DC_2	RAB31
1.34e-24	0.349005	0.223	0.069	4.53e-20	DC_2	HBEGF
1.93e-24	0.295739	0.691	0.53	6.5e-20	DC_2	STX11
2.35e-24	0.28955	0.639	0.415	7.92e-20	DC_2	ZEB2
3.91e-24	0.468928	0.802	0.651	1.32e-19	DC_2	TNFSF13B
1.4e-23	0.305055	0.184	0.05	4.71e-19	DC_2	LAMB3
1.5e-23	0.357324	0.408	0.228	5.04e-19	DC_2	ATP13A3
3.98e-23	0.273089	0.751	0.611	1.34e-18	DC_2	SIPA1L1
6.17e-23	0.377422	0.316	0.142	2.08e-18	DC_2	SERPINA1
8.33e-23	0.401992	0.703	0.531	2.81e-18	DC_2	SDC2
1.66e-22	0.336341	0.372	0.195	5.6e-18	DC_2	SLC43A2
1.94e-22	0.334476	0.447	0.264	6.53e-18	DC_2	B3GNT5
2.52e-22	0.402967	0.385	0.2	8.49e-18	DC_2	EMP2
2.62e-22	0.504834	0.346	0.177	8.82e-18	DC_2	PTGS2
3.32e-22	0.364915	0.797	0.673	1.12e-17	DC_2	GADD45B
3.69e-22	0.266098	0.953	0.934	1.24e-17	DC_2	CD63
6.23e-22	0.276198	0.733	0.53	2.1e-17	DC_2	LPXN
8.64e-22	0.289985	0.967	0.914	2.91e-17	DC_2	S100A11
1.51e-21	0.454059	0.571	0.419	5.1e-17	DC_2	SLC44A1
2.22e-21	0.306744	0.971	0.925	7.48e-17	DC_2	TIMP1
5.05e-21	0.35653	0.414	0.237	1.7e-16	DC_2	ENPP4
2.24e-20	0.263156	0.126	0.024	7.55e-16	DC_2	AQP9
4.45e-20	0.303865	0.295	0.139	1.5e-15	DC_2	PPFIBP1
3.54e-19	0.419893	0.496	0.311	1.19e-14	DC_2	IL2RA
3.81e-19	0.38858	0.168	0.05	1.28e-14	DC_2	HAS1
4.17e-19	0.282246	0.836	0.716	1.4e-14	DC_2	PLSCR1
5.06e-19	0.292491	0.229	0.092	1.7e-14	DC_2	ITGB8
6.88e-19	0.430116	0.586	0.427	2.32e-14	DC_2	PLAUR
7.72e-19	0.331556	0.947	0.845	2.6e-14	DC_2	LYZ
1.08e-18	0.299399	0.256	0.111	3.65e-14	DC_2	FCGR2B
1.38e-18	0.26004	0.748	0.622	4.65e-14	DC_2	GPSM3
1.59e-18	0.327172	0.616	0.475	5.36e-14	DC_2	PICALM
4.88e-18	0.360586	0.513	0.338	1.64e-13	DC_2	MIR155HG
5e-18	0.3229	0.395	0.249	1.69e-13	DC_2	ATP6V1C1
9.9e-18	0.298054	0.732	0.635	3.34e-13	DC_2	GLIPR2
1.09e-17	0.365924	0.62	0.489	3.67e-13	DC_2	RILPL2
1.2e-17	0.259221	0.879	0.796	4.04e-13	DC_2	NINJ1
4.36e-17	0.312198	0.146	0.042	1.47e-12	DC_2	TCHH
4.93e-17	0.255719	0.908	0.851	1.66e-12	DC_2	SDCBP
6.53e-17	0.290127	0.484	0.334	2.2e-12	DC_2	RUNX3
2.62e-16	0.308664	0.515	0.373	8.83e-12	DC_2	ICAM1
6.04e-16	0.260025	0.634	0.5	2.04e-11	DC_2	SOCS3
7.43e-16	0.290617	0.545	0.416	2.5e-11	DC_2	PPP1R18
8.63e-16	0.279683	0.304	0.165	2.91e-11	DC_2	SH3BP5
4.9e-15	0.267294	0.262	0.135	1.65e-10	DC_2	SLC2A6
4.94e-15	0.25492	0.804	0.733	1.66e-10	DC_2	PIM3
8.59e-15	0.281631	0.397	0.256	2.89e-10	DC_2	ABL2
1.2e-14	0.292493	0.45	0.304	4.04e-10	DC_2	TNFAIP2
1.27e-14	0.335687	0.349	0.21	4.29e-10	DC_2	CEBPB
1.13e-13	0.250798	0.708	0.598	3.82e-09	DC_2	CFP
3.06e-13	0.33141	0.251	0.128	1.03e-08	DC_2	PLA2G7
4.33e-13	0.254749	0.555	0.415	1.46e-08	DC_2	SATB1
6.25e-13	0.274015	0.594	0.5	2.11e-08	DC_2	FLNA
7.02e-13	0.332738	0.718	0.653	2.37e-08	DC_2	SLC7A11
1.17e-12	0.253564	0.489	0.343	3.95e-08	DC_2	SLC16A10
9.74e-12	0.292843	0.34	0.213	3.28e-07	DC_2	TNFRSF4
8.81e-11	0.250538	0.257	0.151	2.97e-06	DC_2	LILRA5
1.64e-10	0.288107	0.219	0.116	5.52e-06	DC_2	CD1C
3.17e-10	0.269361	0.332	0.232	1.07e-05	DC_2	N4BP1
3.98e-10	0.379836	0.236	0.135	1.34e-05	DC_2	IL1RN
7.09e-10	0.300244	0.603	0.532	2.39e-05	DC_2	SLC3A2
2.61e-09	0.331192	0.748	0.692	8.79e-05	DC_2	PMAIP1
4.28e-09	0.308895	0.196	0.11	0.000144093	DC_2	FPR2
4.41e-09	0.647418	0.705	0.651	0.000148572	DC_2	MT2A
7.58e-09	0.359021	0.992	0.993	0.000255535	DC_2	PABPC1
6.53e-08	0.299142	0.364	0.284	0.00220071	DC_2	SQRDL
1.33e-07	0.345214	0.136	0.069	0.00448177	DC_2	CCL3L3
2.32e-07	0.360772	0.622	0.558	0.00782723	DC_2	INSIG1
9.67e-07	0.26203	0.325	0.235	0.0325925	DC_2	EBI3
8.71e-05	0.303193	0.254	0.193	1	DC_2	SLC5A3
0.00010228	0.283809	0.121	0.071	1	DC_2	IL23A
0.000118304	0.260183	0.394	0.332	1	DC_2	CREG1
0.000132285	0.497722	0.186	0.134	1	DC_2	CCL3
0.000295788	0.474664	0.213	0.157	1	DC_2	AKAP12
0.000302516	0.310627	0.499	0.481	1	DC_2	TXNRD1
0.000727786	0.509048	0.15	0.105	1	DC_2	CCL20
0.00362315	0.409215	0.508	0.482	1	DC_2	CXCL1
1.51e-167	1.45698	0.541	0.022	5.09e-163	DC_3	NCCRP1
2.19e-121	1.47207	0.905	0.298	7.39e-117	DC_3	NUB1
2.34e-116	1.50782	0.897	0.251	7.89e-112	DC_3	FSCN1
2.2e-113	1.22484	0.682	0.119	7.4e-109	DC_3	IL32
1.51e-107	1.9338	0.467	0.041	5.1e-103	DC_3	CCL19
2.4e-96	0.812194	0.38	0.025	8.1e-92	DC_3	AOC1
7.73e-91	1.14087	0.748	0.192	2.61e-86	DC_3	TMEM176A
3.97e-89	0.436456	0.343	0.021	1.34e-84	DC_3	ACHE
5.17e-87	0.702398	0.517	0.075	1.74e-82	DC_3	CD200
8.28e-85	1.13747	0.769	0.228	2.79e-80	DC_3	TMEM176B
6.65e-84	0.924896	0.579	0.116	2.24e-79	DC_3	ERICH1
3.01e-83	1.00263	0.781	0.227	1.01e-78	DC_3	LAD1
6.43e-83	0.816924	0.822	0.258	2.17e-78	DC_3	LYST
1.36e-82	1.24128	0.764	0.269	4.58e-78	DC_3	GRSF1
1.28e-77	0.951921	1	0.999	4.3e-73	DC_3	TMSB10
1.2e-74	1.09087	0.512	0.094	4.03e-70	DC_3	PLA2G16
2.12e-74	0.595139	0.331	0.028	7.15e-70	DC_3	RCL1
7.45e-73	1.11721	0.996	0.858	2.51e-68	DC_3	BIRC3
1.99e-72	0.483433	0.256	0.012	6.69e-68	DC_3	LIMCH1
4.87e-69	0.832226	0.698	0.203	1.64e-64	DC_3	NRP2
1.5e-68	0.412725	0.326	0.03	5.07e-64	DC_3	HMSD
5.49e-67	0.873119	0.64	0.193	1.85e-62	DC_3	KIF2A
9.71e-66	1.21554	0.905	0.489	3.27e-61	DC_3	CRIP1
9.68e-64	1.00452	0.702	0.256	3.26e-59	DC_3	ANXA6
6.83e-63	0.51798	0.467	0.086	2.3e-58	DC_3	LY75
1.88e-62	0.818817	0.537	0.125	6.35e-58	DC_3	RASSF4
9.18e-61	0.616942	0.45	0.084	3.09e-56	DC_3	IL15
2.63e-60	0.821014	0.719	0.265	8.85e-56	DC_3	POGLUT1
5.31e-59	0.453529	0.236	0.016	1.79e-54	DC_3	SLC27A3
6.14e-56	0.738507	0.992	0.935	2.07e-51	DC_3	GPX4
8.25e-55	0.80296	0.88	0.454	2.78e-50	DC_3	LAMP3
4.3e-54	0.256199	0.14	0.001	1.45e-49	DC_3	TREML1
2.81e-53	1.07312	0.897	0.686	9.47e-49	DC_3	MARCKSL1
3.25e-53	0.76616	0.583	0.172	1.09e-48	DC_3	MGLL
1.6e-51	0.874053	0.76	0.315	5.4e-47	DC_3	TBC1D4
5.11e-51	0.658002	0.45	0.101	1.72e-46	DC_3	H2AFY2
3.81e-50	0.353293	0.256	0.027	1.28e-45	DC_3	PVR
1.13e-49	0.294902	0.231	0.021	3.8e-45	DC_3	SH3PXD2A
1.13e-49	0.657343	0.194	0.012	3.81e-45	DC_3	C10orf10
1.53e-49	0.706063	0.488	0.131	5.15e-45	DC_3	BLVRA
9.01e-49	0.800867	0.971	0.901	3.03e-44	DC_3	ZFAS1
1.86e-47	0.795599	0.996	0.91	6.27e-43	DC_3	TXN
1.9e-47	0.415162	0.252	0.028	6.39e-43	DC_3	UBD
2.37e-46	0.487013	0.326	0.054	8e-42	DC_3	INSM1
1.1e-45	0.52651	0.128	0.002	3.7e-41	DC_3	TUBB2B
1.21e-45	0.539311	0.124	0.002	4.08e-41	DC_3	TNFRSF11B
2.34e-45	0.306928	0.178	0.011	7.88e-41	DC_3	PECR
3.85e-45	0.732063	0.926	0.586	1.3e-40	DC_3	TUBB
3.21e-44	0.972272	0.847	0.619	1.08e-39	DC_3	RPS27L
3.89e-44	0.625328	0.517	0.16	1.31e-39	DC_3	TUBB6
4.02e-44	0.257714	0.211	0.019	1.36e-39	DC_3	SLCO5A1
1.45e-42	0.882872	0.62	0.223	4.88e-38	DC_3	EBI3
2.48e-42	0.635119	0.983	0.87	8.37e-38	DC_3	KLF6
1.52e-41	0.770087	0.95	0.916	5.11e-37	DC_3	RAC1
5.61e-41	0.84902	0.963	0.823	1.89e-36	DC_3	CCR7
1.29e-40	0.489076	0.413	0.106	4.34e-36	DC_3	NDE1
1.96e-40	0.605044	0.5	0.151	6.62e-36	DC_3	SOCS2
2.88e-40	0.596295	0.471	0.144	9.7e-36	DC_3	CYB5A
3.54e-40	0.300228	0.26	0.039	1.19e-35	DC_3	MBOAT2
1.15e-39	0.861751	0.686	0.354	3.89e-35	DC_3	TUBA1C
7.8e-39	0.457827	1	1	2.63e-34	DC_3	B2M
1e-38	0.565558	0.521	0.177	3.38e-34	DC_3	SPECC1
1.21e-38	0.479358	0.376	0.09	4.07e-34	DC_3	NMRK1
2.31e-38	0.366039	0.153	0.01	7.79e-34	DC_3	RP11-81H14.2
2.93e-38	0.522022	0.587	0.222	9.87e-34	DC_3	GRAMD1A
7.91e-38	0.543613	0.335	0.074	2.66e-33	DC_3	PRRG4
8.57e-38	0.463157	0.326	0.067	2.89e-33	DC_3	HOPX
8.61e-38	0.365645	0.368	0.083	2.9e-33	DC_3	GCSAM
1e-37	0.270059	0.198	0.022	3.39e-33	DC_3	PDCD1LG2
2.31e-37	0.425816	0.335	0.072	7.78e-33	DC_3	PSD3
2.08e-36	0.296933	0.153	0.011	7.02e-32	DC_3	CCDC68
4.44e-36	0.458922	1	0.999	1.49e-31	DC_3	EEF1A1
7.42e-35	0.359018	0.198	0.024	2.5e-30	DC_3	BX255923.3
1.27e-34	0.581222	0.822	0.5	4.28e-30	DC_3	FAM60A
1.84e-34	0.756475	0.74	0.401	6.2e-30	DC_3	GADD45A
4.54e-34	0.566438	0.496	0.174	1.53e-29	DC_3	TSPAN13
7.13e-34	0.510137	0.343	0.087	2.4e-29	DC_3	SOCS1
9.9e-34	0.458853	1	0.999	3.34e-29	DC_3	MALAT1
5.56e-33	0.448036	0.409	0.119	1.87e-28	DC_3	NAA25
1.25e-32	0.63099	0.822	0.574	4.22e-28	DC_3	ATOX1
1.68e-32	0.30315	0.273	0.055	5.67e-28	DC_3	ACOT13
2.37e-32	0.587045	0.533	0.221	8e-28	DC_3	STARD7
4.12e-32	0.552305	0.545	0.206	1.39e-27	DC_3	TNFRSF9
1.47e-31	0.790078	0.884	0.722	4.96e-27	DC_3	ZFAND5
1.82e-31	0.504131	0.917	0.761	6.14e-27	DC_3	RAN
3.51e-31	0.521018	0.632	0.287	1.18e-26	DC_3	ARAP2
3.61e-31	0.587504	0.86	0.62	1.22e-26	DC_3	ISCU
4.57e-31	0.485348	0.178	0.023	1.54e-26	DC_3	LMCD1
1.71e-30	0.42718	0.533	0.214	5.76e-26	DC_3	MAP4
3.42e-30	0.410576	0.413	0.134	1.15e-25	DC_3	ARHGAP10
4.09e-30	0.303883	0.252	0.05	1.38e-25	DC_3	ANKRD33B
4.13e-30	0.676623	0.781	0.52	1.39e-25	DC_3	YWHAQ
6.06e-30	0.550771	0.69	0.368	2.04e-25	DC_3	GLS
7.91e-30	0.388	0.434	0.146	2.67e-25	DC_3	SIAH2
1.09e-29	0.276103	0.248	0.049	3.66e-25	DC_3	SLC5A6
1.71e-29	0.54028	0.893	0.692	5.75e-25	DC_3	VDAC2
1.73e-29	1.53371	0.397	0.123	5.83e-25	DC_3	CCL17
2.7e-29	0.468615	0.583	0.246	9.11e-25	DC_3	MMD
4.98e-29	0.502863	1	0.989	1.68e-24	DC_3	PFN1
1.44e-28	0.977961	0.57	0.274	4.85e-24	DC_3	PDCL3
1.48e-28	0.568169	0.971	0.897	4.98e-24	DC_3	GSTP1
6.74e-28	0.497836	0.702	0.379	2.27e-23	DC_3	VOPP1
1.3e-27	0.463927	1	0.997	4.39e-23	DC_3	RPL35A
3.03e-27	0.483272	0.326	0.093	1.02e-22	DC_3	APOC1
4.52e-27	0.44089	0.971	0.911	1.52e-22	DC_3	CFLAR
6.94e-27	0.392316	0.322	0.089	2.34e-22	DC_3	TIAM1
9.29e-27	0.500104	0.938	0.81	3.13e-22	DC_3	CALM2
2.06e-26	0.459092	0.599	0.302	6.94e-22	DC_3	TBCB
2.32e-26	0.436375	0.401	0.138	7.82e-22	DC_3	ITGA4
5.18e-26	0.502743	0.678	0.387	1.75e-21	DC_3	CALM3
5.53e-26	0.335158	0.339	0.103	1.86e-21	DC_3	SLC15A3
6.97e-26	0.540788	0.674	0.389	2.35e-21	DC_3	N4BP2L1
9.77e-26	0.47029	0.669	0.339	3.29e-21	DC_3	TVP23A
1.06e-25	0.290504	0.219	0.045	3.58e-21	DC_3	SNX11
1.48e-25	0.352328	0.12	0.011	5e-21	DC_3	RP1-28O10.1
2.62e-25	0.386411	0.426	0.161	8.83e-21	DC_3	SNN
3.31e-25	0.498004	0.372	0.126	1.12e-20	DC_3	MTHFR
5.53e-25	0.422711	0.289	0.079	1.86e-20	DC_3	TUBB2A
5.91e-25	0.397841	0.438	0.177	1.99e-20	DC_3	COMMD2
7.08e-25	0.377274	0.467	0.185	2.38e-20	DC_3	PLGRKT
9.92e-25	0.455094	0.702	0.387	3.34e-20	DC_3	FOXP1
1.92e-24	0.629473	0.851	0.62	6.48e-20	DC_3	MARCKS
5.87e-24	0.252551	0.198	0.039	1.98e-19	DC_3	TNFRSF11A
9e-24	0.405628	0.393	0.146	3.03e-19	DC_3	NAV1
1e-23	0.337557	0.355	0.122	3.37e-19	DC_3	CHD3
1.03e-23	0.392176	0.426	0.166	3.46e-19	DC_3	NOP58
2.92e-23	0.672834	0.996	0.999	9.85e-19	DC_3	ACTB
3.24e-23	0.362219	0.335	0.11	1.09e-18	DC_3	MBNL2
4.66e-23	0.557844	0.355	0.126	1.57e-18	DC_3	FILIP1L
4.93e-23	0.378619	0.289	0.085	1.66e-18	DC_3	TSFM
5.69e-23	0.31418	0.368	0.125	1.92e-18	DC_3	CSF2RB
1.12e-22	0.574464	0.628	0.353	3.77e-18	DC_3	RDX
1.32e-22	0.435489	0.504	0.243	4.44e-18	DC_3	CLPTM1
1.39e-22	0.492732	0.95	0.87	4.69e-18	DC_3	LSP1
2.11e-22	0.391756	0.496	0.217	7.1e-18	DC_3	CTSC
2.24e-22	0.424516	0.5	0.224	7.53e-18	DC_3	CD274
3.32e-22	0.507252	0.884	0.682	1.12e-17	DC_3	ALDH2
5.32e-22	0.5999	0.847	0.736	1.79e-17	DC_3	YPEL5
6.36e-22	0.502216	0.781	0.557	2.14e-17	DC_3	PPDPF
1.09e-21	0.5749	0.773	0.563	3.66e-17	DC_3	CLIC2
1.31e-21	0.569268	0.81	0.615	4.42e-17	DC_3	GSN
1.96e-21	0.713996	0.748	0.506	6.61e-17	DC_3	TUBA1A
2.24e-21	0.557036	0.678	0.396	7.55e-17	DC_3	CD40
3.12e-21	0.300414	0.393	0.15	1.05e-16	DC_3	PRDM2
3.88e-21	0.440552	0.855	0.693	1.31e-16	DC_3	OSTF1
4.32e-21	0.513848	0.983	0.967	1.46e-16	DC_3	ACTG1
4.57e-21	0.424071	0.789	0.588	1.54e-16	DC_3	ARPP19
1.33e-20	0.684149	0.884	0.743	4.49e-16	DC_3	IDO1
1.44e-20	0.431868	0.917	0.724	4.86e-16	DC_3	RAB9A
1.87e-20	0.466414	0.764	0.53	6.31e-16	DC_3	VIMP
3.59e-20	0.484334	0.351	0.137	1.21e-15	DC_3	TRABD2A
5.83e-20	0.425455	0.855	0.698	1.96e-15	DC_3	TBCA
7.6e-20	0.639892	0.88	0.796	2.56e-15	DC_3	RTN4
1.1e-19	1.19962	0.64	0.396	3.71e-15	DC_3	HSPB1
1.29e-19	0.263426	0.368	0.138	4.35e-15	DC_3	PIK3CA
1.4e-19	0.556371	0.855	0.743	4.71e-15	DC_3	JAK1
1.41e-19	0.316108	0.252	0.076	4.74e-15	DC_3	COA1
1.59e-19	0.352418	0.413	0.18	5.34e-15	DC_3	EPS15
2.93e-19	0.581466	0.702	0.498	9.88e-15	DC_3	ZFP36L1
9.48e-19	0.380444	0.835	0.7	3.19e-14	DC_3	PARK7
1.05e-18	0.414865	0.773	0.569	3.53e-14	DC_3	RELB
1.68e-18	0.448449	0.686	0.472	5.66e-14	DC_3	ANXA7
2.95e-18	0.397301	1	0.997	9.92e-14	DC_3	MYL6
3.07e-18	0.261192	0.318	0.116	1.03e-13	DC_3	ARNTL2
3.78e-18	0.328831	0.298	0.101	1.27e-13	DC_3	BCL2L14
4.97e-18	1.0014	0.558	0.316	1.67e-13	DC_3	CSTA
6.29e-18	0.316223	0.988	0.963	2.12e-13	DC_3	RPL36AL
7.76e-18	0.36018	1	0.98	2.61e-13	DC_3	VIM
8.14e-18	0.535331	0.81	0.639	2.74e-13	DC_3	PSME2
9.19e-18	0.534014	0.616	0.366	3.1e-13	DC_3	IRF1
1.53e-17	0.282074	0.161	0.035	5.15e-13	DC_3	CBR3
1.63e-17	0.416715	0.781	0.62	5.49e-13	DC_3	VDAC1
4.33e-17	0.319374	0.971	0.895	1.46e-12	DC_3	STK4
4.36e-17	0.340662	0.426	0.203	1.47e-12	DC_3	CLINT1
5.2e-17	0.405176	0.566	0.33	1.75e-12	DC_3	TRIP10
6.7e-17	0.415229	0.471	0.236	2.26e-12	DC_3	KDM2B
7.48e-17	0.300828	0.45	0.216	2.52e-12	DC_3	PPM1K
8.21e-17	0.325031	0.938	0.896	2.77e-12	DC_3	OST4
1.5e-16	0.482093	0.512	0.286	5.04e-12	DC_3	HMGN3
1.85e-16	0.375663	0.496	0.27	6.23e-12	DC_3	FBXW5
1.9e-16	0.391205	0.893	0.81	6.4e-12	DC_3	BZW1
2.05e-16	0.36568	0.988	0.956	6.9e-12	DC_3	UBB
2.29e-16	0.273853	0.318	0.123	7.72e-12	DC_3	ZBTB38
2.71e-16	0.385106	0.905	0.791	9.12e-12	DC_3	FNBP1
2.83e-16	0.433139	0.682	0.467	9.52e-12	DC_3	CEP350
3.07e-16	0.380574	0.331	0.139	1.03e-11	DC_3	TRAFD1
4.36e-16	0.413707	0.74	0.586	1.47e-11	DC_3	SRSF11
5.53e-16	0.454506	0.483	0.266	1.86e-11	DC_3	REEP3
6.35e-16	0.295109	0.331	0.137	2.14e-11	DC_3	TSTD1
7.63e-16	0.274926	0.351	0.144	2.57e-11	DC_3	PALLD
9.77e-16	0.384413	0.603	0.358	3.29e-11	DC_3	RAB13
1.07e-15	0.318901	0.339	0.146	3.6e-11	DC_3	CEP135
1.27e-15	0.357983	0.368	0.169	4.26e-11	DC_3	MPZL1
1.87e-15	0.257229	0.335	0.137	6.29e-11	DC_3	TMCC3
2.24e-15	0.268618	0.314	0.126	7.55e-11	DC_3	PTK2B
2.6e-15	0.317479	0.364	0.162	8.76e-11	DC_3	TBC1D9
3.48e-15	0.307915	0.434	0.22	1.17e-10	DC_3	ANKRD10
3.68e-15	0.344035	0.95	0.903	1.24e-10	DC_3	NPM1
4.02e-15	0.288829	0.95	0.929	1.35e-10	DC_3	EDF1
7.49e-15	0.336991	0.587	0.359	2.52e-10	DC_3	BIRC2
8.13e-15	0.261091	0.252	0.089	2.74e-10	DC_3	SLC20A1
1e-14	0.423295	0.884	0.786	3.38e-10	DC_3	DNAJB6
1.11e-14	0.278214	0.471	0.242	3.74e-10	DC_3	SIRPA
1.28e-14	0.779145	0.963	0.896	4.3e-10	DC_3	HSP90AA1
1.37e-14	0.430487	0.653	0.456	4.6e-10	DC_3	RIPK2
1.42e-14	0.351821	0.756	0.574	4.78e-10	DC_3	CELF2
1.43e-14	0.446043	0.818	0.751	4.82e-10	DC_3	CALM1
2.15e-14	0.475855	0.963	0.947	7.24e-10	DC_3	H2AFZ
2.43e-14	0.369558	0.459	0.251	8.18e-10	DC_3	PDCD5
2.75e-14	0.291302	0.401	0.2	9.27e-10	DC_3	MOB1B
2.98e-14	0.451049	0.798	0.655	1.01e-09	DC_3	BASP1
3.32e-14	0.293159	0.983	0.971	1.12e-09	DC_3	HINT1
3.93e-14	0.320671	0.504	0.293	1.33e-09	DC_3	MVP
4.17e-14	0.363557	0.826	0.714	1.41e-09	DC_3	MYO1G
4.53e-14	0.326077	0.698	0.473	1.53e-09	DC_3	CYTH1
8e-14	0.280446	0.384	0.187	2.69e-09	DC_3	TBC1D8
8.61e-14	0.295518	0.938	0.907	2.9e-09	DC_3	GPBP1
9.35e-14	0.450573	0.74	0.586	3.15e-09	DC_3	TUBB4B
9.48e-14	0.303979	0.347	0.167	3.19e-09	DC_3	MRPS11
9.79e-14	0.338745	0.331	0.155	3.3e-09	DC_3	EIF2AK1
1.09e-13	0.253361	0.219	0.076	3.69e-09	DC_3	SESN1
1.39e-13	0.314689	0.921	0.836	4.68e-09	DC_3	GABARAPL2
1.54e-13	0.289692	0.335	0.157	5.2e-09	DC_3	FNTA
2.65e-13	0.589368	0.442	0.254	8.92e-09	DC_3	EPSTI1
2.67e-13	0.315759	0.529	0.315	8.98e-09	DC_3	SRI
2.81e-13	0.45841	0.355	0.174	9.46e-09	DC_3	GBP1
4.05e-13	0.374637	0.773	0.594	1.36e-08	DC_3	RHOC
4.12e-13	0.265886	0.293	0.126	1.39e-08	DC_3	C1orf35
5.52e-13	0.317815	0.566	0.37	1.86e-08	DC_3	MRPL41
6.03e-13	0.306691	0.479	0.27	2.03e-08	DC_3	MGST3
7.77e-13	0.303587	0.694	0.517	2.62e-08	DC_3	RFTN1
9.06e-13	0.321218	0.421	0.222	3.05e-08	DC_3	PARP14
1.37e-12	0.299335	0.504	0.3	4.61e-08	DC_3	MGEA5
1.39e-12	0.280569	0.269	0.111	4.69e-08	DC_3	SESN3
1.41e-12	0.329879	0.942	0.863	4.76e-08	DC_3	ENO1
1.61e-12	0.312782	0.901	0.778	5.42e-08	DC_3	TAGLN2
1.62e-12	0.353016	0.533	0.329	5.47e-08	DC_3	GSPT1
1.79e-12	0.268388	0.372	0.192	6.02e-08	DC_3	APPL1
1.89e-12	0.350774	0.901	0.812	6.38e-08	DC_3	CDKN1A
1.9e-12	0.332085	0.616	0.452	6.41e-08	DC_3	HLA-F
2.26e-12	0.298154	0.661	0.43	7.63e-08	DC_3	CERS6
2.3e-12	0.440826	0.5	0.323	7.74e-08	DC_3	RNF114
2.54e-12	0.327962	0.347	0.17	8.56e-08	DC_3	C10orf54
3.16e-12	0.266806	0.26	0.108	1.07e-07	DC_3	IL6R
3.21e-12	0.262018	0.351	0.17	1.08e-07	DC_3	NOP56
3.29e-12	0.256828	0.417	0.222	1.11e-07	DC_3	RNF115
3.92e-12	0.306558	0.57	0.366	1.32e-07	DC_3	TRADD
4.45e-12	0.331422	0.909	0.889	1.5e-07	DC_3	CSF2RA
4.48e-12	0.279944	0.421	0.231	1.51e-07	DC_3	DCK
5.9e-12	0.295878	0.409	0.218	1.99e-07	DC_3	CASP3
6.01e-12	0.282805	0.413	0.22	2.02e-07	DC_3	ST20
6.63e-12	0.299431	0.285	0.127	2.24e-07	DC_3	APOBEC3G
7.05e-12	0.292431	0.384	0.21	2.38e-07	DC_3	RRAGC
9.22e-12	0.277911	0.661	0.468	3.11e-07	DC_3	KPNB1
1.09e-11	0.408433	0.698	0.56	3.67e-07	DC_3	SSR3
1.59e-11	0.310293	0.409	0.233	5.37e-07	DC_3	MCM5
2.83e-11	0.363239	0.818	0.715	9.54e-07	DC_3	RAP1B
4.02e-11	0.368483	0.624	0.458	1.35e-06	DC_3	TRAF1
4.11e-11	0.348445	0.988	0.992	1.38e-06	DC_3	PTMA
4.7e-11	0.289804	0.64	0.466	1.58e-06	DC_3	PRPF40A
5.32e-11	0.302612	0.442	0.267	1.79e-06	DC_3	WNK1
5.53e-11	0.274253	0.57	0.38	1.86e-06	DC_3	CYC1
7.18e-11	0.261681	0.314	0.151	2.42e-06	DC_3	FLT3
7.28e-11	0.435914	0.806	0.721	2.45e-06	DC_3	DNAJA1
8.73e-11	0.27265	0.785	0.675	2.94e-06	DC_3	WDR1
9.57e-11	0.366828	0.587	0.42	3.23e-06	DC_3	NECAP2
1.29e-10	0.415583	0.281	0.134	4.36e-06	DC_3	FKBP4
1.3e-10	0.274149	0.343	0.176	4.37e-06	DC_3	HMGCS1
1.35e-10	0.268432	0.963	0.924	4.54e-06	DC_3	ATP6V0E1
1.66e-10	0.374228	0.975	0.906	5.6e-06	DC_3	RGS1
1.72e-10	0.276862	0.455	0.263	5.8e-06	DC_3	IKZF1
2.37e-10	0.327452	0.698	0.551	7.99e-06	DC_3	MAP3K13
3.43e-10	0.393675	0.913	0.886	1.15e-05	DC_3	ANXA2
3.46e-10	0.306408	0.756	0.609	1.17e-05	DC_3	FYTTD1
3.64e-10	0.337279	0.851	0.714	1.23e-05	DC_3	ARL6IP5
4.48e-10	0.317661	0.579	0.406	1.51e-05	DC_3	TNIP2
4.48e-10	0.30254	0.57	0.406	1.51e-05	DC_3	FXR1
5.58e-10	0.368923	0.45	0.29	1.88e-05	DC_3	KPNA2
5.84e-10	0.326149	0.905	0.809	1.97e-05	DC_3	PPA1
6.76e-10	0.27244	0.624	0.431	2.28e-05	DC_3	RSL1D1
7.2e-10	0.318149	0.401	0.242	2.43e-05	DC_3	SNX2
8.44e-10	0.319627	0.426	0.243	2.84e-05	DC_3	ZBTB10
8.6e-10	0.320765	0.748	0.611	2.9e-05	DC_3	HNRNPDL
8.83e-10	0.260575	0.368	0.211	2.98e-05	DC_3	SUZ12
9.07e-10	0.268401	0.384	0.222	3.05e-05	DC_3	CEP68
1.19e-09	0.291896	0.521	0.36	4e-05	DC_3	SEPW1
1.32e-09	1.20645	0.483	0.32	4.46e-05	DC_3	HSPA1A
1.33e-09	0.504362	0.331	0.181	4.49e-05	DC_3	CKB
1.5e-09	0.322433	0.909	0.819	5.05e-05	DC_3	TUBA1B
1.76e-09	0.364565	0.508	0.336	5.94e-05	DC_3	CREG1
1.77e-09	0.264418	0.488	0.312	5.98e-05	DC_3	PHPT1
1.96e-09	0.26093	0.517	0.344	6.61e-05	DC_3	MED4
2.24e-09	0.250177	0.545	0.373	7.55e-05	DC_3	MRPL14
2.67e-09	0.270388	0.607	0.446	8.98e-05	DC_3	EIF3D
2.83e-09	0.327049	0.579	0.417	9.55e-05	DC_3	SWAP70
2.85e-09	0.281446	0.669	0.524	9.6e-05	DC_3	RAD21
2.98e-09	0.279899	0.855	0.787	0.000100364	DC_3	CIRBP
3.16e-09	0.262554	0.322	0.177	0.000106611	DC_3	GFPT1
3.94e-09	0.317221	0.975	0.928	0.000132872	DC_3	PNRC1
4.29e-09	0.453706	0.508	0.334	0.000144572	DC_3	HSPE1
4.6e-09	0.262917	0.764	0.621	0.000155133	DC_3	CNBP
5.76e-09	0.27136	0.496	0.358	0.000193935	DC_3	WHSC1L1
6.24e-09	0.279044	0.971	0.896	0.000210304	DC_3	ID2
6.62e-09	0.268231	0.57	0.407	0.000223063	DC_3	USP12
2.32e-08	0.253652	0.913	0.883	0.000780402	DC_3	CYTIP
3.03e-08	0.400076	0.492	0.339	0.0010218	DC_3	CACYBP
3.95e-08	0.313605	0.521	0.373	0.0013296	DC_3	ANKLE2
5.56e-08	0.585942	0.719	0.664	0.00187274	DC_3	HN1
5.89e-08	0.311543	0.76	0.66	0.0019844	DC_3	MT2A
6.91e-08	0.370652	0.727	0.631	0.002328	DC_3	EIF4A2
8.98e-08	0.266015	0.764	0.655	0.0030267	DC_3	USMG5
9.9e-08	0.305218	0.653	0.536	0.00333531	DC_3	IL13RA1
1.02e-07	0.282741	0.847	0.753	0.00342609	DC_3	RAB8B
1.06e-07	0.278154	0.252	0.132	0.00357194	DC_3	UVRAG
1.51e-07	0.346447	0.492	0.355	0.00509686	DC_3	CCDC50
2.03e-07	0.336767	0.459	0.333	0.00683817	DC_3	SUGT1
2.22e-07	0.341019	0.475	0.328	0.00746339	DC_3	FAM118A
3.13e-07	0.279448	0.843	0.754	0.010539	DC_3	MTHFD2
3.83e-07	0.348424	0.475	0.347	0.0128996	DC_3	TOR1AIP2
4.06e-07	0.313302	0.277	0.154	0.0136841	DC_3	HLA-DQB2
4.76e-07	0.498816	0.574	0.431	0.0160404	DC_3	MRPS6
5.85e-07	0.265933	0.397	0.263	0.0197208	DC_3	LUZP1
9.09e-07	0.311294	0.649	0.52	0.0306282	DC_3	CTSH
9.77e-07	0.256794	0.426	0.293	0.032932	DC_3	ERGIC1
1.03e-06	0.253097	0.525	0.4	0.0347867	DC_3	TFG
1.64e-06	0.291296	0.446	0.323	0.055282	DC_3	WBP11
1.76e-06	0.492175	0.591	0.448	0.0592345	DC_3	HSPD1
2.69e-06	0.28509	0.674	0.59	0.0907993	DC_3	XRCC5
3.25e-06	0.517784	0.806	0.772	0.109421	DC_3	HSP90AB1
5.67e-06	0.250852	0.934	0.895	0.191165	DC_3	CD83
6.74e-06	0.32004	0.529	0.437	0.227006	DC_3	RAB11FIP1
7.01e-06	0.347917	0.421	0.317	0.236191	DC_3	MESDC2
7.71e-06	0.273598	0.64	0.537	0.259795	DC_3	PSMD7
8.48e-06	0.282648	0.752	0.677	0.285576	DC_3	EIF5
1.05e-05	0.364265	0.868	0.858	0.354449	DC_3	SQSTM1
1.14e-05	0.460441	0.93	0.924	0.384513	DC_3	LGALS1
1.34e-05	0.372636	0.926	0.887	0.45162	DC_3	DUSP1
1.89e-05	0.309315	0.678	0.596	0.635955	DC_3	SOD1
2.25e-05	0.313731	0.979	0.982	0.758272	DC_3	UBC
3.66e-05	0.281225	0.455	0.346	1	DC_3	SMS
4e-05	0.264217	0.525	0.433	1	DC_3	THRAP3
5.04e-05	0.255245	0.798	0.768	1	DC_3	CD55
6.46e-05	0.313102	0.459	0.348	1	DC_3	TNFAIP2
0.000100631	0.762716	0.236	0.147	1	DC_3	HSPA1B
0.000106849	0.262792	0.616	0.506	1	DC_3	RHOF
0.000161271	0.401517	0.558	0.458	1	DC_3	JUN
0.000973194	0.464086	0.314	0.238	1	DC_3	HSPH1
2.54e-146	1.60066	0.699	0.116	8.55e-142	DC_5	C1QA
7.07e-143	1.18957	0.588	0.061	2.38e-138	DC_5	C1QC
3.31e-136	1.71516	0.693	0.128	1.12e-131	DC_5	C1QB
5.32e-82	0.967113	0.656	0.178	1.79e-77	DC_5	FCER1A
2.8e-78	1.0395	0.94	0.581	9.42e-74	DC_5	ALOX5AP
4.7e-72	1.18864	0.486	0.101	1.58e-67	DC_5	SDS
1.14e-70	1.08465	0.713	0.29	3.84e-66	DC_5	TGFBI
9.76e-64	0.614571	0.821	0.376	3.29e-59	DC_5	RNF130
5.23e-57	0.829391	0.875	0.503	1.76e-52	DC_5	GPAT3
3.03e-54	0.857693	0.764	0.407	1.02e-49	DC_5	CTSB
1.47e-52	0.695354	0.568	0.186	4.96e-48	DC_5	MMP9
5.9e-51	0.374911	0.312	0.052	1.99e-46	DC_5	LAIR1
1.02e-49	0.542848	0.974	0.843	3.45e-45	DC_5	LAPTM5
7.79e-48	0.630675	0.858	0.505	2.62e-43	DC_5	AXL
4.62e-47	0.35177	0.327	0.063	1.56e-42	DC_5	MMP14
3.21e-46	0.53154	0.543	0.194	1.08e-41	DC_5	FAM110A
1.37e-45	0.43587	0.386	0.096	4.62e-41	DC_5	SDSL
1.8e-43	1.0377	0.222	0.028	6.07e-39	DC_5	MMP12
2.14e-43	0.283362	0.199	0.021	7.21e-39	DC_5	CD1A
6.57e-43	0.523403	0.781	0.405	2.21e-38	DC_5	SATB1
1.54e-42	0.58869	0.974	0.901	5.18e-38	DC_5	RGS1
1.76e-42	0.64532	0.415	0.117	5.94e-38	DC_5	HLA-DQB2
2.27e-42	0.581116	0.384	0.102	7.63e-38	DC_5	C3
6.31e-41	0.58862	0.929	0.797	2.13e-36	DC_5	LAPTM4A
1.36e-40	0.707225	0.812	0.491	4.58e-36	DC_5	PKIB
1.99e-40	0.559163	0.696	0.338	6.71e-36	DC_5	SLC16A10
4.98e-40	0.361124	0.276	0.054	1.68e-35	DC_5	ANKH
1.85e-39	0.567653	0.651	0.309	6.22e-35	DC_5	LPAR6
2.6e-39	0.40272	0.611	0.242	8.75e-35	DC_5	FPR3
7.53e-39	0.570852	0.636	0.302	2.54e-34	DC_5	ASAH1
1.19e-38	0.523944	0.901	0.634	4e-34	DC_5	ENTPD1
1.82e-38	0.628606	0.838	0.621	6.12e-34	DC_5	SLC16A3
6.48e-38	0.808134	0.884	0.715	2.18e-33	DC_5	RGS2
1.61e-37	0.631479	0.418	0.138	5.44e-33	DC_5	ARMCX2
3.45e-36	0.541861	0.412	0.126	1.16e-31	DC_5	PLA2G7
3.9e-36	0.610799	0.932	0.628	1.32e-31	DC_5	FCER1G
8.23e-35	0.438564	0.935	0.807	2.77e-30	DC_5	SEC11A
2.56e-34	0.314861	0.264	0.058	8.62e-30	DC_5	GNB5
4.51e-34	0.52707	0.963	0.835	1.52e-29	DC_5	RALA
8.04e-34	0.425881	0.304	0.079	2.71e-29	DC_5	A2M
2.62e-33	0.28483	0.358	0.106	8.83e-29	DC_5	DOCK4
4.15e-33	0.727924	0.455	0.184	1.4e-28	DC_5	CTSD
2.95e-32	0.414655	0.239	0.05	9.96e-28	DC_5	MAFB
3.98e-32	0.267508	0.219	0.04	1.34e-27	DC_5	CD207
5.54e-32	0.445723	0.574	0.25	1.87e-27	DC_5	SMOX
5.88e-32	0.557267	0.608	0.325	1.98e-27	DC_5	ARMCX6
9.88e-32	0.480905	0.568	0.25	3.33e-27	DC_5	CLEC10A
2.5e-31	0.463491	0.932	0.738	8.42e-27	DC_5	ARL4C
3.9e-31	0.420278	0.642	0.341	1.31e-26	DC_5	HEXB
9.98e-31	0.60803	0.71	0.421	3.36e-26	DC_5	MS4A7
2.04e-30	0.546324	0.426	0.164	6.89e-26	DC_5	PMP22
1.18e-29	0.388053	0.52	0.227	3.96e-25	DC_5	PRMT9
1.22e-29	0.594113	0.659	0.36	4.11e-25	DC_5	SGK1
5.07e-29	0.384717	0.977	0.919	1.71e-24	DC_5	CXCL16
5.28e-29	0.53849	0.781	0.517	1.78e-24	DC_5	ATP2B1
7.69e-29	0.43003	0.324	0.1	2.59e-24	DC_5	MS4A4A
1.15e-28	0.50415	0.932	0.831	3.89e-24	DC_5	NPC2
2.7e-28	0.565541	0.744	0.436	9.11e-24	DC_5	PLAUR
4.76e-28	0.38946	0.489	0.217	1.6e-23	DC_5	CD68
6.35e-28	0.405361	0.662	0.35	2.14e-23	DC_5	SMIM3
1.2e-27	0.342364	1	0.89	4.04e-23	DC_5	TYROBP
1.85e-27	0.345066	0.432	0.179	6.23e-23	DC_5	QSOX1
2.02e-27	0.384369	0.341	0.114	6.81e-23	DC_5	FAM101B
2.15e-27	0.336549	0.48	0.214	7.24e-23	DC_5	ADAM9
2.93e-27	0.372603	1	0.999	9.88e-23	DC_5	FTL
4.1e-27	0.353811	0.557	0.273	1.38e-22	DC_5	CACUL1
1.36e-26	0.309346	0.304	0.097	4.57e-22	DC_5	GPX3
5.11e-26	0.358201	0.972	0.901	1.72e-21	DC_5	ITM2B
1.17e-25	0.451344	0.656	0.396	3.94e-21	DC_5	OGFRL1
1.58e-25	0.481155	0.46	0.207	5.33e-21	DC_5	ACP5
2.54e-25	0.466281	0.841	0.677	8.56e-21	DC_5	GRN
2.32e-24	0.414519	0.599	0.334	7.82e-20	DC_5	GLO1
2.35e-24	0.294232	0.358	0.128	7.91e-20	DC_5	FCGR2B
5.33e-24	0.371139	0.443	0.204	1.8e-19	DC_5	RALB
8.49e-24	0.377846	0.474	0.225	2.86e-19	DC_5	TTYH3
1.29e-23	0.286833	0.332	0.119	4.35e-19	DC_5	PILRA
1.74e-23	0.427387	0.838	0.635	5.87e-19	DC_5	HN1
7.01e-23	0.329042	0.997	0.998	2.36e-18	DC_5	GAPDH
7.89e-23	0.335928	0.977	0.869	2.66e-18	DC_5	NAMPT
9.13e-23	0.5026	0.739	0.472	3.07e-18	DC_5	CARD16
1.65e-22	0.312359	0.787	0.523	5.58e-18	DC_5	SYTL3
1.76e-22	0.347215	0.994	0.971	5.93e-18	DC_5	GPR183
3.73e-22	0.384036	0.872	0.699	1.26e-17	DC_5	SYAP1
6.89e-22	0.41418	0.585	0.352	2.32e-17	DC_5	ARMCX3
1.14e-21	0.313604	0.378	0.146	3.85e-17	DC_5	PID1
1.74e-21	0.399413	0.241	0.074	5.86e-17	DC_5	OSM
4.31e-21	0.255118	0.386	0.16	1.45e-16	DC_5	TGFA
5.19e-21	0.521344	0.864	0.751	1.75e-16	DC_5	PRDX6
5.68e-21	0.2786	0.304	0.113	1.91e-16	DC_5	GPRIN3
6.39e-21	0.428718	0.52	0.287	2.15e-16	DC_5	PHLDA1
9.58e-21	0.306379	0.497	0.249	3.23e-16	DC_5	ZFYVE16
1.18e-20	0.411917	0.756	0.521	3.97e-16	DC_5	CLECL1
1.42e-20	0.370844	0.477	0.227	4.77e-16	DC_5	MS4A6A
2.41e-20	0.335844	0.71	0.463	8.13e-16	DC_5	FOXN3
2.48e-20	0.38991	0.872	0.664	8.37e-16	DC_5	CTSS
4.09e-20	0.267811	0.327	0.131	1.38e-15	DC_5	WIPI1
4.46e-20	0.464506	0.537	0.282	1.5e-15	DC_5	OLR1
4.5e-20	0.417526	0.168	0.039	1.52e-15	DC_5	CD14
7.2e-20	0.335453	0.722	0.437	2.42e-15	DC_5	JAML
7.69e-20	0.313516	0.955	0.827	2.59e-15	DC_5	SARAF
7.72e-20	0.289757	0.31	0.12	2.6e-15	DC_5	CYBB
7.89e-20	0.462248	0.747	0.473	2.66e-15	DC_5	EREG
1.47e-19	0.418857	0.983	0.949	4.96e-15	DC_5	ATP1B3
1.57e-19	0.616137	0.537	0.315	5.28e-15	DC_5	FGL2
1.66e-19	0.290904	0.324	0.129	5.59e-15	DC_5	RAB20
1.98e-19	0.272768	0.946	0.781	6.66e-15	DC_5	LST1
3.25e-19	0.337614	0.818	0.577	1.1e-14	DC_5	AIF1
4.63e-19	0.371389	0.736	0.504	1.56e-14	DC_5	S100A4
5.28e-19	0.308645	0.696	0.45	1.78e-14	DC_5	FCGRT
1.99e-18	0.253202	0.994	0.914	6.72e-14	DC_5	CST3
5.22e-18	0.30967	0.915	0.706	1.76e-13	DC_5	CD53
6.81e-18	0.652519	0.585	0.351	2.29e-13	DC_5	DNASE1L3
8.68e-18	0.493372	0.815	0.63	2.92e-13	DC_5	BNIP3L
1.77e-17	0.328129	0.957	0.87	5.95e-13	DC_5	HMGB1
1.99e-17	0.279198	0.435	0.217	6.71e-13	DC_5	CLN8
2.05e-17	0.268619	0.983	0.976	6.9e-13	DC_5	BTG1
3.62e-17	0.299006	0.44	0.235	1.22e-12	DC_5	AKR1B1
3.85e-17	0.469837	0.67	0.456	1.3e-12	DC_5	IL1R2
4.78e-17	0.280211	0.352	0.162	1.61e-12	DC_5	TFDP1
6.67e-17	0.311671	0.761	0.53	2.25e-12	DC_5	RNASET2
7.29e-17	0.446522	0.463	0.254	2.46e-12	DC_5	CLEC2B
1.02e-16	0.294163	0.938	0.839	3.42e-12	DC_5	ATP6V0B
1.04e-16	0.822136	0.625	0.45	3.52e-12	DC_5	FABP5
1.05e-16	0.306483	0.96	0.875	3.54e-12	DC_5	ZFP36
1.9e-16	0.266351	0.69	0.452	6.39e-12	DC_5	GABARAPL1
3.2e-16	0.262295	0.562	0.341	1.08e-11	DC_5	RNF149
4.33e-16	0.960416	0.381	0.191	1.46e-11	DC_5	CTSL
5.03e-16	0.261012	0.872	0.649	1.7e-11	DC_5	MXD1
6.42e-16	0.308743	0.972	0.923	2.16e-11	DC_5	TPI1
6.53e-16	0.287463	0.892	0.736	2.2e-11	DC_5	PLSCR1
7.36e-16	0.267627	0.977	0.934	2.48e-11	DC_5	UBE2D3
7.99e-16	0.306741	0.477	0.266	2.69e-11	DC_5	CD9
2e-15	0.384255	0.741	0.565	6.75e-11	DC_5	CAPG
6.48e-15	0.387902	0.531	0.33	2.18e-10	DC_5	YWHAH
1.12e-14	0.372845	0.67	0.479	3.76e-10	DC_5	GLA
1.36e-14	0.264388	0.983	0.933	4.59e-10	DC_5	CD63
1.37e-14	0.309255	0.949	0.833	4.61e-10	DC_5	AREG
1.39e-14	0.263413	0.69	0.463	4.69e-10	DC_5	ZEB2
1.41e-14	0.362929	0.827	0.708	4.75e-10	DC_5	PSAP
1.45e-14	0.289731	0.793	0.566	4.88e-10	DC_5	HIF1A
1.81e-14	0.263259	0.645	0.423	6.1e-10	DC_5	ACAA1
2.32e-14	0.355562	0.588	0.404	7.82e-10	DC_5	RB1
2.42e-14	0.324597	0.224	0.084	8.16e-10	DC_5	CD1E
4.26e-14	0.286713	0.699	0.516	1.43e-09	DC_5	THEMIS2
5.49e-14	0.274312	0.676	0.461	1.85e-09	DC_5	DSE
1.03e-13	0.259736	0.494	0.296	3.46e-09	DC_5	BBX
1.08e-13	0.272136	0.892	0.76	3.64e-09	DC_5	GRB2
1.21e-13	0.308836	0.608	0.415	4.07e-09	DC_5	GNPTAB
1.25e-13	0.2717	0.29	0.128	4.22e-09	DC_5	CD1C
1.42e-13	0.271944	0.372	0.196	4.77e-09	DC_5	SLC25A19
1.66e-13	0.250344	0.864	0.689	5.61e-09	DC_5	ETS2
2.04e-13	0.266707	0.531	0.331	6.89e-09	DC_5	ITGB2
2.07e-13	0.254435	0.67	0.471	6.98e-09	DC_5	PABPC4
2.08e-13	0.292636	0.92	0.757	7.02e-09	DC_5	VMO1
2.61e-13	0.269866	0.812	0.659	8.8e-09	DC_5	TMEM59
2.7e-13	0.286863	0.659	0.466	9.1e-09	DC_5	TNFRSF1A
2.74e-13	0.251445	0.577	0.377	9.24e-09	DC_5	WIPF1
3.22e-13	0.251081	0.591	0.381	1.08e-08	DC_5	SKIL
3.9e-13	0.262525	0.52	0.334	1.31e-08	DC_5	ATP6AP2
4.08e-13	0.395979	0.241	0.102	1.38e-08	DC_5	CA2
4.13e-13	0.336716	0.554	0.36	1.39e-08	DC_5	MTSS1
5.1e-13	0.32603	0.969	0.91	1.72e-08	DC_5	CREM
5.77e-13	0.263611	0.685	0.511	1.95e-08	DC_5	CIB1
6.56e-13	0.32771	0.676	0.498	2.21e-08	DC_5	GSTO1
1.23e-12	0.308273	0.832	0.677	4.13e-08	DC_5	ATP6V1F
1.25e-12	0.292628	0.534	0.352	4.22e-08	DC_5	GNG7
1.31e-12	0.263138	0.957	0.913	4.4e-08	DC_5	ALDOA
1.4e-12	0.395729	0.96	0.869	4.71e-08	DC_5	LYZ
1.74e-12	0.25956	0.793	0.626	5.86e-08	DC_5	IFI30
2.18e-12	0.310286	0.858	0.756	7.35e-08	DC_5	VAPA
6.71e-12	0.298844	0.659	0.475	2.26e-07	DC_5	IQGAP2
7.1e-12	0.317751	0.895	0.78	2.39e-07	DC_5	PGK1
2.67e-11	0.274321	0.537	0.354	8.99e-07	DC_5	EVI2A
2.68e-11	0.332375	0.832	0.661	9.03e-07	DC_5	CHMP1B
3.72e-11	0.254668	0.952	0.86	1.25e-06	DC_5	ANXA5
4.6e-11	0.318897	0.702	0.528	1.55e-06	DC_5	GPR65
5.23e-11	0.258171	0.591	0.409	1.76e-06	DC_5	EVI2B
7.68e-11	0.270677	0.705	0.528	2.59e-06	DC_5	PLEKHA5
7.73e-11	0.801052	0.148	0.054	2.6e-06	DC_5	MMP10
8.3e-11	0.361248	0.824	0.686	2.8e-06	DC_5	TNFSF13B
9.91e-11	0.270263	0.759	0.578	3.34e-06	DC_5	LPXN
2.27e-10	0.329835	0.548	0.396	7.64e-06	DC_5	ATP6V1B2
5.76e-10	0.287216	0.71	0.568	1.94e-05	DC_5	CTNNB1
7.87e-10	0.365411	0.355	0.204	2.65e-05	DC_5	ZFP36L2
8.13e-10	0.331363	0.69	0.566	2.74e-05	DC_5	HERPUD1
1.98e-09	0.25039	0.52	0.355	6.66e-05	DC_5	CISD2
7.42e-09	0.261669	0.935	0.849	0.000250007	DC_5	CXCR4
9.01e-09	0.336358	0.364	0.225	0.000303549	DC_5	CMSS1
2.81e-08	0.33733	0.276	0.153	0.000946983	DC_5	IL1RN
1.74e-07	0.265649	0.455	0.304	0.00585812	DC_5	SLC2A3
5.16e-75	2.12434	0.676	0.215	1.74e-70	DC_4	GZMB
1.08e-68	0.85297	0.482	0.1	3.63e-64	DC_4	NKG7
1.78e-50	1.19846	0.468	0.132	5.98e-46	DC_4	LTB
2.69e-44	0.849463	0.706	0.359	9.06e-40	DC_4	SMIM14
1.14e-41	0.312499	0.177	0.015	3.83e-37	DC_4	RP11-388P9.2
3.42e-41	0.257909	0.174	0.014	1.15e-36	DC_4	ALDH1B1
2.7e-40	0.664091	0.849	0.558	9.11e-36	DC_4	SNHG15
6.46e-38	0.854831	0.365	0.098	2.18e-33	DC_4	TNFSF4
7.62e-37	1.06296	0.475	0.171	2.57e-32	DC_4	SOX4
1.62e-35	0.592171	0.963	0.899	5.45e-31	DC_4	NPM1
6.9e-35	0.313478	0.338	0.088	2.33e-30	DC_4	TSEN54
1.87e-34	0.34242	0.997	0.978	6.31e-30	DC_4	PPIA
5.86e-34	0.403342	0.997	0.968	1.98e-29	DC_4	HINT1
2.4e-33	0.859222	0.391	0.125	8.1e-29	DC_4	PPP1R14A
3.67e-33	0.470105	0.478	0.187	1.24e-28	DC_4	GALC
9.6e-31	0.479531	0.371	0.12	3.23e-26	DC_4	AHI1
1.06e-30	0.325251	0.344	0.101	3.57e-26	DC_4	CYFIP2
6.28e-30	0.46059	0.876	0.689	2.12e-25	DC_4	PARK7
4.94e-28	0.526742	0.732	0.471	1.66e-23	DC_4	LDHB
8.48e-28	0.31684	1	0.993	2.86e-23	DC_4	RPS5
1.64e-27	0.614251	0.512	0.223	5.54e-23	DC_4	PLAC8
2.16e-27	0.508205	0.562	0.277	7.27e-23	DC_4	TRAF4
4.06e-27	0.518032	0.823	0.603	1.37e-22	DC_4	LCP1
4.09e-27	0.901794	0.338	0.112	1.38e-22	DC_4	ACOT7
1.6e-26	0.424687	0.619	0.348	5.38e-22	DC_4	PEBP1
1.89e-26	0.504058	0.916	0.834	6.37e-22	DC_4	GABARAPL2
6.5e-26	0.791051	0.903	0.764	2.19e-21	DC_4	COTL1
9.96e-26	0.446929	0.612	0.355	3.36e-21	DC_4	C11orf31
1.49e-25	0.513543	0.505	0.238	5.02e-21	DC_4	PRMT9
1.57e-25	0.607681	0.702	0.449	5.3e-21	DC_4	JAML
1e-24	0.346798	0.411	0.16	3.38e-20	DC_4	NOP58
1.13e-24	0.438313	0.518	0.232	3.82e-20	DC_4	DDX21
2.58e-24	0.267843	1	1	8.69e-20	DC_4	RPS19
3.61e-24	0.318357	0.331	0.113	1.22e-19	DC_4	PLD4
4.03e-24	0.601077	0.589	0.333	1.36e-19	DC_4	OPN3
6.63e-24	0.36663	0.398	0.159	2.23e-19	DC_4	PAG1
9.1e-24	0.389826	0.498	0.246	3.07e-19	DC_4	CCT2
1.05e-23	0.53924	0.936	0.807	3.55e-19	DC_4	CALM2
1.12e-23	0.360325	0.993	0.954	3.79e-19	DC_4	HNRNPA1
1.31e-23	0.463012	0.699	0.441	4.4e-19	DC_4	VAMP8
2.5e-23	0.482107	0.585	0.339	8.41e-19	DC_4	PSIP1
1.77e-22	0.450938	0.719	0.474	5.98e-18	DC_4	2020-09-06
4.23e-22	0.255402	1	0.994	1.43e-17	DC_4	SERF2
4.77e-22	0.282797	1	0.999	1.61e-17	DC_4	RPS4X
6.9e-22	0.324405	0.99	0.975	2.32e-17	DC_4	RPSA
7.22e-22	0.456034	0.639	0.406	2.43e-17	DC_4	CUTA
9.05e-22	0.380209	0.251	0.075	3.05e-17	DC_4	C12orf75
1.35e-21	0.335926	0.572	0.294	4.55e-17	DC_4	EIF5B
1.5e-21	0.280928	1	0.995	5.05e-17	DC_4	RPL14
1.72e-21	0.440384	0.351	0.136	5.78e-17	DC_4	SPIB
2.13e-21	0.258859	0.99	0.958	7.17e-17	DC_4	ATP5L
8.57e-21	0.331361	0.391	0.173	2.89e-16	DC_4	APEX1
1.39e-20	0.400329	0.896	0.757	4.67e-16	DC_4	CYCS
1.64e-20	0.440249	0.89	0.811	5.52e-16	DC_4	BID
1.79e-20	0.250522	0.291	0.099	6.03e-16	DC_4	TTN-AS1
1.85e-20	0.352729	0.609	0.356	6.22e-16	DC_4	EIF1AX
2.45e-20	0.387596	0.896	0.759	8.25e-16	DC_4	RAN
2.86e-20	0.437026	0.742	0.503	9.64e-16	DC_4	SERBP1
6.83e-20	0.259371	1	0.996	2.3e-15	DC_4	RPL3
1.22e-19	0.493699	0.903	0.793	4.12e-15	DC_4	LST1
1.36e-19	0.316705	0.987	0.953	4.57e-15	DC_4	ARPC2
1.54e-19	0.259077	1	0.998	5.18e-15	DC_4	RPS15A
3.61e-19	0.33429	0.579	0.333	1.22e-14	DC_4	SNRPD1
4.95e-19	0.370432	0.783	0.6	1.67e-14	DC_4	FYTTD1
8.57e-19	0.3794	0.816	0.66	2.89e-14	DC_4	NDUFS5
1.29e-18	0.328126	0.883	0.745	4.35e-14	DC_4	SNRPD2
1.56e-18	0.303565	0.906	0.754	5.27e-14	DC_4	HSP90AB1
1.57e-18	0.270552	0.341	0.139	5.29e-14	DC_4	PHB
1.85e-18	0.296828	1	0.984	6.24e-14	DC_4	RPL10A
1.97e-18	0.365726	0.488	0.259	6.65e-14	DC_4	NME4
2.01e-18	0.321466	0.181	0.047	6.79e-14	DC_4	SMARCA1
8.37e-18	0.273055	0.237	0.078	2.82e-13	DC_4	RPIA
9.35e-18	0.301357	0.582	0.346	3.15e-13	DC_4	TOMM22
9.6e-18	0.343667	0.946	0.874	3.23e-13	DC_4	HMGB1
1.06e-17	0.347562	0.428	0.212	3.57e-13	DC_4	PPM1K
1.33e-17	0.888054	0.378	0.181	4.48e-13	DC_4	DOK2
3.24e-17	0.289088	0.391	0.183	1.09e-12	DC_4	TMC8
6.72e-17	0.324222	0.933	0.863	2.26e-12	DC_4	NDUFA4
7.32e-17	0.43687	0.709	0.522	2.46e-12	DC_4	FXYD5
7.35e-17	0.417903	0.903	0.776	2.48e-12	DC_4	DBI
2.84e-16	0.26906	0.967	0.935	9.58e-12	DC_4	CHCHD2
2.98e-16	0.324439	0.726	0.485	1e-11	DC_4	FAM129A
3.36e-16	0.426508	0.876	0.786	1.13e-11	DC_4	PGK1
3.43e-16	0.386472	0.913	0.847	1.16e-11	DC_4	RALA
3.92e-16	0.374638	0.94	0.858	1.32e-11	DC_4	SERPINB9
4.76e-16	0.318876	0.666	0.425	1.61e-11	DC_4	IRF4
5.2e-16	0.328535	0.692	0.483	1.75e-11	DC_4	EIF3M
6.48e-16	0.439637	0.445	0.247	2.18e-11	DC_4	GPR160
6.63e-16	0.301039	0.565	0.344	2.23e-11	DC_4	CCT8
8e-16	0.337201	0.97	0.958	2.7e-11	DC_4	MYL12A
8.1e-16	0.345235	0.411	0.204	2.73e-11	DC_4	IGLON5
8.6e-16	0.275784	0.455	0.238	2.9e-11	DC_4	TIMM13
9.97e-16	0.29424	0.304	0.128	3.36e-11	DC_4	GNL3
1.7e-15	0.298224	0.545	0.322	5.72e-11	DC_4	HSPE1
2.07e-15	0.32599	0.783	0.586	6.97e-11	DC_4	G3BP2
2.9e-15	0.293438	0.97	0.88	9.78e-11	DC_4	SYNGR2
3.34e-15	0.41686	0.639	0.444	1.13e-10	DC_4	GADD45GIP1
3.88e-15	0.30779	0.308	0.127	1.31e-10	DC_4	NAA25
4.48e-15	0.331652	0.401	0.205	1.51e-10	DC_4	CHML
6.05e-15	0.280545	0.535	0.322	2.04e-10	DC_4	ZC3H15
7.01e-15	0.269696	0.334	0.152	2.36e-10	DC_4	PDE7A
7.28e-15	0.336714	0.736	0.554	2.45e-10	DC_4	RSL24D1
7.43e-15	0.338056	0.722	0.534	2.5e-10	DC_4	SET
8.43e-15	0.382001	0.722	0.523	2.84e-10	DC_4	CORO1A
8.45e-15	0.299736	0.435	0.223	2.85e-10	DC_4	TDG
8.93e-15	0.355034	0.669	0.467	3.01e-10	DC_4	SRSF7
9.52e-15	0.297065	0.906	0.816	3.21e-10	DC_4	EIF3E
9.9e-15	0.291602	0.712	0.531	3.34e-10	DC_4	SF3B5
1.13e-14	0.368186	0.953	0.855	3.81e-10	DC_4	LDHA
1.4e-14	0.334291	0.712	0.517	4.72e-10	DC_4	SPCS1
1.55e-14	0.323149	0.388	0.201	5.22e-10	DC_4	ITGAE
2.63e-14	0.255858	0.388	0.197	8.86e-10	DC_4	SYNCRIP
3.53e-14	0.345558	0.645	0.457	1.19e-09	DC_4	ANP32B
4.44e-14	0.301116	0.559	0.351	1.5e-09	DC_4	PPM1G
6.11e-14	0.250286	0.94	0.894	2.06e-09	DC_4	OST4
6.52e-14	0.258506	0.478	0.269	2.2e-09	DC_4	GTF2I
7.72e-14	0.383021	0.722	0.542	2.6e-09	DC_4	SYTL3
9.24e-14	0.341296	0.786	0.579	3.11e-09	DC_4	LPXN
9.55e-14	0.287954	0.281	0.122	3.22e-09	DC_4	CEBPZ
1.28e-13	0.263474	0.836	0.676	4.3e-09	DC_4	RBX1
1.3e-13	0.532427	0.415	0.227	4.38e-09	DC_4	TNFRSF18
1.32e-13	0.420862	0.478	0.281	4.44e-09	DC_4	STMN1
2.35e-13	0.348285	0.448	0.258	7.92e-09	DC_4	IKZF1
2.42e-13	0.316596	0.893	0.79	8.16e-09	DC_4	COX6C
2.46e-13	0.268263	0.405	0.222	8.28e-09	DC_4	NDUFB6
2.66e-13	0.306954	0.488	0.299	8.96e-09	DC_4	RBBP7
2.68e-13	0.350287	0.411	0.227	9.04e-09	DC_4	MCM5
2.93e-13	0.258907	0.518	0.321	9.87e-09	DC_4	CCT4
3.05e-13	0.309358	0.518	0.331	1.03e-08	DC_4	C1QBP
3.23e-13	0.289144	0.809	0.649	1.09e-08	DC_4	CAPZA1
4.32e-13	0.288211	0.806	0.669	1.45e-08	DC_4	ATP5G3
4.87e-13	0.501472	0.522	0.356	1.64e-08	DC_4	CMTM7
5.23e-13	0.283291	0.495	0.3	1.76e-08	DC_4	RANBP1
5.72e-13	0.269803	0.562	0.347	1.93e-08	DC_4	TMEM14B
5.77e-13	0.278298	0.187	0.066	1.94e-08	DC_4	TRPM4
6.84e-13	0.255758	0.776	0.626	2.31e-08	DC_4	C19orf53
6.89e-13	0.282649	0.334	0.163	2.32e-08	DC_4	TEX30
8.04e-13	0.375098	0.846	0.722	2.71e-08	DC_4	ZNF706
8.48e-13	0.299556	0.729	0.562	2.86e-08	DC_4	NCL
8.67e-13	0.43575	0.532	0.34	2.92e-08	DC_4	TBC1D4
9.43e-13	0.263339	0.575	0.38	3.18e-08	DC_4	CCT6A
1.02e-12	1.09913	0.455	0.293	3.42e-08	DC_4	S100B
1.22e-12	0.305228	0.696	0.521	4.1e-08	DC_4	LYN
1.35e-12	0.270803	0.619	0.42	4.54e-08	DC_4	NONO
1.71e-12	0.305649	0.535	0.347	5.77e-08	DC_4	RUBCN
1.8e-12	0.262036	0.425	0.229	6.08e-08	DC_4	STARD7
1.98e-12	0.260169	0.936	0.869	6.66e-08	DC_4	HMGN1
2.19e-12	0.444578	0.706	0.537	7.36e-08	DC_4	CLECL1
3.24e-12	0.257526	0.508	0.306	1.09e-07	DC_4	LGALS9
3.72e-12	0.252854	1	0.99	1.25e-07	DC_4	PTMA
3.88e-12	0.300853	0.766	0.619	1.31e-07	DC_4	POLR2L
4.69e-12	0.283129	0.492	0.303	1.58e-07	DC_4	MED10
4.73e-12	0.261477	0.495	0.306	1.59e-07	DC_4	SRP72
4.84e-12	0.298551	0.926	0.848	1.63e-07	DC_4	SLC25A5
8.11e-12	0.365892	0.552	0.377	2.73e-07	DC_4	PLP2
8.73e-12	0.333142	0.582	0.395	2.94e-07	DC_4	N4BP2L1
1.89e-11	0.33085	0.592	0.424	6.36e-07	DC_4	GNPTAB
2.31e-11	0.283515	0.615	0.43	7.78e-07	DC_4	SNRPE
2.42e-11	0.251192	0.455	0.283	8.16e-07	DC_4	VDAC3
2.53e-11	0.262457	1	0.991	8.51e-07	DC_4	RPS2
3.01e-11	0.272691	0.756	0.614	1.01e-06	DC_4	FKBP1A
3.57e-11	0.298678	0.585	0.391	1.2e-06	DC_4	ARHGDIB
3.61e-11	0.267996	0.304	0.152	1.22e-06	DC_4	2020-09-11
3.66e-11	0.307812	0.93	0.849	1.23e-06	DC_4	SH3BGRL3
3.72e-11	0.250492	0.993	0.976	1.25e-06	DC_4	RPL5
4.12e-11	0.290671	0.518	0.337	1.39e-06	DC_4	TKT
5.25e-11	0.282475	0.441	0.26	1.77e-06	DC_4	NR4A1
6.39e-11	0.252902	0.819	0.699	2.15e-06	DC_4	COX5A
6.57e-11	0.266946	0.736	0.625	2.21e-06	DC_4	SNRPG
7.33e-11	0.298975	0.679	0.503	2.47e-06	DC_4	ARF6
9.34e-11	0.250913	0.706	0.509	3.15e-06	DC_4	FAM60A
1.08e-10	0.28049	0.385	0.222	3.63e-06	DC_4	OFD1
1.16e-10	0.29	0.896	0.826	3.92e-06	DC_4	HNRNPA3
2.03e-10	0.289628	0.96	0.913	6.83e-06	DC_4	CREM
2.75e-10	0.250772	0.602	0.429	9.25e-06	DC_4	LINC01420
3.45e-10	0.302598	0.201	0.086	1.16e-05	DC_4	SELL
3.62e-10	0.251805	0.649	0.486	1.22e-05	DC_4	ATP5F1
4.34e-10	0.316378	0.913	0.843	1.46e-05	DC_4	BCL2A1
5.14e-10	0.330473	0.849	0.757	1.73e-05	DC_4	PRDX6
5.2e-10	0.250164	0.629	0.469	1.75e-05	DC_4	ANAPC16
5.45e-10	0.260276	0.649	0.488	1.84e-05	DC_4	UQCRQ
6.79e-10	0.25796	0.736	0.591	2.29e-05	DC_4	NEDD8
7.35e-10	0.254466	0.645	0.468	2.48e-05	DC_4	H2AFY
7.6e-10	0.257562	0.241	0.112	2.56e-05	DC_4	LILRB4
1.25e-09	0.252922	0.599	0.433	4.2e-05	DC_4	CBX3
1.33e-09	0.263479	0.545	0.375	4.47e-05	DC_4	SNU13
1.49e-09	0.252485	0.997	0.95	5.02e-05	DC_4	SRP14
1.91e-09	0.273914	0.676	0.531	6.44e-05	DC_4	ANKRD11
2.22e-09	0.254165	0.625	0.477	7.49e-05	DC_4	RBMX
2.58e-09	0.254639	0.739	0.618	8.69e-05	DC_4	ERH
3.81e-09	0.25389	0.572	0.399	0.000128404	DC_4	SNHG8
4.19e-09	0.346521	0.926	0.816	0.000141316	DC_4	RPS26
5.19e-09	0.256222	0.632	0.494	0.000174938	DC_4	UFC1
8.93e-09	0.273608	0.709	0.606	0.000300962	DC_4	ATP5J
9.08e-09	0.36564	0.599	0.485	0.000305794	DC_4	RPS4Y1
9.89e-09	0.272041	0.421	0.268	0.000333086	DC_4	PA2G4
1.05e-08	0.269218	0.816	0.759	0.000353796	DC_4	UQCR11
1.6e-08	0.290598	0.502	0.336	0.000539167	DC_4	DSTN
2.26e-08	0.459671	0.696	0.628	0.000762405	DC_4	GSN
3.21e-08	0.387467	0.495	0.342	0.00107994	DC_4	C12orf45
3.47e-08	0.252671	0.405	0.264	0.00116838	DC_4	FDFT1
6.38e-08	0.360289	0.809	0.72	0.00215108	DC_4	HSP90B1
8.86e-08	0.295035	0.709	0.603	0.00298498	DC_4	AIF1
3.23e-07	0.270887	0.769	0.724	0.0108703	DC_4	ARL6IP5
5.39e-07	0.304777	0.291	0.176	0.0181766	DC_4	IL3RA
5.61e-07	0.314276	0.645	0.529	0.0188949	DC_4	PKIB
6.78e-07	0.260229	0.682	0.553	0.0228338	DC_4	BHLHE40
8.67e-07	0.256691	0.438	0.313	0.0292187	DC_4	PAK1
1.85e-06	0.50234	0.612	0.498	0.0622536	DC_4	GLIPR1
2.08e-06	0.255137	0.619	0.507	0.0702436	DC_4	MIF
3.52e-06	0.339025	0.716	0.607	0.118475	DC_4	IL4I1
4.53e-06	0.254263	0.515	0.409	0.152621	DC_4	FOXP1
7.44e-06	0.33376	0.458	0.334	0.250653	DC_4	CD52
8.27e-06	0.289978	0.391	0.281	0.27858	DC_4	IRF2BP2
7.95e-05	0.39291	0.515	0.387	1	DC_4	MIR155HG
0.000307755	0.415963	0.622	0.53	1	DC_4	S100A4
0.00401427	0.258888	0.355	0.28	1	DC_4	GLUL
0.00426185	0.386774	0.14	0.088	1	DC_4	HILPDA
0.00767846	0.649279	0.89	0.864	1	DC_4	IGKC

## Sheet: Data S1E_MonMac_DEgenes
p_val	avg_logFC	pct.1	pct.2	p_val_adj	cluster	gene
5.25e-99	0.927469	0.498	0.177	1.77e-94	Mon_1	VCAN		pct.1, percentage of cells expressed in the present subset; pct2, percentage of cells expressed in the rest subsets
7.27e-95	0.676361	0.916	0.682	2.45e-90	Mon_1	THBS1
5.83e-88	0.557337	0.422	0.137	1.96e-83	Mon_1	CD300E
1.64e-80	0.553046	0.398	0.128	5.53e-76	Mon_1	CTB-61M7.2
2.74e-73	0.573842	0.528	0.24	9.23e-69	Mon_1	SLC11A1
2.32e-71	0.382998	1	1	7.8e-67	Mon_1	FTH1
2.28e-59	0.408657	0.978	0.918	7.67e-55	Mon_1	NAMPT
3.82e-59	0.624901	0.955	0.897	1.29e-54	Mon_1	TIMP1
3.54e-56	0.398935	0.291	0.095	1.19e-51	Mon_1	GK5
1.24e-47	0.554607	0.372	0.15	4.18e-43	Mon_1	SERPINB2
1.67e-47	0.868892	0.555	0.317	5.63e-43	Mon_1	CXCL5
2.31e-46	0.373368	0.995	0.968	7.78e-42	Mon_1	FCER1G
4.68e-45	0.492957	0.524	0.291	1.58e-40	Mon_1	SLC25A37
1.76e-44	0.527603	0.55	0.309	5.92e-40	Mon_1	AQP9
2.05e-44	0.406649	0.533	0.299	6.9e-40	Mon_1	CD93
2.29e-43	0.501592	0.353	0.149	7.71e-39	Mon_1	FCN1
2.94e-40	0.439971	0.672	0.443	9.92e-36	Mon_1	CCL20
7.47e-37	0.336117	0.949	0.773	2.52e-32	Mon_1	EREG
6.64e-33	0.600903	0.807	0.711	2.24e-28	Mon_1	BNIP3L
1.08e-32	0.361858	0.793	0.661	3.65e-28	Mon_1	GK
1.42e-32	0.440759	0.688	0.528	4.8e-28	Mon_1	SDC2
3.07e-32	0.291705	0.194	0.067	1.04e-27	Mon_1	MET
1.61e-28	0.284712	0.954	0.885	5.42e-24	Mon_1	PLAUR
9.7e-28	0.332665	0.522	0.347	3.27e-23	Mon_1	ANPEP
2.64e-27	0.368428	0.627	0.456	8.9e-23	Mon_1	PID1
4.82e-27	0.384218	0.745	0.63	1.63e-22	Mon_1	ATP2B1
3.47e-25	0.331482	0.45	0.288	1.17e-20	Mon_1	TREM1
4.44e-25	0.315492	0.196	0.08	1.5e-20	Mon_1	CEMIP
1.31e-24	0.503034	0.331	0.187	4.4e-20	Mon_1	RP11-295G20.2
1.33e-24	0.299102	0.316	0.174	4.47e-20	Mon_1	PDE4D
5.06e-24	0.394028	0.479	0.342	1.71e-19	Mon_1	CTNNBL1
6.45e-24	0.299458	0.838	0.735	2.17e-19	Mon_1	HIF1A
4.75e-23	0.256693	0.268	0.136	1.6e-18	Mon_1	ABHD17C
1.42e-22	0.513969	0.515	0.368	4.79e-18	Mon_1	OLR1
3.8e-21	0.375127	0.758	0.631	1.28e-16	Mon_1	IL1B
2.17e-20	0.535914	0.165	0.067	7.3e-16	Mon_1	IL24
1.96e-19	0.300223	0.538	0.417	6.6e-15	Mon_1	METTL9
2.42e-19	0.324839	0.667	0.567	8.17e-15	Mon_1	RAB31
2.63e-18	0.30422	0.345	0.227	8.87e-14	Mon_1	VRK2
2.65e-18	0.391672	0.418	0.292	8.93e-14	Mon_1	SLC39A8
5.15e-18	0.287281	0.344	0.219	1.74e-13	Mon_1	DMXL2
2.34e-17	0.263245	0.682	0.576	7.9e-13	Mon_1	UPP1
5.76e-17	0.362692	0.361	0.226	1.94e-12	Mon_1	IL10
7.72e-17	0.306369	0.691	0.599	2.6e-12	Mon_1	SLC16A10
1.29e-16	0.289795	0.412	0.278	4.36e-12	Mon_1	CLEC4E
6.57e-16	0.324964	0.461	0.346	2.21e-11	Mon_1	SLC44A1
2.07e-15	0.256442	0.576	0.457	6.97e-11	Mon_1	MPHOSPH6
2.88e-15	0.253917	0.918	0.869	9.72e-11	Mon_1	ATP1B3
2.89e-15	0.331536	0.56	0.444	9.74e-11	Mon_1	SLC2A3
3.06e-15	0.306653	0.785	0.732	1.03e-10	Mon_1	TPM4
5.08e-15	0.307644	0.384	0.258	1.71e-10	Mon_1	MIR3945HG
1.22e-14	0.261322	0.745	0.664	4.11e-10	Mon_1	ATP13A3
2.95e-14	0.252063	0.571	0.469	9.96e-10	Mon_1	ACSL1
3.56e-14	0.275737	0.124	0.053	1.2e-09	Mon_1	IL19
9.1e-14	0.273608	0.612	0.519	3.07e-09	Mon_1	JARID2
2.73e-13	0.250987	0.305	0.202	9.2e-09	Mon_1	ITGB8
4.07e-13	0.418774	0.595	0.495	1.37e-08	Mon_1	IL1RN
4.41e-13	0.250812	0.606	0.493	1.48e-08	Mon_1	PLA2G7
4.05e-11	0.265328	0.375	0.267	1.36e-06	Mon_1	MGST1
1.79e-10	0.252347	0.725	0.62	6.03e-06	Mon_1	G0S2
2.08e-10	0.478782	0.348	0.248	6.99e-06	Mon_1	TNFAIP6
2.89e-10	0.31962	0.601	0.527	9.74e-06	Mon_1	S100A9
3.07e-10	0.295758	0.322	0.238	1.03e-05	Mon_1	TNFRSF21
8.47e-10	0.321665	0.395	0.324	2.85e-05	Mon_1	STXBP2
1.13e-09	0.278793	0.296	0.205	3.82e-05	Mon_1	TNIP3
4.13e-09	0.378153	0.4	0.32	0.000139201	Mon_1	S100A8
7.59e-08	0.611473	0.177	0.113	0.00255616	Mon_1	AKAP12
1.94e-07	0.258685	0.464	0.384	0.00653099	Mon_1	INHBA
1.5e-06	0.251875	0.513	0.462	0.0506792	Mon_1	CD48
1.71e-05	0.305183	0.316	0.259	0.57492	Mon_1	ADA
5.19e-05	0.256329	0.238	0.182	1	Mon_1	IL1A
0.000103218	0.363447	0.801	0.791	1	Mon_1	MT2A
0.0012361	0.546699	0.167	0.132	1	Mon_1	PLAC8
6.98e-251	2.625	0.765	0.134	2.35e-246	Mon_3	SERPINB2
3.43e-203	1.43008	0.466	0.046	1.15e-198	Mon_3	S100A12
1.13e-116	1.06296	0.796	0.308	3.8e-112	Mon_3	AQP9
1.27e-116	1.53345	0.942	0.625	4.26e-112	Mon_3	IL1B
9.35e-113	1.13973	0.74	0.293	3.15e-108	Mon_3	SLC25A37
2.55e-112	0.977005	0.578	0.147	8.59e-108	Mon_3	FCN1
7.62e-112	0.92833	0.549	0.139	2.57e-107	Mon_3	CTB-61M7.2
2.34e-108	1.74011	0.898	0.506	7.9e-104	Mon_3	S100A9
4.62e-104	1.45254	0.869	0.446	1.56e-99	Mon_3	CCL20
8.2e-104	1.37408	0.558	0.157	2.76e-99	Mon_3	IL1A
2.28e-89	0.960873	0.675	0.282	7.68e-85	Mon_3	TREM1
1.53e-85	1.47416	0.939	0.829	5.15e-81	Mon_3	CXCL3
8.32e-79	1.64553	0.667	0.303	2.8e-74	Mon_3	S100A8
2.26e-78	1.29211	0.607	0.233	7.6e-74	Mon_3	TNFAIP6
1.69e-75	0.915827	0.864	0.629	5.68e-71	Mon_3	ATP2B1
1.89e-74	1.01526	0.993	0.899	6.36e-70	Mon_3	TIMP1
3.69e-70	0.82016	0.66	0.31	1.24e-65	Mon_3	CD93
2.72e-65	1.23697	0.976	0.842	9.17e-61	Mon_3	CXCL2
1.52e-64	0.799583	0.311	0.072	5.13e-60	Mon_3	HPSE
4e-64	0.692717	0.976	0.921	1.35e-59	Mon_3	SH3BGRL3
9.53e-64	0.582647	0.988	0.923	3.21e-59	Mon_3	NAMPT
2.18e-62	0.538689	0.299	0.067	7.34e-58	Mon_3	CKAP4
1.05e-61	0.850744	0.752	0.455	3.53e-57	Mon_3	SERPINA1
2.91e-61	1.51494	0.794	0.576	9.81e-57	Mon_3	CXCL1
2.06e-60	0.513071	1	0.97	6.95e-56	Mon_3	FCER1G
7.42e-60	0.57311	0.257	0.051	2.5e-55	Mon_3	MCEMP1
2.82e-59	0.336672	0.112	0.007	9.49e-55	Mon_3	AC003092.1
7.09e-59	0.827788	0.988	0.94	2.39e-54	Mon_3	CXCL8
1.01e-57	1.48104	0.641	0.331	3.41e-53	Mon_3	CXCL5
9.94e-57	0.776833	0.891	0.64	3.35e-52	Mon_3	BCL2A1
1.31e-53	0.743772	0.201	0.034	4.41e-49	Mon_3	CES1
9.56e-52	0.458794	0.995	0.982	3.22e-47	Mon_3	MYL6
8.55e-51	0.653323	0.864	0.734	2.88e-46	Mon_3	NOP10
1.38e-50	0.798816	0.507	0.206	4.66e-46	Mon_3	VCAN
3.11e-50	0.625777	0.415	0.154	1.05e-45	Mon_3	RAC2
9.99e-50	0.660213	0.566	0.263	3.37e-45	Mon_3	SLC11A1
6.81e-48	1.00806	0.687	0.401	2.3e-43	Mon_3	PTGS2
1.26e-45	0.734359	0.216	0.046	4.24e-41	Mon_3	F3
1.73e-41	0.618647	0.879	0.775	5.82e-37	Mon_3	SEC61G
3.54e-41	0.46819	0.99	0.99	1.19e-36	Mon_3	GAPDH
4e-41	0.453477	0.985	0.955	1.35e-36	Mon_3	ANXA5
1.12e-40	0.707877	0.432	0.188	3.76e-36	Mon_3	ASPH
3.51e-40	0.827473	0.762	0.546	1.18e-35	Mon_3	MARCKS
6.12e-39	0.347171	0.184	0.039	2.06e-34	Mon_3	SOWAHC
7.52e-39	0.575451	0.954	0.891	2.53e-34	Mon_3	PLAUR
1.54e-38	0.611071	0.699	0.501	5.2e-34	Mon_3	LCP1
4.97e-38	0.392309	0.998	0.997	1.68e-33	Mon_3	SRGN
1.57e-37	1.10701	0.534	0.287	5.28e-33	Mon_3	IL6
1.33e-36	0.663237	0.629	0.42	4.48e-32	Mon_3	METTL9
2.39e-36	0.367146	0.175	0.037	8.07e-32	Mon_3	AK4
1.3e-35	0.487324	0.903	0.815	4.36e-31	Mon_3	GSTO1
1.9e-35	0.716584	0.767	0.502	6.4e-31	Mon_3	CCL3
2.4e-35	0.567734	0.354	0.141	8.08e-31	Mon_3	CRADD
2.76e-35	1.34905	0.124	0.019	9.3e-31	Mon_3	CCL7
3.13e-35	0.490043	0.847	0.774	1.05e-30	Mon_3	POMP
4.87e-34	0.51809	0.534	0.279	1.64e-29	Mon_3	CLEC4E
5.82e-33	0.396849	1	0.982	1.96e-28	Mon_3	SOD2
5.78e-32	0.906547	0.583	0.332	1.95e-27	Mon_3	CCL3L3
8.36e-32	0.679201	0.643	0.479	2.82e-27	Mon_3	NDUFB9
1.12e-30	0.746276	0.524	0.317	3.78e-26	Mon_3	IVNS1ABP
5.55e-30	0.469165	0.82	0.689	1.87e-25	Mon_3	BASP1
2.04e-29	1.36941	0.226	0.071	6.88e-25	Mon_3	IL24
2.29e-29	0.639697	0.488	0.28	7.71e-25	Mon_3	LINC00936
2.99e-29	0.298603	1	1	1.01e-24	Mon_3	FTH1
3.35e-29	0.368346	0.143	0.031	1.13e-24	Mon_3	TMEM158
3.5e-29	0.411803	0.988	0.984	1.18e-24	Mon_3	ACTB
3.98e-28	0.454282	0.376	0.168	1.34e-23	Mon_3	CD300E
4.33e-28	0.45439	0.308	0.126	1.46e-23	Mon_3	DDX60L
2.12e-26	0.397394	0.939	0.791	7.14e-22	Mon_3	EREG
3.33e-25	0.461732	0.726	0.582	1.12e-20	Mon_3	UPP1
4.65e-25	0.616554	0.828	0.62	1.57e-20	Mon_3	G0S2
1.07e-24	0.482373	0.811	0.734	3.61e-20	Mon_3	TPM4
1.5e-24	0.478769	0.459	0.264	5.07e-20	Mon_3	PNP
1.52e-24	0.455222	0.408	0.214	5.13e-20	Mon_3	DENND5A
3.54e-24	0.473116	0.454	0.255	1.19e-19	Mon_3	DUSP6
5.14e-24	0.373319	0.9	0.89	1.73e-19	Mon_3	ARPC2
9.71e-24	0.41852	0.772	0.67	3.27e-19	Mon_3	ATP13A3
5.74e-23	0.509657	0.49	0.321	1.93e-18	Mon_3	STXBP2
6.19e-23	0.584017	0.745	0.656	2.09e-18	Mon_3	CD55
7.95e-22	0.437725	0.383	0.201	2.68e-17	Mon_3	LINC01272
9.38e-22	0.385823	0.25	0.105	3.16e-17	Mon_3	STARD4
1.06e-21	0.43501	0.362	0.186	3.56e-17	Mon_3	AC013461.1
1.43e-21	0.645613	0.466	0.299	4.81e-17	Mon_3	SLC39A8
1.46e-20	0.647844	0.772	0.637	4.92e-16	Mon_3	PLIN2
1.64e-20	0.31803	0.209	0.077	5.52e-16	Mon_3	MET
4.06e-20	0.458414	0.604	0.478	1.37e-15	Mon_3	SFT2D1
1.24e-19	0.457626	0.279	0.132	4.19e-15	Mon_3	HPCAL1
1.87e-19	0.280808	0.104	0.025	6.31e-15	Mon_3	RP11-955H22.1
3.74e-19	0.432572	0.308	0.154	1.26e-14	Mon_3	GCH1
8e-19	0.487504	0.602	0.459	2.7e-14	Mon_3	CD48
5.23e-18	0.311515	0.964	0.945	1.76e-13	Mon_3	PFN1
9.49e-18	0.430392	0.823	0.712	3.2e-13	Mon_3	THBS1
1.59e-17	0.430706	0.881	0.853	5.37e-13	Mon_3	ACTG1
1.66e-17	0.41323	0.267	0.13	5.58e-13	Mon_3	MTHFD2L
2.71e-17	0.332375	0.847	0.836	9.14e-13	Mon_3	SEC61B
4.79e-17	0.405317	0.15	0.051	1.61e-12	Mon_3	RETN
5.37e-17	0.320626	0.983	0.929	1.81e-12	Mon_3	CYBA
5.51e-17	1.0823	0.109	0.03	1.86e-12	Mon_3	PPBP
7.15e-17	0.376652	0.825	0.746	2.41e-12	Mon_3	HIF1A
9.35e-17	0.423923	0.534	0.401	3.15e-12	Mon_3	FNDC3B
2.02e-16	0.464193	0.566	0.457	6.81e-12	Mon_3	CSTA
2.69e-16	0.444771	0.41	0.256	9.08e-12	Mon_3	EHD1
5.74e-16	0.45139	0.359	0.22	1.93e-11	Mon_3	C1orf122
1.41e-15	0.357474	0.364	0.224	4.75e-11	Mon_3	SERPINB8
1.7e-15	0.314955	0.143	0.049	5.74e-11	Mon_3	MARCO
3.64e-15	0.436396	0.432	0.272	1.23e-10	Mon_3	MGST1
4.61e-15	0.390732	0.262	0.132	1.55e-10	Mon_3	CLEC5A
7.87e-15	0.402658	0.5	0.365	2.65e-10	Mon_3	ANPEP
8.47e-15	0.280056	0.146	0.052	2.85e-10	Mon_3	APOBEC3A
1.03e-14	0.620881	0.148	0.056	3.47e-10	Mon_3	TNFSF15
1.9e-14	0.293323	0.883	0.81	6.41e-10	Mon_3	PKM
2e-14	0.378781	0.65	0.531	6.72e-10	Mon_3	PPIF
2.77e-14	0.274104	0.204	0.092	9.34e-10	Mon_3	CHST15
5.69e-14	0.313372	0.25	0.129	1.92e-09	Mon_3	TBC1D7
6.48e-14	0.37146	0.59	0.463	2.18e-09	Mon_3	PHLDA1
1.03e-13	0.385051	0.345	0.208	3.48e-09	Mon_3	ITGB8
2.5e-13	0.359784	0.655	0.596	8.41e-09	Mon_3	ITGB1
4.36e-13	0.327602	0.888	0.893	1.47e-08	Mon_3	ALDOA
1.62e-12	1.348	0.286	0.166	5.47e-08	Mon_3	CCL2
2.06e-12	0.515709	0.684	0.637	6.95e-08	Mon_3	EIF1B
2.6e-12	0.30753	0.57	0.466	8.78e-08	Mon_3	TLR2
2.73e-12	0.296199	0.721	0.684	9.19e-08	Mon_3	YWHAB
3.19e-12	0.337825	0.597	0.521	1.08e-07	Mon_3	AP1S2
7.87e-12	0.281324	0.876	0.826	2.65e-07	Mon_3	C15orf48
9.66e-12	0.322972	0.359	0.229	3.25e-07	Mon_3	DMXL2
9.98e-12	0.311644	0.595	0.483	3.36e-07	Mon_3	TNIP1
1.08e-11	0.521105	0.561	0.455	3.63e-07	Mon_3	SLC2A3
2.66e-11	0.29842	0.59	0.477	8.96e-07	Mon_3	ACSL1
2.74e-11	0.403116	0.624	0.569	9.23e-07	Mon_3	TNFRSF1B
5.5e-11	0.299397	0.573	0.496	1.85e-06	Mon_3	WDR1
6.19e-11	0.27071	0.274	0.164	2.08e-06	Mon_3	TMEM120A
1.54e-10	0.338199	0.641	0.594	5.18e-06	Mon_3	APLP2
1.87e-10	0.293222	0.206	0.109	6.31e-06	Mon_3	FPR2
5.61e-10	0.365422	0.277	0.172	1.89e-05	Mon_3	NLRP3
5.69e-10	0.337919	0.551	0.497	1.92e-05	Mon_3	SPCS3
1.56e-09	0.323295	0.252	0.154	5.26e-05	Mon_3	RP11-670E13.6
1.94e-09	0.291485	0.745	0.716	6.55e-05	Mon_3	BZW1
2.62e-09	0.333979	0.4	0.307	8.83e-05	Mon_3	FERMT3
3.7e-09	0.31874	0.42	0.335	0.000124762	Mon_3	CSGALNACT2
3.89e-09	0.282568	0.206	0.118	0.000130952	Mon_3	CARD8
4.63e-09	0.258856	0.126	0.056	0.000155995	Mon_3	FLT1
5.18e-09	0.345057	0.767	0.712	0.000174684	Mon_3	S100A4
7.93e-09	0.350033	0.4	0.299	0.000267078	Mon_3	FPR1
8.97e-09	0.275261	0.675	0.666	0.000302132	Mon_3	BRK1
1.05e-08	0.362667	0.405	0.318	0.000355228	Mon_3	IRAK3
1.1e-08	0.343822	0.512	0.441	0.000370715	Mon_3	DNAJC3
1.46e-08	0.342001	0.517	0.479	0.000491843	Mon_3	MTPN
1.83e-08	0.32125	0.286	0.196	0.000616784	Mon_3	PIK3AP1
1.92e-08	0.303182	0.235	0.149	0.00064742	Mon_3	PDLIM7
2.3e-08	0.442785	0.539	0.435	0.000776222	Mon_3	CD14
2.9e-08	0.462148	0.107	0.046	0.000975512	Mon_3	GNG11
3.11e-08	0.354244	0.553	0.521	0.00104665	Mon_3	RAB13
3.81e-08	0.265161	0.269	0.178	0.00128512	Mon_3	NUP214
4.07e-08	0.3037	0.609	0.574	0.00137044	Mon_3	FLNA
6.65e-08	0.250703	0.726	0.68	0.00223901	Mon_3	GK
1.14e-07	0.253318	0.204	0.122	0.00385785	Mon_3	GPR84
2.54e-07	0.250794	0.716	0.705	0.00855182	Mon_3	C14orf2
3.48e-07	0.313779	0.57	0.535	0.0117254	Mon_3	EIF2S2
4.84e-07	0.256102	0.284	0.204	0.0162951	Mon_3	CPD
7.41e-07	0.298543	0.405	0.341	0.024981	Mon_3	CHIC2
8.63e-07	0.281709	0.308	0.225	0.0290875	Mon_3	ACSL5
1.41e-06	0.31038	0.498	0.451	0.0474106	Mon_3	PRELID1
3.02e-06	0.264131	0.163	0.094	0.101742	Mon_3	CEMIP
3.52e-06	0.279117	0.313	0.24	0.118714	Mon_3	NBPF14
5.4e-06	0.306235	0.277	0.207	0.182034	Mon_3	ADAM17
6.69e-06	0.365562	0.415	0.321	0.225436	Mon_3	CCL4
7.79e-06	0.253129	0.255	0.187	0.262451	Mon_3	NCKAP1L
9.92e-06	0.278082	0.43	0.386	0.334322	Mon_3	CHMP2A
1.13e-05	0.265806	0.512	0.478	0.380852	Mon_3	GMFG
1.21e-05	0.36616	0.34	0.281	0.407331	Mon_3	MRPL52
2.12e-05	0.261913	0.296	0.228	0.714706	Mon_3	C3AR1
2.18e-05	0.348764	0.464	0.431	0.733067	Mon_3	FLOT1
2.8e-05	0.275984	0.49	0.475	0.943435	Mon_3	ARHGDIA
2.97e-05	0.290465	0.59	0.58	0.999406	Mon_3	C4orf3
4.96e-05	0.427593	0.199	0.135	1	Mon_3	MT1E
9.01e-05	0.304022	0.633	0.64	1	Mon_3	PGK1
0.000104008	0.290483	0.362	0.322	1	Mon_3	PLP2
0.000142882	0.269263	0.381	0.33	1	Mon_3	IL1R1
0.000194974	0.268388	0.386	0.346	1	Mon_3	SLC6A6
0.000699742	0.457403	0.789	0.794	1	Mon_3	MT2A
0.0012994	0.289087	0.391	0.374	1	Mon_3	ABRACL
0.00341768	0.46752	0.197	0.153	1	Mon_3	AKR1C1
0.00773601	0.4928	0.068	0.113	1	Mon_3	KRT17
9.12e-216	1.29774	0.67	0.122	3.07e-211	Mac_1	FOLR2
6.29e-160	1.44094	0.643	0.146	2.12e-155	Mac_1	SEPP1
1.91e-127	0.87572	0.311	0.035	6.43e-123	Mac_1	LYVE1
8.38e-126	1.41218	0.696	0.234	2.82e-121	Mac_1	RNASE1
8.02e-113	0.848602	0.37	0.062	2.7e-108	Mac_1	F13A1
9.1e-87	0.707623	1	1	3.07e-82	Mac_1	FTL
1.78e-86	0.944474	0.499	0.155	6e-82	Mac_1	PLTP
1.2e-79	0.819284	0.805	0.465	4.04e-75	Mac_1	FNIP2
3.22e-79	0.536614	0.288	0.053	1.08e-74	Mac_1	CNRIP1
2.6e-68	0.815949	0.729	0.432	8.77e-64	Mac_1	PRNP
9.52e-66	0.914983	0.721	0.432	3.21e-61	Mac_1	CFD
6.77e-57	1.33122	0.706	0.443	2.28e-52	Mac_1	HMOX1
2.86e-56	0.701179	0.619	0.318	9.65e-52	Mac_1	CD163
2.63e-51	1.49356	0.594	0.3	8.87e-47	Mac_1	CCL4
3.63e-49	0.590947	0.939	0.737	1.22e-44	Mac_1	CTSL
4.4e-48	1.3959	0.74	0.501	1.48e-43	Mac_1	CCL3
1.91e-45	1.25485	0.355	0.122	6.43e-41	Mac_1	CCL18
4.73e-45	0.706129	0.571	0.301	1.59e-40	Mac_1	DAB2
1.38e-44	0.41773	1	0.997	4.65e-40	Mac_1	MT-ND2
4.82e-44	0.755855	0.588	0.326	1.62e-39	Mac_1	BLVRB
7.67e-44	0.617418	0.558	0.291	2.58e-39	Mac_1	NRP2
1e-43	0.612837	0.395	0.161	3.38e-39	Mac_1	STAB1
1.81e-41	0.386091	0.211	0.051	6.09e-37	Mac_1	LILRB5
7.31e-41	0.504817	0.831	0.525	2.46e-36	Mac_1	C1QA
6.8e-40	0.536162	0.778	0.579	2.29e-35	Mac_1	FCGR2A
2.17e-39	1.42933	0.374	0.155	7.32e-35	Mac_1	CCL2
6.18e-39	0.659577	0.556	0.319	2.08e-34	Mac_1	GCLM
2.11e-38	0.369003	0.799	0.467	7.11e-34	Mac_1	C1QC
1.06e-37	0.485948	0.839	0.742	3.56e-33	Mac_1	RAB7A
1.75e-37	1.80275	0.421	0.193	5.88e-33	Mac_1	CCL4L2
3.81e-35	0.548152	0.486	0.258	1.28e-30	Mac_1	PNP
4.27e-33	0.509619	0.482	0.258	1.44e-28	Mac_1	MSR1
1.26e-31	0.589724	0.123	0.023	4.25e-27	Mac_1	CCL13
6.76e-31	0.576202	0.592	0.408	2.28e-26	Mac_1	NANS
7.01e-31	0.569604	0.645	0.445	2.36e-26	Mac_1	LGMN
1.63e-30	0.332371	0.839	0.55	5.5e-26	Mac_1	C1QB
4.43e-30	0.591323	0.894	0.823	1.49e-25	Mac_1	CSTB
7.71e-30	1.52251	0.535	0.334	2.6e-25	Mac_1	CCL3L3
1.1e-29	0.343813	0.863	0.713	3.69e-25	Mac_1	HSP90AB1
1.56e-29	0.686002	0.518	0.305	5.25e-25	Mac_1	EMP1
2.68e-29	0.32	0.161	0.041	9.04e-25	Mac_1	EPS8
2.42e-28	0.663293	0.334	0.153	8.15e-24	Mac_1	SLAMF1
6.04e-28	0.571066	0.56	0.367	2.03e-23	Mac_1	GYPC
6.68e-28	0.59862	0.926	0.894	2.25e-23	Mac_1	IER3
3.06e-27	0.45979	0.378	0.189	1.03e-22	Mac_1	LHFPL2
4.17e-27	0.494972	0.958	0.926	1.4e-22	Mac_1	S100A6
5.24e-27	0.558258	0.816	0.707	1.77e-22	Mac_1	CEBPB
6.15e-27	0.336459	0.22	0.077	2.07e-22	Mac_1	PLA2G16
7.22e-27	0.480827	0.611	0.425	2.43e-22	Mac_1	TUBA1C
1.13e-26	0.489254	0.945	0.933	3.79e-22	Mac_1	EMP3
9.14e-26	0.519641	0.858	0.813	3.08e-21	Mac_1	SQSTM1
6.15e-25	0.446144	0.389	0.202	2.07e-20	Mac_1	MRC1
1.18e-24	0.394677	0.211	0.077	3.98e-20	Mac_1	LTC4S
1.27e-24	0.390157	0.839	0.676	4.28e-20	Mac_1	TUBA1B
2.24e-24	0.366994	0.964	0.939	7.54e-20	Mac_1	SDCBP
3.33e-24	0.490608	0.63	0.471	1.12e-19	Mac_1	ICAM1
7.05e-24	0.442686	0.628	0.459	2.38e-19	Mac_1	PDE4DIP
7.31e-24	0.442109	0.729	0.611	2.46e-19	Mac_1	SOD1
8.18e-24	0.711398	0.913	0.847	2.75e-19	Mac_1	CXCL2
1.4e-23	0.345731	0.841	0.696	4.73e-19	Mac_1	CD68
1.86e-23	0.758157	0.592	0.424	6.27e-19	Mac_1	MMP9
1.96e-23	0.620686	0.683	0.524	6.61e-19	Mac_1	FGL2
2.97e-23	0.422844	0.37	0.193	1e-18	Mac_1	KCTD12
3.38e-23	0.290764	0.992	0.988	1.14e-18	Mac_1	MT-ND3
8.54e-23	0.373611	0.934	0.9	2.88e-18	Mac_1	TXN
1.36e-22	0.5254	0.552	0.377	4.57e-18	Mac_1	MS4A4A
2.29e-22	0.382651	0.296	0.139	7.72e-18	Mac_1	MFSD2A
2.33e-22	0.385443	0.281	0.129	7.86e-18	Mac_1	TNFRSF12A
2.65e-22	0.358717	0.753	0.625	8.92e-18	Mac_1	TUBB4B
4.52e-22	0.665084	0.869	0.785	1.52e-17	Mac_1	MT2A
8.76e-22	0.452743	0.389	0.225	2.95e-17	Mac_1	IL6ST
1.82e-21	0.256939	0.169	0.056	6.12e-17	Mac_1	IGF1
1.74e-20	0.526017	0.905	0.831	5.85e-16	Mac_1	CXCL3
2.64e-20	0.425198	0.706	0.601	8.88e-16	Mac_1	TCEB1
3.17e-20	0.297576	0.178	0.065	1.07e-15	Mac_1	OSGIN1
3.46e-20	0.910494	0.241	0.106	1.17e-15	Mac_1	TNF
3.95e-20	0.451949	0.342	0.188	1.33e-15	Mac_1	NRIP1
6.99e-20	0.41333	0.364	0.202	2.36e-15	Mac_1	CDC42EP3
9.06e-20	0.40864	0.63	0.471	3.05e-15	Mac_1	MS4A6A
1.03e-19	0.320914	0.983	0.984	3.48e-15	Mac_1	SOD2
1.07e-19	0.393567	0.645	0.468	3.62e-15	Mac_1	PLEK
2e-19	0.380293	0.679	0.536	6.75e-15	Mac_1	CTSZ
3.03e-19	0.461092	0.41	0.232	1.02e-14	Mac_1	IL10
3.98e-19	0.556018	0.569	0.424	1.34e-14	Mac_1	EIF4E
4.71e-19	0.25318	0.148	0.049	1.59e-14	Mac_1	MFHAS1
1.18e-18	0.34921	0.233	0.103	3.98e-14	Mac_1	NRIP3
2.09e-18	0.468171	0.414	0.255	7.03e-14	Mac_1	WBP5
2.5e-18	0.39572	0.243	0.115	8.41e-14	Mac_1	FGFR1
4.31e-18	0.299291	0.983	0.979	1.45e-13	Mac_1	S100A11
6.02e-18	0.444184	0.594	0.457	2.03e-13	Mac_1	ABL2
2.24e-17	0.433211	0.271	0.137	7.54e-13	Mac_1	RCAN1
4.87e-17	0.497634	0.503	0.356	1.64e-12	Mac_1	PELI1
7.1e-17	0.2542	0.979	0.96	2.39e-12	Mac_1	YBX1
8.21e-17	0.376703	0.636	0.498	2.77e-12	Mac_1	ABCA1
1.18e-16	0.398896	0.596	0.456	3.96e-12	Mac_1	PMP22
2.16e-16	0.27493	0.52	0.34	7.27e-12	Mac_1	PLD3
2.66e-16	0.263661	0.182	0.076	8.98e-12	Mac_1	EMB
3.55e-16	0.310556	0.137	0.049	1.2e-11	Mac_1	SPRY2
3.63e-16	0.294488	0.203	0.09	1.22e-11	Mac_1	SLCO2B1
8.11e-16	0.2643	0.512	0.353	2.73e-11	Mac_1	HSPE1
9.39e-16	0.404488	0.383	0.247	3.16e-11	Mac_1	KMO
1.08e-15	0.565285	0.414	0.265	3.66e-11	Mac_1	MIR3945HG
1.26e-15	0.594435	0.97	0.942	4.25e-11	Mac_1	CXCL8
1.99e-15	0.420408	0.577	0.452	6.7e-11	Mac_1	SMS
2.39e-15	0.264126	0.142	0.053	8.05e-11	Mac_1	CCR1
2.67e-15	0.253798	0.171	0.071	8.98e-11	Mac_1	FOSL1
3.15e-15	0.364314	0.856	0.839	1.06e-10	Mac_1	NPM1
4.97e-15	0.273323	0.252	0.131	1.67e-10	Mac_1	NPC1
2.7e-14	0.47635	0.541	0.423	9.11e-10	Mac_1	MMP19
4.55e-14	0.395628	0.507	0.396	1.53e-09	Mac_1	PEA15
4.98e-14	0.318439	0.334	0.202	1.68e-09	Mac_1	VSIG4
1.23e-13	0.272475	0.22	0.11	4.13e-09	Mac_1	CD84
1.55e-13	0.311455	0.803	0.761	5.22e-09	Mac_1	ARL6IP1
2.01e-13	0.329085	0.732	0.64	6.78e-09	Mac_1	GADD45B
6.21e-13	0.360075	0.717	0.654	2.09e-08	Mac_1	RAN
6.45e-13	0.283204	0.846	0.82	2.17e-08	Mac_1	PRDX1
9.32e-13	0.301206	0.723	0.6	3.14e-08	Mac_1	GLUL
1.39e-12	0.28263	0.784	0.755	4.67e-08	Mac_1	RTN4
2.48e-12	0.345573	0.543	0.443	8.35e-08	Mac_1	PNPLA8
2.64e-12	0.358423	0.651	0.519	8.88e-08	Mac_1	MAFB
2.82e-12	0.51102	0.271	0.159	9.51e-08	Mac_1	SNAPC1
3.3e-12	0.523437	0.408	0.276	1.11e-07	Mac_1	MT1X
5.35e-12	0.350168	0.423	0.293	1.8e-07	Mac_1	DDX21
6.42e-12	0.334151	0.374	0.256	2.16e-07	Mac_1	RASGEF1B
7.47e-12	0.316115	0.347	0.232	2.52e-07	Mac_1	FNDC3A
7.81e-12	0.36933	0.71	0.657	2.63e-07	Mac_1	CDKN1A
8.01e-12	0.297733	0.338	0.225	2.7e-07	Mac_1	APP
1.12e-11	0.306942	0.645	0.523	3.79e-07	Mac_1	TXNRD1
1.16e-11	0.322247	0.455	0.353	3.92e-07	Mac_1	STX4
1.27e-11	0.333871	0.469	0.363	4.28e-07	Mac_1	MFSD1
1.39e-11	0.351951	0.719	0.665	4.68e-07	Mac_1	ATF4
1.95e-11	0.300779	0.252	0.149	6.58e-07	Mac_1	AAED1
2.85e-11	0.429175	0.408	0.284	9.6e-07	Mac_1	THBD
3.58e-11	0.370167	0.518	0.436	1.21e-06	Mac_1	LY96
3.82e-11	0.26414	0.19	0.099	1.29e-06	Mac_1	KLHL21
3.93e-11	0.297545	0.317	0.209	1.32e-06	Mac_1	RRAGC
4.22e-11	0.396584	0.459	0.332	1.42e-06	Mac_1	PHLDA2
6.65e-11	0.276291	0.288	0.182	2.24e-06	Mac_1	TUBB6
6.72e-11	0.467699	0.467	0.348	2.26e-06	Mac_1	CYP1B1
6.72e-11	0.290228	0.313	0.204	2.26e-06	Mac_1	STOM
1.27e-10	0.30288	0.391	0.278	4.28e-06	Mac_1	AHNAK
1.56e-10	0.346929	0.408	0.305	5.27e-06	Mac_1	CDV3
1.94e-10	0.277619	0.285	0.181	6.55e-06	Mac_1	SNN
2.15e-10	0.34499	0.693	0.653	7.24e-06	Mac_1	FCGRT
2.83e-10	0.304889	0.402	0.305	9.55e-06	Mac_1	G3BP1
3.17e-10	0.266099	0.679	0.59	1.07e-05	Mac_1	JUN
6.37e-10	0.373337	0.44	0.341	2.15e-05	Mac_1	LCP2
1.05e-09	0.290111	0.161	0.08	3.52e-05	Mac_1	SLC40A1
1.07e-09	0.374569	0.664	0.579	3.6e-05	Mac_1	LMNA
1.21e-09	0.275532	0.66	0.554	4.09e-05	Mac_1	MARCKS
1.38e-09	0.250287	0.374	0.257	4.66e-05	Mac_1	EHD1
1.39e-09	0.332557	0.45	0.33	4.69e-05	Mac_1	RGCC
1.63e-09	0.352438	0.334	0.226	5.49e-05	Mac_1	SNX10
1.92e-09	0.290583	0.803	0.76	6.48e-05	Mac_1	KLF6
2e-09	0.253026	0.814	0.806	6.73e-05	Mac_1	PSMA7
2.08e-09	0.336928	0.211	0.122	7.02e-05	Mac_1	OASL
2.2e-09	0.278772	0.359	0.26	7.4e-05	Mac_1	NOTCH2
2.54e-09	0.349976	0.171	0.091	8.56e-05	Mac_1	KCNMA1
4.1e-09	0.308825	0.514	0.44	0.000138053	Mac_1	DNTTIP2
4.7e-09	0.2918	0.26	0.169	0.000158353	Mac_1	AMPD3
8.34e-09	0.257159	0.66	0.592	0.000280971	Mac_1	APLP2
9.67e-09	0.293347	0.414	0.324	0.000325797	Mac_1	CLN8
1.17e-08	0.344118	0.427	0.345	0.000394516	Mac_1	NAA50
1.44e-08	0.321888	0.123	0.057	0.000484197	Mac_1	TNFSF15
2.54e-08	0.292937	0.3	0.208	0.000855623	Mac_1	NRP1
3.91e-08	0.250127	0.748	0.756	0.00131863	Mac_1	MAP1LC3B
4.31e-08	0.290246	0.34	0.251	0.00145086	Mac_1	CCRL2
4.59e-08	0.272507	0.535	0.466	0.00154649	Mac_1	MAP2K3
4.69e-08	0.263994	0.431	0.347	0.0015786	Mac_1	AMD1
7.03e-08	0.311623	0.505	0.424	0.00236701	Mac_1	AHR
7.09e-08	0.277093	0.554	0.488	0.00238728	Mac_1	DSE
7.83e-08	0.331687	0.391	0.29	0.00263849	Mac_1	MIR155HG
8.62e-08	0.319348	0.34	0.257	0.00290352	Mac_1	MESDC1
1.07e-07	0.275332	0.334	0.25	0.00359989	Mac_1	IFI16
1.16e-07	0.252646	0.317	0.227	0.00389565	Mac_1	A2M
1.23e-07	0.30766	0.226	0.144	0.00412901	Mac_1	FILIP1L
1.25e-07	0.264805	0.66	0.621	0.0042225	Mac_1	TBCA
1.42e-07	0.291592	0.332	0.248	0.00479793	Mac_1	RBMS1
2.24e-07	0.285452	0.359	0.272	0.00756009	Mac_1	CPEB4
3.06e-07	0.344667	0.235	0.154	0.0103143	Mac_1	GEM
3.6e-07	0.293677	0.48	0.413	0.0121302	Mac_1	ELL2
4.18e-07	0.279258	0.495	0.407	0.014098	Mac_1	GLRX
6.38e-07	0.300076	0.677	0.585	0.021506	Mac_1	CXCL1
8.67e-07	0.265648	0.579	0.523	0.0292075	Mac_1	ATP1A1
1.04e-06	0.338698	0.4	0.33	0.034927	Mac_1	KDM6B
1.96e-06	0.309308	0.421	0.341	0.0659776	Mac_1	ADM
2.12e-06	0.259218	0.296	0.223	0.0713902	Mac_1	CALU
2.76e-06	0.2596	0.342	0.263	0.0929323	Mac_1	EIF5B
3.08e-06	0.299081	0.552	0.48	0.103797	Mac_1	ACSL1
3.08e-06	0.362819	0.704	0.715	0.103942	Mac_1	TNFAIP3
3.23e-06	0.254335	0.495	0.441	0.108704	Mac_1	ARFGAP3
3.44e-06	0.275891	0.391	0.321	0.11585	Mac_1	DSTN
3.49e-06	0.257963	0.712	0.658	0.117742	Mac_1	INSIG1
5.42e-06	0.509576	0.106	0.055	0.182548	Mac_1	MMP10
5.67e-06	0.289336	0.281	0.211	0.19097	Mac_1	AC058791.1
6.88e-06	0.267287	0.402	0.335	0.231789	Mac_1	EIF3J
7.63e-06	0.319689	0.338	0.265	0.257246	Mac_1	DUSP6
5.52e-05	0.259641	0.404	0.359	1	Mac_1	EIF1AX
5.54e-05	0.275341	0.249	0.189	1	Mac_1	SERTAD2
7.3e-05	0.255675	0.397	0.342	1	Mac_1	METRNL
7.86e-05	0.400318	0.51	0.47	1	Mac_1	PHLDA1
0.00015495	0.264795	0.6	0.547	1	Mac_1	FABP5
0.000230713	0.250668	0.252	0.197	1	Mac_1	CD302
0.000474519	0.320723	0.275	0.215	1	Mac_1	TNIP3
0.000555163	0.281809	0.152	0.105	1	Mac_1	EGR1
0.000578241	0.371463	0.488	0.474	1	Mac_1	LINC00152
0.00125237	0.291717	0.355	0.316	1	Mac_1	DNAJB9
0.00128079	0.393997	0.609	0.591	1	Mac_1	HSPA5
0.00232212	0.256616	0.345	0.3	1	Mac_1	MPZL1
0.00596073	0.514194	0.114	0.081	1	Mac_1	MMP1
1.57e-51	0.825626	0.556	0.27	5.29e-47	Mac_5	MIR155HG
8.32e-43	1.39915	0.693	0.472	2.8e-38	Mac_5	ISG15
5.21e-42	0.4416	0.99	0.983	1.76e-37	Mac_5	SOD2
5.53e-42	0.602776	0.317	0.109	1.86e-37	Mac_5	OASL
3e-40	0.737674	0.209	0.055	1.01e-35	Mac_5	IFIT3
7.43e-40	0.692489	0.785	0.597	2.5e-35	Mac_5	ISG20
2.82e-39	0.689772	0.436	0.195	9.49e-35	Mac_5	TNIP3
3.8e-38	0.672194	0.971	0.895	1.28e-33	Mac_5	TXN
7.92e-38	0.706243	0.511	0.252	2.67e-33	Mac_5	MIR3945HG
3.36e-36	0.450952	0.16	0.035	1.13e-31	Mac_5	IFIT1
1.98e-32	0.692177	0.204	0.06	6.69e-28	Mac_5	IFIT2
4.95e-32	0.428302	0.519	0.289	1.67e-27	Mac_5	TRAF1
4.93e-31	0.414956	0.885	0.76	1.66e-26	Mac_5	WTAP
7.92e-31	0.367773	0.243	0.085	2.67e-26	Mac_5	IFI44
2.92e-30	0.603773	0.286	0.116	9.84e-26	Mac_5	MX1
3.85e-29	0.711212	0.558	0.352	1.3e-24	Mac_5	CCR7
5.84e-27	0.285289	0.141	0.036	1.97e-22	Mac_5	CMPK2
1.09e-26	0.425064	0.444	0.246	3.67e-22	Mac_5	CD40
2.89e-26	0.667558	0.205	0.071	9.75e-22	Mac_5	RSAD2
2.89e-25	0.556814	0.798	0.645	9.75e-21	Mac_5	BCL2A1
2.57e-24	0.596053	0.44	0.252	8.65e-20	Mac_5	SLAMF7
2.6e-24	0.350328	0.501	0.295	8.77e-20	Mac_5	NRP2
4.53e-24	0.337229	0.873	0.794	1.53e-19	Mac_5	CFLAR
4.18e-23	0.377973	0.44	0.247	1.41e-18	Mac_5	GRAMD1A
4.9e-23	0.408375	0.652	0.474	1.65e-18	Mac_5	TNIP1
6.53e-23	0.759764	0.454	0.267	2.2e-18	Mac_5	IDO1
9.81e-23	0.496663	0.434	0.249	3.31e-18	Mac_5	ADA
1.04e-22	0.444803	0.46	0.268	3.5e-18	Mac_5	TNFAIP2
1.11e-22	0.619198	0.577	0.377	3.75e-18	Mac_5	INHBA
8.02e-22	0.367448	0.425	0.241	2.7e-17	Mac_5	KMO
1.61e-21	0.391672	0.716	0.574	5.44e-17	Mac_5	TNFAIP8
1.81e-21	0.356155	0.274	0.126	6.12e-17	Mac_5	IFIH1
7.79e-21	0.333664	0.313	0.154	2.63e-16	Mac_5	SLAMF1
2.84e-20	0.535318	0.763	0.623	9.57e-16	Mac_5	G0S2
6.11e-20	0.296847	0.315	0.159	2.06e-15	Mac_5	RAPGEF2
1.96e-19	0.344695	0.849	0.739	6.62e-15	Mac_5	DNAJB6
2.44e-19	0.543302	0.297	0.154	8.23e-15	Mac_5	EBI3
1.4e-18	0.275472	0.178	0.069	4.71e-14	Mac_5	SAMD9L
1.58e-18	0.385204	0.841	0.752	5.32e-14	Mac_5	LITAF
1.73e-18	0.285585	0.427	0.25	5.82e-14	Mac_5	EHD1
1.8e-18	0.408293	0.902	0.822	6.05e-14	Mac_5	C15orf48
2.62e-18	0.295242	0.877	0.783	8.84e-14	Mac_5	MT2A
5.41e-18	0.288379	0.444	0.278	1.82e-13	Mac_5	DRAM1
1.4e-17	0.523758	0.656	0.496	4.7e-13	Mac_5	IL1RN
2.67e-17	0.330569	0.19	0.08	8.99e-13	Mac_5	IFI44L
6.71e-17	0.349582	0.372	0.224	2.26e-12	Mac_5	PARP14
8.81e-17	0.267455	0.272	0.139	2.97e-12	Mac_5	MCOLN2
1.26e-16	0.352244	0.342	0.193	4.24e-12	Mac_5	NBN
1.53e-16	0.733053	0.143	0.052	5.17e-12	Mac_5	CXCL10
1.54e-16	0.343707	0.591	0.421	5.19e-12	Mac_5	MAP4K4
2.96e-16	0.616003	0.376	0.234	9.97e-12	Mac_5	IL10
4.44e-16	0.301466	0.935	0.892	1.49e-11	Mac_5	IER3
5.48e-16	0.598937	0.311	0.179	1.85e-11	Mac_5	GBP1
5.87e-16	0.273489	0.712	0.559	1.98e-11	Mac_5	NFKB1
6.57e-16	0.327127	0.912	0.791	2.21e-11	Mac_5	EREG
7.06e-16	0.288323	0.143	0.053	2.38e-11	Mac_5	RHCG
2.61e-15	0.285056	0.748	0.583	8.8e-11	Mac_5	CD83
3.33e-15	0.319599	0.556	0.406	1.12e-10	Mac_5	SQRDL
4.01e-15	0.260423	0.325	0.181	1.35e-10	Mac_5	PSTPIP2
7.25e-15	0.532461	0.613	0.473	2.44e-10	Mac_5	PMAIP1
8.74e-15	0.313746	0.969	0.941	2.94e-10	Mac_5	CXCL8
9.41e-15	0.255624	0.266	0.141	3.17e-10	Mac_5	CD80
1.07e-14	0.309902	0.196	0.091	3.6e-10	Mac_5	OAS1
1.72e-14	0.31301	0.726	0.613	5.8e-10	Mac_5	TUBB
2.51e-14	0.55955	0.536	0.393	8.44e-10	Mac_5	IFI6
3.76e-14	0.332757	0.474	0.327	1.27e-09	Mac_5	USP12
8.75e-14	0.291267	0.233	0.121	2.95e-09	Mac_5	MX2
1.6e-13	0.259173	0.937	0.911	5.39e-09	Mac_5	PNRC1
1.93e-13	0.288577	0.458	0.314	6.52e-09	Mac_5	PPP1R15B
2.33e-13	0.266059	0.883	0.827	7.85e-09	Mac_5	NINJ1
4.24e-13	0.272173	0.957	0.94	1.43e-08	Mac_5	CD44
1.57e-12	0.413894	0.548	0.411	5.27e-08	Mac_5	PTGS2
2.8e-12	0.275472	0.337	0.205	9.43e-08	Mac_5	ITGB8
4.14e-12	0.258675	0.716	0.605	1.4e-07	Mac_5	ARL8B
4.24e-12	0.272817	0.601	0.461	1.43e-07	Mac_5	LINC00152
4.29e-12	0.280817	0.2	0.103	1.44e-07	Mac_5	IFI35
4.75e-12	0.332621	0.583	0.443	1.6e-07	Mac_5	BIRC3
4.85e-12	0.32273	0.194	0.099	1.63e-07	Mac_5	GBP4
6.24e-12	0.299202	0.178	0.085	2.1e-07	Mac_5	GJB2
1.17e-11	0.516091	0.419	0.304	3.95e-07	Mac_5	LY6E
1.39e-11	0.320916	0.755	0.64	4.68e-07	Mac_5	IL1B
1.51e-11	0.270414	0.305	0.188	5.09e-07	Mac_5	ENPP4
2.05e-11	0.330673	0.389	0.256	6.9e-07	Mac_5	IL2RA
2.08e-11	0.49368	0.499	0.377	7.01e-07	Mac_5	TSC22D1
2.15e-11	0.294475	0.227	0.129	7.24e-07	Mac_5	EIF2AK2
3.31e-11	0.340637	0.45	0.333	1.12e-06	Mac_5	THAP2
3.4e-11	0.270637	0.748	0.647	1.15e-06	Mac_5	TMEM123
3.68e-11	0.284255	0.258	0.151	1.24e-06	Mac_5	MGLL
5.1e-11	0.26957	0.91	0.812	1.72e-06	Mac_5	PRDX1
5.84e-11	0.351493	0.358	0.249	1.97e-06	Mac_5	RNF213
8.1e-11	0.25008	0.812	0.716	2.73e-06	Mac_5	REL
9.94e-11	0.480524	0.605	0.467	3.35e-06	Mac_5	CCL20
1.12e-10	0.376311	0.231	0.135	3.78e-06	Mac_5	NT5C3A
1.56e-10	0.325248	0.227	0.13	5.27e-06	Mac_5	TNFRSF4
6.38e-10	0.407693	0.403	0.295	2.15e-05	Mac_5	WARS
6.54e-10	0.283054	0.382	0.276	2.21e-05	Mac_5	TAP1
1.29e-09	0.621044	0.624	0.513	4.36e-05	Mac_5	CCL3
3.68e-09	0.70717	0.407	0.297	0.000123989	Mac_5	IL6
4.22e-09	0.251947	0.448	0.335	0.000142274	Mac_5	IRF7
4.88e-09	0.276388	0.395	0.274	0.000164531	Mac_5	DUSP2
8.18e-09	0.266406	0.295	0.199	0.000275569	Mac_5	UBE2L6
9.48e-09	0.87507	0.423	0.318	0.00031948	Mac_5	CCL4
1.01e-08	0.283782	0.605	0.496	0.000339179	Mac_5	PSME2
1.92e-08	0.275506	0.691	0.591	0.000647185	Mac_5	ID2
2.17e-08	0.375306	0.8	0.783	0.000732284	Mac_5	IFITM3
3.77e-08	0.271819	0.331	0.228	0.00126924	Mac_5	STAT1
6.3e-08	0.263951	0.45	0.338	0.00212365	Mac_5	AQP9
7.41e-08	0.298093	0.354	0.264	0.00249558	Mac_5	EPSTI1
9.99e-08	0.279484	0.137	0.072	0.0033648	Mac_5	DNAAF1
1.42e-07	0.90825	0.16	0.09	0.00478704	Mac_5	IL23A
2.73e-07	0.353389	0.11	0.054	0.00919855	Mac_5	APOBEC3A
2.8e-07	0.292116	0.417	0.333	0.00941877	Mac_5	LAP3
1.55e-06	0.276113	0.29	0.202	0.05224	Mac_5	RP11-295G20.2
1.82e-06	0.34262	0.274	0.186	0.0611716	Mac_5	IRF8
1.75e-05	0.313561	0.337	0.256	0.590183	Mac_5	TNFAIP6
0.000998502	0.337274	0.395	0.343	1	Mac_5	FAM26F
0.00137233	0.254669	0.166	0.124	1	Mac_5	SAMD9
0.00210573	0.251029	0.401	0.348	1	Mac_5	CCL3L3
0.00270732	0.372423	0.159	0.115	1	Mac_5	TNF
0.00375174	0.29382	0.133	0.095	1	Mac_5	CCL5
0	2.17937	0.807	0.189	0	Mac_2	APOE
2.41e-282	1.99265	0.753	0.178	8.11e-278	Mac_2	APOC1
3.36e-280	1.36628	0.777	0.187	1.13e-275	Mac_2	GPNMB
4.63e-276	1.65328	0.95	0.471	1.56e-271	Mac_2	CTSD
1.94e-259	1.09643	0.613	0.105	6.52e-255	Mac_2	ADAMDEC1
6.88e-255	1.39013	0.805	0.248	2.32e-250	Mac_2	ACP5
1.12e-243	1.18324	0.664	0.147	3.79e-239	Mac_2	LIPA
1.05e-239	1.17119	0.809	0.27	3.54e-235	Mac_2	PLD3
1.47e-233	1.07639	0.996	0.903	4.95e-229	Mac_2	PSAP
8.04e-233	1.4115	0.953	0.506	2.71e-228	Mac_2	C1QB
3.49e-230	1.36388	0.941	0.479	1.18e-225	Mac_2	C1QA
1.14e-222	1.3156	0.922	0.417	3.83e-218	Mac_2	C1QC
1.51e-203	1.04926	0.99	0.778	5.09e-199	Mac_2	CTSB
1.89e-202	1.0268	0.852	0.353	6.37e-198	Mac_2	TMEM176B
1.53e-186	0.999454	0.927	0.621	5.15e-182	Mac_2	GRN
1.37e-178	0.821391	0.986	0.847	4.62e-174	Mac_2	CTSS
3.54e-177	0.859615	0.443	0.072	1.19e-172	Mac_2	TREM2
3.11e-171	1.0907	0.83	0.394	1.05e-166	Mac_2	LGMN
1.49e-170	1.21004	0.79	0.329	5.01e-166	Mac_2	CTSC
1.66e-168	0.792197	0.672	0.223	5.61e-164	Mac_2	CTSA
1.21e-166	0.856524	0.757	0.286	4.09e-162	Mac_2	TMEM176A
1.14e-158	0.704513	0.603	0.164	3.84e-154	Mac_2	A2M
8.85e-156	0.634225	0.992	0.926	2.98e-151	Mac_2	NPC2
5.61e-151	0.643562	1	1	1.89e-146	Mac_2	FTL
2.86e-150	0.713666	0.576	0.169	9.63e-146	Mac_2	SCPEP1
3.07e-147	0.82946	0.426	0.083	1.03e-142	Mac_2	FUCA1
1.33e-142	1.76007	0.366	0.06	4.48e-138	Mac_2	MMP12
3.18e-136	0.563616	0.405	0.079	1.07e-131	Mac_2	C2
7.01e-135	0.95019	0.827	0.493	2.36e-130	Mac_2	CAPG
8.8e-135	0.743891	0.975	0.855	2.97e-130	Mac_2	ITM2B
4.01e-134	1.42594	0.429	0.089	1.35e-129	Mac_2	CCL18
2.01e-133	0.495869	0.338	0.052	6.77e-129	Mac_2	KCNMA1
1.39e-131	0.743113	0.908	0.638	4.67e-127	Mac_2	ASAH1
3.47e-127	0.474007	0.373	0.07	1.17e-122	Mac_2	DNASE2
4.12e-127	0.70543	0.63	0.226	1.39e-122	Mac_2	CD81
1.94e-126	0.803052	0.548	0.166	6.54e-122	Mac_2	FCGR3A
2.87e-124	0.855287	0.732	0.312	9.67e-120	Mac_2	CD9
2.85e-120	0.601878	0.481	0.133	9.59e-116	Mac_2	LGALS3BP
2.62e-115	0.668918	0.922	0.669	8.81e-111	Mac_2	CD68
3.14e-114	0.62933	0.672	0.26	1.06e-109	Mac_2	DAB2
1.39e-110	0.766048	0.303	0.052	4.68e-106	Mac_2	NUPR1
1.38e-107	0.6426	0.509	0.166	4.66e-103	Mac_2	SERPING1
6.66e-107	0.594828	0.594	0.221	2.24e-102	Mac_2	GM2A
8.13e-107	0.424105	0.225	0.025	2.74e-102	Mac_2	RARRES1
2.75e-105	0.791984	0.836	0.494	9.27e-101	Mac_2	CTSZ
1.16e-104	0.5945	0.884	0.612	3.91e-100	Mac_2	FCGRT
6.18e-102	0.47217	0.471	0.133	2.08e-97	Mac_2	PLTP
1.7e-101	0.543816	0.612	0.248	5.71e-97	Mac_2	HEXA
2.58e-101	0.413322	0.312	0.059	8.68e-97	Mac_2	NR1H3
1.21e-98	0.732018	0.824	0.504	4.09e-94	Mac_2	ATOX1
5.56e-98	0.45632	0.464	0.137	1.87e-93	Mac_2	TIMP2
1e-96	0.427789	0.441	0.125	3.38e-92	Mac_2	SMPDL3A
2.29e-96	0.347643	0.331	0.071	7.72e-92	Mac_2	ACP2
3.08e-96	0.552169	0.737	0.374	1.04e-91	Mac_2	BCAP31
4.92e-96	0.653173	0.702	0.347	1.66e-91	Mac_2	ITGB2
1.58e-95	0.457495	0.282	0.052	5.33e-91	Mac_2	ENPP2
1.23e-93	0.472797	0.574	0.22	4.15e-89	Mac_2	COMT
3.06e-93	1.83356	0.33	0.077	1.03e-88	Mac_2	SPP1
6.71e-93	0.349821	0.377	0.093	2.26e-88	Mac_2	NPL
2.33e-91	0.307368	0.332	0.074	7.86e-87	Mac_2	VAT1
1.98e-90	1.0565	0.141	0.008	6.67e-86	Mac_2	CHI3L1
1.94e-89	0.569412	0.902	0.624	6.53e-85	Mac_2	CREG1
2.41e-88	0.594422	0.59	0.243	8.14e-84	Mac_2	TFRC
1.16e-87	0.70802	0.865	0.563	3.92e-83	Mac_2	GLUL
2.28e-87	0.567695	0.7	0.334	7.68e-83	Mac_2	MS4A4A
2.53e-87	0.584277	0.642	0.293	8.52e-83	Mac_2	MGST3
1.89e-86	0.438353	0.999	0.975	6.38e-82	Mac_2	TYROBP
1.46e-84	0.385907	1	1	4.92e-80	Mac_2	B2M
1.66e-83	0.518551	0.531	0.21	5.59e-79	Mac_2	C1orf54
1.94e-83	0.474015	0.499	0.183	6.53e-79	Mac_2	SCARB2
3.53e-83	0.427497	0.496	0.175	1.19e-78	Mac_2	CD4
1.26e-82	0.270271	0.314	0.073	4.26e-78	Mac_2	GLMP
2.79e-82	0.540812	0.786	0.457	9.4e-78	Mac_2	CTSH
8.25e-82	0.409407	0.462	0.158	2.78e-77	Mac_2	TSPAN4
8.9e-81	0.34135	0.375	0.107	3e-76	Mac_2	GAA
1.36e-80	0.838203	0.443	0.147	4.59e-76	Mac_2	SEPP1
7.21e-80	0.613198	0.746	0.429	2.43e-75	Mac_2	VAMP8
3.14e-79	0.264573	0.223	0.037	1.06e-74	Mac_2	SCD
3.15e-79	0.478695	0.677	0.317	1.06e-74	Mac_2	MMP14
7.97e-79	0.293818	0.289	0.064	2.69e-74	Mac_2	SLCO2B1
8.18e-79	0.257446	0.272	0.057	2.76e-74	Mac_2	HSD17B14
2.09e-78	0.543752	0.995	0.975	7.05e-74	Mac_2	HLA-A
7.56e-78	0.332462	0.349	0.095	2.55e-73	Mac_2	TMEM138
7.91e-78	0.426336	0.991	0.964	2.66e-73	Mac_2	CD63
7.95e-78	0.501911	0.805	0.522	2.68e-73	Mac_2	RNF130
1.55e-77	0.466875	0.434	0.151	5.21e-73	Mac_2	TCN2
3.19e-77	0.529828	0.707	0.396	1.08e-72	Mac_2	LAMP2
5.36e-77	0.523277	0.634	0.298	1.81e-72	Mac_2	CYBB
1.39e-76	0.510286	0.615	0.298	4.69e-72	Mac_2	PPT1
3.89e-75	0.523416	0.771	0.486	1.31e-70	Mac_2	ATP6AP2
1.12e-74	0.503562	0.753	0.423	3.79e-70	Mac_2	LAMP1
6.86e-72	0.652476	0.953	0.719	2.31e-67	Mac_2	CTSL
2.55e-71	0.541338	0.537	0.23	8.59e-67	Mac_2	MSR1
5.53e-71	0.591221	0.667	0.343	1.86e-66	Mac_2	RDX
6.13e-71	0.437808	0.986	0.923	2.07e-66	Mac_2	CYBA
7.45e-71	0.577926	0.576	0.271	2.51e-66	Mac_2	LILRB4
1.09e-70	0.2713	0.248	0.053	3.68e-66	Mac_2	NCEH1
3.56e-70	0.311529	0.352	0.104	1.2e-65	Mac_2	CYB5A
6.48e-70	0.361163	0.463	0.17	2.18e-65	Mac_2	NRP1
9.97e-70	0.577517	0.978	0.91	3.36e-65	Mac_2	LGALS1
1.26e-69	0.984121	0.656	0.36	4.24e-65	Mac_2	IFI6
2.19e-69	0.289269	0.294	0.076	7.36e-65	Mac_2	DNPH1
2.34e-69	0.453203	0.251	0.056	7.88e-65	Mac_2	SLC40A1
3.01e-69	0.76385	0.692	0.369	1.02e-64	Mac_2	SDS
4.14e-69	0.390428	0.458	0.174	1.4e-64	Mac_2	SGPL1
6.99e-69	0.641113	0.575	0.266	2.35e-64	Mac_2	LY6E
1e-68	0.441093	0.501	0.201	3.38e-64	Mac_2	LAIR1
2.18e-68	0.927151	0.695	0.391	7.34e-64	Mac_2	MMP9
2.55e-68	0.322083	0.186	0.03	8.59e-64	Mac_2	FABP3
6.08e-68	0.369747	0.427	0.156	2.05e-63	Mac_2	SLC31A1
7.47e-68	0.55707	0.943	0.789	2.52e-63	Mac_2	LGALS3
2.84e-67	0.295244	0.308	0.084	9.57e-63	Mac_2	CD84
2.87e-67	0.523072	0.585	0.28	9.68e-63	Mac_2	AKR1B1
1.07e-66	0.328147	0.256	0.06	3.62e-62	Mac_2	GCHFR
3.4e-65	0.408109	0.976	0.898	1.15e-60	Mac_2	LAPTM5
9.93e-65	0.433257	0.711	0.391	3.35e-60	Mac_2	LY96
9.62e-64	0.735778	0.966	0.852	3.24e-59	Mac_2	LYZ
2.44e-63	0.391687	0.95	0.835	8.21e-59	Mac_2	ATP6V0E1
3.02e-63	0.395396	0.621	0.32	1.02e-58	Mac_2	DPP7
1.67e-62	0.25042	0.232	0.052	5.62e-58	Mac_2	OTOA
4.37e-62	0.491761	0.663	0.363	1.47e-57	Mac_2	HN1
8.04e-62	0.354396	0.436	0.163	2.71e-57	Mac_2	LHFPL2
5.57e-61	0.467125	0.836	0.628	1.88e-56	Mac_2	COX6C
1.74e-59	0.279449	0.192	0.038	5.88e-55	Mac_2	LAG3
9.33e-59	0.393821	0.525	0.239	3.14e-54	Mac_2	AKR1A1
9.26e-58	0.48338	0.859	0.622	3.12e-53	Mac_2	AIF1
1.23e-57	0.435069	0.953	0.806	4.14e-53	Mac_2	CSTB
9.41e-57	0.32663	0.513	0.23	3.17e-52	Mac_2	TMEM147
3.5e-56	0.39847	0.534	0.249	1.18e-51	Mac_2	TTYH3
4.81e-56	0.358039	0.499	0.223	1.62e-51	Mac_2	PEBP1
8.88e-56	0.462359	0.827	0.603	2.99e-51	Mac_2	UQCR11
1.98e-55	0.400223	0.62	0.326	6.68e-51	Mac_2	MFSD1
2e-55	0.316188	0.384	0.146	6.73e-51	Mac_2	GUSB
2.43e-55	0.375779	0.503	0.229	8.19e-51	Mac_2	PTMS
6.31e-55	0.257549	0.331	0.109	2.13e-50	Mac_2	RENBP
7.03e-55	0.296304	0.454	0.186	2.37e-50	Mac_2	CALU
1.36e-54	0.493631	0.681	0.425	4.59e-50	Mac_2	HEXB
1.12e-53	0.391193	0.603	0.329	3.77e-49	Mac_2	LRPAP1
1.76e-53	0.543252	0.683	0.397	5.94e-49	Mac_2	CD14
2.1e-53	0.374027	0.627	0.329	7.09e-49	Mac_2	C4orf48
2.51e-53	0.674651	0.508	0.235	8.46e-49	Mac_2	RNASE1
7.07e-53	0.380694	0.475	0.209	2.38e-48	Mac_2	CECR1
9.66e-53	0.448387	0.991	0.95	3.25e-48	Mac_2	HLA-C
1.47e-52	0.49402	0.73	0.481	4.96e-48	Mac_2	HLA-DMB
2.64e-52	0.5253	0.581	0.318	8.91e-48	Mac_2	GSN
4.31e-52	0.814304	0.225	0.059	1.45e-47	Mac_2	CXCL9
4.42e-52	0.312696	0.282	0.087	1.49e-47	Mac_2	MPEG1
6.17e-52	0.300088	0.363	0.134	2.08e-47	Mac_2	ABCG1
9.22e-52	0.328315	0.515	0.235	3.11e-47	Mac_2	NDUFB7
2.21e-51	0.468175	0.762	0.464	7.44e-47	Mac_2	PLA2G7
2.77e-51	0.31087	0.384	0.151	9.34e-47	Mac_2	MGST2
3.25e-51	0.393218	0.314	0.108	1.09e-46	Mac_2	IL32
6.67e-51	0.360565	0.606	0.328	2.25e-46	Mac_2	ERP29
7.39e-51	0.410549	1	0.993	2.49e-46	Mac_2	HLA-B
1.49e-50	0.371976	0.439	0.183	5.03e-46	Mac_2	FYB
1.57e-50	0.450803	0.71	0.423	5.28e-46	Mac_2	PMP22
2.18e-50	0.274699	0.447	0.188	7.35e-46	Mac_2	ATRAID
2.25e-50	0.382116	0.552	0.281	7.57e-46	Mac_2	FDX1
4.41e-50	0.323555	0.972	0.895	1.49e-45	Mac_2	HLA-E
1.42e-49	0.287979	0.407	0.165	4.78e-45	Mac_2	NTAN1
3.16e-49	0.271612	0.44	0.185	1.06e-44	Mac_2	SLC7A7
8.64e-49	0.263877	0.385	0.149	2.91e-44	Mac_2	CSF1R
8.74e-49	0.356939	0.947	0.799	2.94e-44	Mac_2	PRDX1
2.86e-48	0.276057	0.28	0.091	9.65e-44	Mac_2	CYB561A3
3.09e-48	0.357212	0.649	0.385	1.04e-43	Mac_2	ATP6AP1
3.72e-48	0.425969	0.485	0.228	1.25e-43	Mac_2	IGSF6
6.99e-48	0.509641	0.71	0.443	2.36e-43	Mac_2	MS4A6A
8.57e-48	0.360229	0.552	0.283	2.89e-43	Mac_2	CHCHD10
8.57e-48	0.309506	0.531	0.256	2.89e-43	Mac_2	GNS
1.16e-47	0.411435	0.802	0.559	3.9e-43	Mac_2	FCGR2A
1.78e-47	0.339063	0.527	0.257	5.99e-43	Mac_2	HNMT
3.81e-47	0.458622	0.763	0.497	1.28e-42	Mac_2	TGFBI
8.19e-47	0.343791	0.925	0.806	2.76e-42	Mac_2	ATP6V0B
1.68e-46	0.253394	0.291	0.1	5.65e-42	Mac_2	PLBD1
1.99e-46	0.299456	0.452	0.206	6.69e-42	Mac_2	VKORC1
2.18e-46	0.390792	0.337	0.131	7.34e-42	Mac_2	SERPINF1
2.75e-46	0.339764	0.612	0.343	9.27e-42	Mac_2	CISD2
2.99e-46	0.364195	0.576	0.304	1.01e-41	Mac_2	NDUFA3
3.75e-46	0.418429	0.83	0.632	1.26e-41	Mac_2	HSP90B1
9.01e-46	0.365738	0.571	0.308	3.04e-41	Mac_2	H2AFJ
2.64e-45	0.307586	0.312	0.114	8.88e-41	Mac_2	FCGR1A
3.33e-45	0.279543	0.997	0.985	1.12e-40	Mac_2	SERF2
3.49e-45	0.36514	0.78	0.596	1.17e-40	Mac_2	TMEM59
4.87e-45	0.343481	0.475	0.226	1.64e-40	Mac_2	ATPIF1
6.93e-45	0.392426	0.678	0.427	2.33e-40	Mac_2	BST2
9.07e-45	0.28493	0.506	0.243	3.06e-40	Mac_2	SCP2
1.38e-44	0.403774	0.562	0.304	4.65e-40	Mac_2	CALM3
2.23e-44	0.449267	0.431	0.199	7.5e-40	Mac_2	SNX10
7.01e-44	0.38274	0.434	0.201	2.36e-39	Mac_2	STAT1
7.84e-44	0.344587	0.887	0.711	2.64e-39	Mac_2	NDUFA4
8.82e-44	0.265777	0.448	0.2	2.97e-39	Mac_2	DMXL2
1.07e-43	0.30817	0.481	0.232	3.59e-39	Mac_2	PHPT1
1.43e-43	0.322688	0.489	0.239	4.83e-39	Mac_2	CCDC107
1.6e-43	1.0706	0.302	0.117	5.38e-39	Mac_2	IFI27
2.56e-43	0.307213	0.933	0.817	8.62e-39	Mac_2	ATP6V1F
2.57e-43	0.312557	0.989	0.926	8.67e-39	Mac_2	CST3
3.39e-43	0.391338	0.69	0.415	1.14e-38	Mac_2	CFD
6.01e-43	0.326076	0.939	0.848	2.03e-38	Mac_2	TMBIM6
7.67e-43	0.355115	0.73	0.485	2.58e-38	Mac_2	CD164
2.65e-42	0.377437	0.73	0.474	8.93e-38	Mac_2	RPS27L
2.74e-42	0.319496	0.677	0.414	9.24e-38	Mac_2	NDUFB8
1.05e-41	0.320816	0.687	0.425	3.54e-37	Mac_2	TPP1
1.98e-41	0.338086	0.613	0.347	6.68e-37	Mac_2	SYNGR2
4.1e-41	0.273887	0.489	0.239	1.38e-36	Mac_2	PTTG1IP
5.17e-41	0.410316	0.622	0.38	1.74e-36	Mac_2	UQCRQ
1.17e-40	0.422692	0.869	0.689	3.95e-36	Mac_2	DBI
1.2e-40	0.279453	0.352	0.147	4.05e-36	Mac_2	SLC15A3
2.28e-40	0.27286	0.363	0.153	7.68e-36	Mac_2	TCEAL4
8.91e-40	0.314448	0.606	0.344	3e-35	Mac_2	ATP6V1H
2e-39	0.305862	0.471	0.233	6.75e-35	Mac_2	SLAMF7
2.84e-39	0.325055	0.999	0.992	9.58e-35	Mac_2	TMSB4X
5.01e-39	0.314303	0.603	0.344	1.69e-34	Mac_2	NDUFC2
7.38e-39	0.329637	0.715	0.461	2.49e-34	Mac_2	VIMP
1.47e-38	0.259575	0.26	0.092	4.95e-34	Mac_2	RASSF4
1.73e-38	0.329425	0.597	0.341	5.84e-34	Mac_2	SOAT1
1.98e-38	0.281276	0.513	0.267	6.67e-34	Mac_2	NDUFS7
3.32e-38	0.280745	0.536	0.292	1.12e-33	Mac_2	RPN2
5.26e-38	0.323912	0.561	0.306	1.77e-33	Mac_2	CD163
5.69e-38	0.35299	0.663	0.416	1.92e-33	Mac_2	PPDPF
6.12e-38	0.261349	0.429	0.205	2.06e-33	Mac_2	VOPP1
6.24e-38	0.32523	0.622	0.381	2.1e-33	Mac_2	SLC31A2
1.72e-37	0.266845	0.454	0.226	5.81e-33	Mac_2	DHRS7
3.5e-37	0.34776	0.76	0.533	1.18e-32	Mac_2	LIMS1
4.75e-37	0.481751	0.744	0.515	1.6e-32	Mac_2	FABP5
1.14e-36	0.270501	0.342	0.149	3.86e-32	Mac_2	MFSD12
1.16e-36	0.309921	0.858	0.682	3.89e-32	Mac_2	TCEB2
1.33e-36	0.306208	0.669	0.418	4.48e-32	Mac_2	BRI3
1.37e-36	0.349212	0.692	0.438	4.62e-32	Mac_2	ARL6IP5
2.18e-36	0.26813	0.454	0.229	7.36e-32	Mac_2	NUCB1
2.36e-36	0.305044	0.532	0.288	7.95e-32	Mac_2	DSTN
3.36e-36	0.267965	0.996	0.993	1.13e-31	Mac_2	TMSB10
4.84e-36	0.252396	0.383	0.175	1.63e-31	Mac_2	PCBD1
8.35e-36	0.263508	0.486	0.256	2.81e-31	Mac_2	FIS1
1.17e-35	0.313879	0.836	0.671	3.93e-31	Mac_2	COX5B
1.41e-35	0.324322	0.893	0.75	4.74e-31	Mac_2	LAPTM4A
2.76e-35	0.358894	0.64	0.397	9.31e-31	Mac_2	ARHGDIB
3.97e-35	0.274603	0.552	0.31	1.34e-30	Mac_2	GPR137B
5.77e-35	0.287211	0.522	0.289	1.94e-30	Mac_2	TMEM14C
7.08e-35	0.335876	0.855	0.673	2.39e-30	Mac_2	RGS1
7.19e-35	0.316926	0.59	0.355	2.42e-30	Mac_2	C9orf16
4e-34	0.28483	0.583	0.344	1.35e-29	Mac_2	PRDX5
4.48e-34	0.341874	0.747	0.532	1.51e-29	Mac_2	UQCR10
4.95e-34	0.319606	0.718	0.472	1.67e-29	Mac_2	ABCA1
7.13e-34	0.289667	0.697	0.454	2.4e-29	Mac_2	MTDH
1.99e-33	0.304584	0.556	0.323	6.71e-29	Mac_2	MPC2
2.24e-33	0.260421	0.413	0.204	7.56e-29	Mac_2	IFI27L2
1.04e-32	0.346019	0.742	0.5	3.52e-28	Mac_2	FGL2
1.56e-32	0.325903	0.72	0.505	5.25e-28	Mac_2	ATP5G3
3.5e-32	0.259596	0.346	0.16	1.18e-27	Mac_2	TDP2
4.49e-32	0.255093	0.878	0.728	1.51e-27	Mac_2	SSR4
5.95e-32	0.258212	0.494	0.27	2e-27	Mac_2	COX14
7.63e-32	0.320349	0.701	0.477	2.57e-27	Mac_2	RGS10
1.05e-31	0.251028	0.996	0.968	3.53e-27	Mac_2	FCER1G
1.48e-31	0.259807	0.588	0.358	4.98e-27	Mac_2	REEP5
1.78e-31	0.294976	0.821	0.649	5.99e-27	Mac_2	CAPZB
4.77e-31	0.273036	0.5	0.28	1.61e-26	Mac_2	LAMTOR2
5.59e-31	0.275893	0.627	0.394	1.88e-26	Mac_2	MINOS1
6.52e-31	0.255799	0.608	0.369	2.2e-26	Mac_2	ISCU
4.42e-30	0.301685	0.747	0.554	1.49e-25	Mac_2	NDUFS5
7.08e-30	0.286858	0.398	0.206	2.38e-25	Mac_2	IL18
1.12e-29	0.301701	0.744	0.55	3.77e-25	Mac_2	RNASET2
1.52e-29	0.290051	0.491	0.275	5.11e-25	Mac_2	YWHAH
1.68e-29	0.358518	0.262	0.108	5.67e-25	Mac_2	FBP1
1.99e-29	0.288583	0.211	0.077	6.69e-25	Mac_2	CCL5
1.99e-29	0.265949	0.996	0.976	6.71e-25	Mac_2	S100A11
2.29e-29	0.291867	0.734	0.533	7.71e-25	Mac_2	NDUFA1
2.72e-29	0.317987	0.679	0.474	9.17e-25	Mac_2	PSME2
2.94e-29	0.287934	0.441	0.24	9.92e-25	Mac_2	UCP2
5.1e-29	0.250485	0.653	0.431	1.72e-24	Mac_2	BSG
5.56e-29	0.27875	0.691	0.471	1.87e-24	Mac_2	TMED10
1.19e-28	0.293093	0.589	0.373	4.02e-24	Mac_2	CLEC2B
1.91e-28	0.2693	0.543	0.314	6.45e-24	Mac_2	BLVRB
2.83e-28	0.306729	0.964	0.938	9.52e-24	Mac_2	GPX1
4.26e-28	0.258884	0.844	0.66	1.43e-23	Mac_2	PPIB
2.49e-27	0.264779	0.527	0.316	8.38e-23	Mac_2	ATP6V1A
4.14e-27	0.262203	0.653	0.43	1.39e-22	Mac_2	TRAM1
4.36e-27	0.335459	0.865	0.746	1.47e-22	Mac_2	CALM1
4.59e-27	0.265062	0.543	0.332	1.55e-22	Mac_2	ATP6V1D
7.22e-27	0.25854	0.378	0.198	2.43e-22	Mac_2	LGALS9
2.02e-26	0.251527	0.583	0.366	6.79e-22	Mac_2	PDIA6
3.76e-26	0.292301	0.766	0.558	1.27e-21	Mac_2	MS4A7
4.87e-26	0.302572	0.65	0.442	1.64e-21	Mac_2	NDUFB2
1.1e-25	0.306617	0.102	0.025	3.7e-21	Mac_2	CTSK
1.39e-25	0.297352	0.424	0.237	4.7e-21	Mac_2	CD40
1.76e-25	0.252824	0.692	0.478	5.94e-21	Mac_2	P4HB
2.19e-24	0.290314	0.868	0.734	7.37e-20	Mac_2	CALR
2.25e-24	0.258646	0.878	0.771	7.57e-20	Mac_2	ATP6V1G1
5.93e-24	0.253357	0.747	0.538	2e-19	Mac_2	CANX
3.24e-23	0.251746	0.645	0.443	1.09e-18	Mac_2	PDE4DIP
9.81e-23	0.25155	0.701	0.52	3.31e-18	Mac_2	COX5A
2.62e-22	0.260844	0.698	0.497	8.81e-18	Mac_2	ATP5I
3.03e-22	0.276882	0.599	0.401	1.02e-17	Mac_2	TSPO
8.33e-22	0.266444	0.751	0.569	2.81e-17	Mac_2	APLP2
1.04e-21	0.262075	0.174	0.068	3.51e-17	Mac_2	RSAD2
2.08e-21	0.383076	0.309	0.164	7.01e-17	Mac_2	RP11-1143G9.4
4.06e-20	0.295471	0.667	0.474	1.37e-15	Mac_2	NDUFB1
2.63e-19	0.532006	0.214	0.103	8.85e-15	Mac_2	DNASE1L3
1.93e-16	0.28259	0.623	0.471	6.49e-12	Mac_2	ISG15
3.61e-16	0.349666	0.187	0.088	1.21e-11	Mac_2	MT1G
1.68e-12	1.2009	0.168	0.087	5.65e-08	Mac_2	PTGDS
3.96e-12	0.281066	0.527	0.407	1.33e-07	Mac_2	IGHG4
1.04e-10	0.276036	0.393	0.268	3.49e-06	Mac_2	MT1X
0.00152181	0.270404	0.319	0.263	1	Mac_2	IGHG3
0.00842722	0.309104	0.123	0.093	1	Mac_2	IL23A
1.08e-227	2.53863	0.851	0.199	3.62e-223	Mac_3	HSPA1B
1.45e-212	2.40957	0.947	0.319	4.9e-208	Mac_3	DNAJB1
1e-197	2.76596	0.615	0.095	3.37e-193	Mac_3	HSPA6
1.45e-190	2.74538	0.947	0.417	4.89e-186	Mac_3	HSPA1A
4.77e-188	2.03723	0.885	0.293	1.61e-183	Mac_3	HSPH1
4.42e-180	1.45168	0.629	0.11	1.49e-175	Mac_3	BAG3
1.35e-156	1.78092	0.994	0.706	4.54e-152	Mac_3	HSP90AB1
8.78e-150	1.95317	1	0.897	2.96e-145	Mac_3	HSP90AA1
5.71e-149	1.76502	0.862	0.329	1.92e-144	Mac_3	HSPE1
2.13e-137	1.82326	0.874	0.388	7.18e-133	Mac_3	HSPD1
2.3e-137	2.10092	0.876	0.408	7.74e-133	Mac_3	HSPB1
5.14e-127	1.57581	0.963	0.603	1.73e-122	Mac_3	HSPA8
2.14e-111	0.855611	0.388	0.058	7.2e-107	Mac_3	DNAJA4
4.64e-107	1.27467	0.674	0.231	1.56e-102	Mac_3	MRPL18
3.07e-101	1.35334	0.919	0.633	1.04e-96	Mac_3	DNAJA1
6.9e-93	1.44079	0.702	0.282	2.33e-88	Mac_3	ZFAND2A
3.43e-84	1.23165	0.556	0.177	1.15e-79	Mac_3	FKBP4
7.06e-84	1.26176	0.699	0.303	2.38e-79	Mac_3	CACYBP
1.46e-82	0.957113	0.343	0.062	4.91e-78	Mac_3	SERPINH1
2.08e-78	0.978642	0.711	0.315	7.02e-74	Mac_3	CLK1
6.08e-78	0.758187	0.503	0.138	2.05e-73	Mac_3	NR4A1
2.81e-75	1.03709	0.711	0.331	9.46e-71	Mac_3	EIF4A3
1.75e-73	0.966308	0.621	0.234	5.91e-69	Mac_3	CKS2
6.05e-72	0.936067	0.975	0.937	2.04e-67	Mac_3	UBB
7.53e-72	0.978538	0.385	0.087	2.54e-67	Mac_3	EGR1
8.43e-72	0.891804	0.539	0.184	2.84e-67	Mac_3	CHORDC1
8.67e-71	1.0073	0.997	0.951	2.92e-66	Mac_3	UBC
3.52e-64	0.832854	0.626	0.274	1.19e-59	Mac_3	TCP1
1.12e-63	0.361142	0.23	0.033	3.79e-59	Mac_3	HSPA2
2.32e-61	1.27637	0.89	0.63	7.8e-57	Mac_3	GADD45B
1.28e-60	0.922936	0.584	0.225	4.3e-56	Mac_3	RHOB
8.25e-57	0.705149	0.41	0.121	2.78e-52	Mac_3	FAM46A
1.25e-56	0.796803	0.562	0.237	4.22e-52	Mac_3	AHSA1
8.66e-55	1.24359	0.671	0.349	2.92e-50	Mac_3	NR4A2
3.2e-49	0.27947	0.143	0.016	1.08e-44	Mac_3	NKRF
4.75e-49	1.01703	0.604	0.29	1.6e-44	Mac_3	KLF4
8.53e-46	0.666065	0.416	0.145	2.88e-41	Mac_3	DOK2
2.12e-45	0.602711	0.379	0.121	7.13e-41	Mac_3	SLC20A1
6.8e-45	0.254899	0.143	0.018	2.29e-40	Mac_3	USPL1
1.89e-44	0.70148	0.921	0.813	6.36e-40	Mac_3	PPP1R15A
2.42e-43	0.895879	0.916	0.752	8.14e-39	Mac_3	KLF6
4.23e-43	0.657302	0.553	0.244	1.42e-38	Mac_3	RASGEF1B
3.46e-42	0.926861	0.812	0.526	1.17e-37	Mac_3	SGK1
1.11e-41	0.569037	0.253	0.061	3.75e-37	Mac_3	KLF2
2.75e-41	1.21919	0.604	0.322	9.25e-37	Mac_3	ATF3
1.6e-40	0.456242	0.34	0.108	5.39e-36	Mac_3	NOP58
6.33e-40	0.566067	0.452	0.175	2.13e-35	Mac_3	IRF8
1.79e-39	0.539362	0.298	0.085	6.03e-35	Mac_3	SNHG12
1.87e-39	0.443213	0.329	0.101	6.29e-35	Mac_3	MYLIP
5.8e-39	1.10724	0.789	0.583	1.96e-34	Mac_3	JUN
1.94e-38	0.569597	0.562	0.279	6.53e-34	Mac_3	CCT4
5.3e-38	0.591676	0.621	0.334	1.79e-33	Mac_3	AMD1
6.95e-38	0.64627	0.739	0.466	2.34e-33	Mac_3	MS4A6A
3.64e-37	0.540263	0.385	0.14	1.23e-32	Mac_3	KLF10
7.17e-37	0.688838	0.75	0.526	2.42e-32	Mac_3	EIF4A2
1.2e-35	0.610393	0.323	0.107	4.03e-31	Mac_3	ANKRD37
1.42e-35	0.609441	0.508	0.233	4.78e-31	Mac_3	ZC3HAV1
1.64e-35	0.505708	0.402	0.157	5.54e-31	Mac_3	DNAJB4
9.31e-35	0.707807	0.68	0.387	3.14e-30	Mac_3	CLEC2B
1.37e-34	0.689894	0.503	0.254	4.61e-30	Mac_3	NUDC
1.82e-34	0.601192	1	0.99	6.13e-30	Mac_3	H3F3B
1.85e-34	0.440196	0.396	0.154	6.22e-30	Mac_3	NOP56
5.77e-34	0.538359	0.787	0.548	1.95e-29	Mac_3	HNRNPDL
7.51e-34	0.820923	0.587	0.33	2.53e-29	Mac_3	SRSF7
9.54e-34	0.836785	0.803	0.584	3.21e-29	Mac_3	CD83
2.03e-33	0.625724	0.317	0.105	6.83e-29	Mac_3	ID3
2.96e-33	0.556731	0.452	0.205	9.97e-29	Mac_3	DEDD2
5.37e-32	0.378827	0.997	0.98	1.81e-27	Mac_3	PTMA
5.79e-32	0.602453	0.728	0.466	1.95e-27	Mac_3	PLEK
1.7e-31	0.469292	0.876	0.677	5.71e-27	Mac_3	TUBA1B
2.49e-31	0.414096	0.32	0.114	8.39e-27	Mac_3	UBE2S
4.21e-31	0.406542	0.242	0.07	1.42e-26	Mac_3	TAGAP
3.18e-30	0.905876	0.688	0.48	1.07e-25	Mac_3	FOSB
1.27e-29	0.696342	0.576	0.326	4.26e-25	Mac_3	PHLDA2
1.77e-29	0.811612	0.511	0.269	5.95e-25	Mac_3	DUSP2
5.33e-29	0.492208	0.337	0.135	1.8e-24	Mac_3	H2AFX
6.34e-29	0.463351	0.947	0.832	2.14e-24	Mac_3	NPM1
2e-28	0.694875	0.433	0.208	6.75e-24	Mac_3	STMN1
5.71e-28	0.600375	0.452	0.233	1.92e-23	Mac_3	STIP1
1.21e-27	0.506091	0.351	0.142	4.09e-23	Mac_3	GADD45A
2.25e-27	0.91961	0.562	0.325	7.58e-23	Mac_3	RGCC
5.25e-27	0.469243	0.548	0.303	1.77e-22	Mac_3	RPL22L1
1.06e-26	0.271133	0.126	0.024	3.57e-22	Mac_3	RRAD
1.44e-26	0.4752	0.758	0.53	4.84e-22	Mac_3	NCL
1.66e-26	0.441774	0.416	0.196	5.61e-22	Mac_3	CCT2
1.82e-26	0.377959	0.357	0.148	6.13e-22	Mac_3	SPATS2L
1.84e-26	0.347904	0.292	0.106	6.18e-22	Mac_3	RASSF4
1.94e-26	0.655537	0.806	0.624	6.54e-22	Mac_3	TUBB4B
3.03e-26	0.486327	0.691	0.464	1.02e-21	Mac_3	VAMP8
3.09e-26	0.334219	0.295	0.109	1.04e-21	Mac_3	SNHG7
3.47e-26	0.600082	0.25	0.083	1.17e-21	Mac_3	GADD45G
8.31e-26	0.288572	0.112	0.02	2.8e-21	Mac_3	ARL4D
8.36e-26	0.776376	0.86	0.757	2.82e-21	Mac_3	JUNB
8.9e-26	0.38347	0.357	0.148	3e-21	Mac_3	CD300A
1.34e-25	0.726591	0.343	0.148	4.51e-21	Mac_3	GEM
1.9e-25	0.277628	0.216	0.065	6.42e-21	Mac_3	ODC1
1.98e-25	0.424821	0.101	0.016	6.66e-21	Mac_3	CCL8
3.21e-25	0.521311	0.806	0.649	1.08e-20	Mac_3	AIF1
4.87e-25	0.606652	0.525	0.318	1.64e-20	Mac_3	SERTAD1
7.35e-25	0.690972	0.739	0.575	2.48e-20	Mac_3	TRA2B
1.44e-24	0.536146	0.652	0.407	4.86e-20	Mac_3	ZFP36L1
1.54e-24	0.604239	0.837	0.691	5.18e-20	Mac_3	EIF5
1.95e-24	0.455101	0.287	0.109	6.57e-20	Mac_3	TUBB2A
2.29e-24	0.662484	0.635	0.438	7.73e-20	Mac_3	RSRC2
3.15e-24	0.383026	0.306	0.122	1.06e-19	Mac_3	SLC25A33
3.56e-24	0.442919	0.208	0.064	1.2e-19	Mac_3	HES1
8.64e-24	0.401551	0.382	0.179	2.91e-19	Mac_3	ZNF622
1.08e-23	0.323655	0.239	0.083	3.65e-19	Mac_3	THAP9-AS1
1.47e-23	0.379867	0.539	0.287	4.97e-19	Mac_3	DDX21
1.96e-23	0.396922	0.374	0.174	6.6e-19	Mac_3	NXF1
1.1e-22	0.458164	0.77	0.617	3.71e-18	Mac_3	ST13
2.39e-22	0.681338	0.306	0.125	8.04e-18	Mac_3	SOX4
3.94e-22	0.558986	0.576	0.381	1.33e-17	Mac_3	JMJD1C
4.12e-22	0.447208	0.666	0.449	1.39e-17	Mac_3	WSB1
7.88e-22	0.738685	0.404	0.197	2.65e-17	Mac_3	TWISTNB
8.62e-22	0.508306	0.545	0.343	2.9e-17	Mac_3	SNHG8
1.49e-21	0.538353	0.52	0.3	5.03e-17	Mac_3	IRF1
1.71e-21	0.534853	0.761	0.583	5.77e-17	Mac_3	CCNL1
2.04e-21	0.359487	0.424	0.211	6.88e-17	Mac_3	PYCARD
2.37e-21	0.26589	0.264	0.099	7.98e-17	Mac_3	NME1
2.57e-21	0.445245	0.374	0.189	8.66e-17	Mac_3	HSPA4
3.14e-21	0.524419	0.758	0.612	1.06e-16	Mac_3	SOD1
3.46e-21	0.255026	0.267	0.103	1.16e-16	Mac_3	IDH1
5.73e-21	0.409073	0.671	0.476	1.93e-16	Mac_3	EIF4A1
8.43e-21	0.259781	0.225	0.078	2.84e-16	Mac_3	PLK2
1.09e-20	0.413703	0.407	0.207	3.69e-16	Mac_3	TRIB1
1.5e-20	0.334558	0.323	0.143	5.07e-16	Mac_3	CCDC85B
1.69e-20	0.527087	0.781	0.599	5.69e-16	Mac_3	GLUL
2.57e-20	0.311308	1	0.993	8.68e-16	Mac_3	TMSB10
2.83e-20	0.57855	0.441	0.245	9.53e-16	Mac_3	CITED2
2.93e-20	0.517324	0.534	0.34	9.86e-16	Mac_3	IFRD1
2.96e-20	0.43613	0.511	0.313	9.97e-16	Mac_3	CSRNP1
5.48e-20	0.32181	0.197	0.065	1.85e-15	Mac_3	GPR34
6.05e-20	0.400036	0.385	0.196	2.04e-15	Mac_3	AVPI1
7.63e-20	0.522554	0.767	0.611	2.57e-15	Mac_3	ZFAND5
1.05e-19	0.439459	0.798	0.679	3.55e-15	Mac_3	SAP18
1.08e-19	0.295711	0.295	0.13	3.64e-15	Mac_3	COPS3
1.22e-19	0.366778	0.449	0.243	4.1e-15	Mac_3	IFI16
1.3e-19	0.304867	0.396	0.198	4.37e-15	Mac_3	C19orf60
1.54e-19	0.369498	0.228	0.085	5.18e-15	Mac_3	LRIF1
3.65e-19	0.64965	0.758	0.589	1.23e-14	Mac_3	ID2
4.13e-19	0.375487	0.438	0.25	1.39e-14	Mac_3	CCT3
4.55e-19	0.659206	0.41	0.225	1.53e-14	Mac_3	ZNF331
4.85e-19	0.68464	0.41	0.24	1.63e-14	Mac_3	IER5
7.59e-19	1.47087	0.764	0.687	2.56e-14	Mac_3	FOS
1.17e-18	0.422714	0.404	0.216	3.93e-14	Mac_3	IDI1
1.2e-18	0.351881	0.334	0.161	4.04e-14	Mac_3	C11orf73
1.32e-18	0.476378	0.407	0.214	4.44e-14	Mac_3	FCGR3A
1.82e-18	0.389446	0.5	0.313	6.12e-14	Mac_3	CHCHD10
2.55e-18	0.739933	0.716	0.575	8.58e-14	Mac_3	TSC22D3
3.68e-18	0.387639	0.424	0.234	1.24e-13	Mac_3	PTGER4
3.89e-18	0.789732	0.166	0.053	1.31e-13	Mac_3	CXCL10
1.88e-17	0.839599	0.826	0.693	6.33e-13	Mac_3	RGS1
2.57e-17	0.351162	0.301	0.143	8.67e-13	Mac_3	KCNQ1OT1
5.04e-17	0.271779	0.23	0.093	1.7e-12	Mac_3	MB21D1
7.04e-17	0.340754	0.213	0.084	2.37e-12	Mac_3	TNFSF9
7.49e-17	0.304479	0.303	0.144	2.53e-12	Mac_3	NUDT4
8.92e-17	0.262428	0.306	0.146	3e-12	Mac_3	APEX1
9.11e-17	0.366557	0.475	0.284	3.07e-12	Mac_3	HSPA9
2.07e-16	0.437341	0.48	0.29	6.99e-12	Mac_3	BHLHE40
2.56e-16	0.450284	0.75	0.571	8.64e-12	Mac_3	HERPUD1
3.99e-16	0.390913	0.309	0.155	1.35e-11	Mac_3	TSPYL2
4.22e-16	0.332288	0.284	0.133	1.42e-11	Mac_3	TNFRSF12A
4.93e-16	0.316482	0.404	0.231	1.66e-11	Mac_3	BANF1
5.21e-16	0.360364	0.539	0.353	1.76e-11	Mac_3	PTP4A1
5.39e-16	0.315824	0.508	0.322	1.82e-11	Mac_3	RSL1D1
8.34e-16	0.335925	0.152	0.05	2.81e-11	Mac_3	NAF1
8.41e-16	0.399921	0.216	0.088	2.84e-11	Mac_3	NMB
1.04e-15	0.434526	0.581	0.409	3.5e-11	Mac_3	BRD2
1.16e-15	0.766066	0.831	0.777	3.91e-11	Mac_3	ZFP36
1.47e-15	0.357812	0.607	0.407	4.96e-11	Mac_3	JUND
1.66e-15	0.364204	0.461	0.283	5.59e-11	Mac_3	TAF1D
3.15e-15	0.33967	0.393	0.219	1.06e-10	Mac_3	RBBP6
3.28e-15	0.43363	0.41	0.248	1.1e-10	Mac_3	CLIC2
3.61e-15	0.371067	0.455	0.282	1.22e-10	Mac_3	NEU1
4.49e-15	0.611371	0.607	0.469	1.51e-10	Mac_3	IER2
4.99e-15	0.348604	0.5	0.324	1.68e-10	Mac_3	KDM6B
6.04e-15	0.292201	0.239	0.105	2.03e-10	Mac_3	MEF2C
7.1e-15	0.40407	0.612	0.444	2.39e-10	Mac_3	C6orf48
7.45e-15	0.395283	0.862	0.788	2.51e-10	Mac_3	ZFAS1
8.43e-15	0.388117	0.368	0.214	2.84e-10	Mac_3	PPP1R10
9.05e-15	0.460217	0.733	0.581	3.05e-10	Mac_3	HSPA5
1.11e-14	0.540078	0.685	0.595	3.73e-10	Mac_3	PTGES3
1.32e-14	0.330834	0.228	0.099	4.44e-10	Mac_3	GNL3
1.37e-14	0.255329	0.228	0.1	4.62e-10	Mac_3	UAP1
2.17e-14	0.467132	0.441	0.278	7.31e-10	Mac_3	TUBA1A
2.39e-14	0.348894	0.503	0.326	8.05e-10	Mac_3	RBPJ
2.62e-14	0.349312	0.596	0.421	8.81e-10	Mac_3	TSPO
2.64e-14	0.529459	0.508	0.336	8.89e-10	Mac_3	ADM
3.59e-14	0.278583	0.427	0.255	1.21e-09	Mac_3	RNF114
4.92e-14	0.67951	0.913	0.872	1.66e-09	Mac_3	DUSP1
5.91e-14	0.304633	0.365	0.207	1.99e-09	Mac_3	PLK3
5.92e-14	0.339759	0.553	0.373	1.99e-09	Mac_3	C1orf162
5.94e-14	0.293829	0.466	0.298	2e-09	Mac_3	CCT6A
7.15e-14	0.415056	0.59	0.406	2.41e-09	Mac_3	ZFP36L2
8.08e-14	0.367438	0.725	0.588	2.72e-09	Mac_3	FCGR2A
8.97e-14	0.373372	0.596	0.431	3.02e-09	Mac_3	TUBA1C
1.74e-13	0.342462	0.522	0.338	5.88e-09	Mac_3	BLVRB
1.93e-13	0.324299	0.66	0.502	6.51e-09	Mac_3	RGS10
1.95e-13	0.484859	0.761	0.642	6.58e-09	Mac_3	SRSF3
2.13e-13	0.515874	0.708	0.578	7.18e-09	Mac_3	LMNA
2.24e-13	0.423717	0.32	0.173	7.56e-09	Mac_3	CA2
3.45e-13	0.353302	0.233	0.11	1.16e-08	Mac_3	PDK4
3.53e-13	0.349398	0.16	0.061	1.19e-08	Mac_3	CD69
3.77e-13	0.284812	0.191	0.08	1.27e-08	Mac_3	GABPB1-AS1
3.86e-13	0.459084	0.728	0.628	1.3e-08	Mac_3	SLC3A2
3.91e-13	0.297921	0.216	0.096	1.32e-08	Mac_3	MID1IP1
4.52e-13	0.284419	0.475	0.307	1.52e-08	Mac_3	DNAJB9
4.7e-13	0.288053	0.506	0.336	1.58e-08	Mac_3	AFF4
5.41e-13	0.264843	0.334	0.183	1.82e-08	Mac_3	EIF2A
5.43e-13	0.308666	0.559	0.392	1.83e-08	Mac_3	CTSC
7.41e-13	0.264654	0.222	0.103	2.5e-08	Mac_3	BAIAP2
1.13e-12	0.404268	0.691	0.571	3.82e-08	Mac_3	FUS
1.14e-12	0.297041	0.183	0.076	3.84e-08	Mac_3	SNAI1
1.36e-12	0.300765	0.402	0.242	4.58e-08	Mac_3	SBDS
1.66e-12	0.291367	0.357	0.204	5.58e-08	Mac_3	MNDA
2.2e-12	0.334428	0.253	0.123	7.42e-08	Mac_3	TREM2
4.59e-12	0.268075	0.351	0.206	1.55e-07	Mac_3	KPNA2
4.82e-12	0.282078	0.452	0.301	1.62e-07	Mac_3	CCT8
5.36e-12	0.298979	0.264	0.137	1.81e-07	Mac_3	ALAS1
5.97e-12	0.34378	0.798	0.747	2.01e-07	Mac_3	DNAJB6
8.42e-12	0.323758	0.812	0.747	2.84e-07	Mac_3	CALM2
9.34e-12	0.373247	0.337	0.201	3.15e-07	Mac_3	VAMP5
9.68e-12	0.41884	0.587	0.453	3.26e-07	Mac_3	ZNF267
1.03e-11	0.313899	0.376	0.226	3.47e-07	Mac_3	IRF2BP2
1.2e-11	0.260385	0.823	0.703	4.03e-07	Mac_3	ATP5G2
1.28e-11	0.363299	0.511	0.371	4.32e-07	Mac_3	PFDN2
1.4e-11	0.335692	0.534	0.355	4.72e-07	Mac_3	CRIP1
1.45e-11	0.349296	0.702	0.59	4.89e-07	Mac_3	HNRNPU
1.61e-11	0.275756	0.581	0.425	5.41e-07	Mac_3	ARHGDIB
1.86e-11	0.391987	0.764	0.671	6.28e-07	Mac_3	CYCS
2.07e-11	0.360208	0.767	0.659	6.98e-07	Mac_3	GPBP1
2.36e-11	0.411843	0.374	0.233	7.97e-07	Mac_3	PTTG1
2.52e-11	0.399669	0.48	0.338	8.49e-07	Mac_3	FAM26F
2.65e-11	0.322244	0.503	0.352	8.92e-07	Mac_3	EIF1AX
2.78e-11	0.315536	0.354	0.204	9.37e-07	Mac_3	CCL4L2
2.86e-11	0.526997	0.48	0.341	9.65e-07	Mac_3	TXNIP
2.94e-11	0.259167	0.143	0.056	9.9e-07	Mac_3	LYVE1
3.97e-11	0.331422	0.374	0.237	1.34e-06	Mac_3	MOB4
5.44e-11	0.272524	0.284	0.155	1.83e-06	Mac_3	KLF3
5.96e-11	0.355971	0.545	0.411	2.01e-06	Mac_3	SLC38A2
6.48e-11	0.253347	0.146	0.059	2.18e-06	Mac_3	CDKN1C
6.83e-11	0.302612	0.809	0.751	2.3e-06	Mac_3	MAP1LC3B
9.06e-11	0.321198	0.177	0.079	3.05e-06	Mac_3	TNFSF14
9.71e-11	0.727751	0.596	0.458	3.27e-06	Mac_3	HMOX1
1.17e-10	0.401992	0.677	0.545	3.95e-06	Mac_3	C1QA
1.24e-10	0.282326	0.736	0.654	4.18e-06	Mac_3	RAN
1.34e-10	0.322354	0.261	0.142	4.51e-06	Mac_3	INTS6
1.34e-10	0.261491	0.362	0.228	4.53e-06	Mac_3	JMJD6
1.47e-10	0.477576	0.365	0.233	4.97e-06	Mac_3	BCAS2
1.5e-10	0.414688	0.261	0.144	5.04e-06	Mac_3	FILIP1L
1.86e-10	0.358983	0.75	0.673	6.27e-06	Mac_3	SNX3
2.32e-10	0.315317	0.191	0.09	7.83e-06	Mac_3	ATF7IP2
4.72e-10	0.406888	0.994	0.977	1.59e-05	Mac_3	NEAT1
4.99e-10	0.250148	0.382	0.246	1.68e-05	Mac_3	LY86
5.68e-10	0.253978	0.404	0.26	1.91e-05	Mac_3	EIF5B
6.19e-10	0.374719	0.421	0.29	2.09e-05	Mac_3	CLEC10A
6.82e-10	0.392759	0.402	0.271	2.3e-05	Mac_3	ZC3H12A
8.38e-10	0.329589	0.545	0.41	2.82e-05	Mac_3	YWHAQ
8.79e-10	0.375652	0.579	0.462	2.96e-05	Mac_3	ABL2
1.01e-09	0.354454	0.346	0.225	3.4e-05	Mac_3	MYADM
1.01e-09	0.300599	0.346	0.207	3.41e-05	Mac_3	CDC42EP3
1.37e-09	0.312625	0.671	0.54	4.6e-05	Mac_3	CTSZ
1.84e-09	0.324952	0.281	0.161	6.2e-05	Mac_3	SNAPC1
2.66e-09	0.258	0.699	0.572	8.97e-05	Mac_3	RNASET2
3e-09	0.470415	0.64	0.533	0.000101022	Mac_3	EZR
3.23e-09	0.280101	0.281	0.166	0.000108707	Mac_3	DUSP10
3.5e-09	0.262703	0.14	0.061	0.000117834	Mac_3	ILF3-AS1
3.58e-09	0.269439	0.183	0.09	0.000120605	Mac_3	LDLRAD4
3.65e-09	0.297236	0.728	0.643	0.000122959	Mac_3	PLIN2
3.8e-09	0.282948	0.382	0.257	0.000128059	Mac_3	SNAP23
4.99e-09	0.25948	0.576	0.451	0.000168028	Mac_3	SERBP1
5.02e-09	0.333125	0.402	0.274	0.000169009	Mac_3	SNHG15
5.92e-09	0.258988	0.478	0.351	0.000199441	Mac_3	SNU13
6.34e-09	0.387708	0.393	0.261	0.00021369	Mac_3	WBP5
8.14e-09	0.280542	0.508	0.372	0.000274321	Mac_3	PRPF38B
8.21e-09	0.256896	0.612	0.469	0.000276691	Mac_3	ARL6IP5
8.34e-09	0.367008	0.475	0.348	0.000281173	Mac_3	NFKBIZ
1.03e-08	0.3324	0.407	0.272	0.000347234	Mac_3	HBEGF
1.17e-08	0.265466	0.506	0.378	0.000395569	Mac_3	FAM133B
1.29e-08	0.352765	0.5	0.369	0.000433321	Mac_3	PHACTR1
1.33e-08	0.264143	0.233	0.131	0.000446822	Mac_3	PRMT9
1.57e-08	0.327409	0.421	0.302	0.000528825	Mac_3	NASP
1.58e-08	0.319882	0.618	0.49	0.000531158	Mac_3	C1QC
1.77e-08	0.277752	0.671	0.556	0.000595124	Mac_3	LRRFIP1
1.93e-08	0.260526	0.368	0.249	0.00064953	Mac_3	COQ10B
2.21e-08	0.266041	0.528	0.398	0.000744588	Mac_3	DDX24
2.38e-08	0.295027	0.48	0.356	0.00080099	Mac_3	AKIRIN2
3.71e-08	0.30222	0.781	0.686	0.00125029	Mac_3	CIRBP
4.11e-08	0.563556	0.82	0.747	0.00138532	Mac_3	RGS2
4.66e-08	0.377486	0.522	0.422	0.00156894	Mac_3	MAFF
7.37e-08	0.262419	0.472	0.356	0.00248354	Mac_3	CHD1
7.66e-08	0.301723	0.545	0.43	0.00257945	Mac_3	EIF4E
7.85e-08	0.331524	0.348	0.228	0.00264658	Mac_3	SNX10
8.69e-08	0.475429	0.413	0.28	0.00292678	Mac_3	APOE
1.01e-07	0.330055	0.447	0.346	0.00339631	Mac_3	NAA50
1.19e-07	0.28412	0.806	0.717	0.00400223	Mac_3	RBM39
1.34e-07	0.286257	0.362	0.248	0.00451125	Mac_3	REV3L
1.37e-07	0.648823	0.292	0.187	0.00460276	Mac_3	SEPP1
1.59e-07	0.340536	0.798	0.678	0.00536348	Mac_3	CXCR4
1.91e-07	0.334517	0.331	0.222	0.00642412	Mac_3	DDIT3
2.47e-07	0.25458	0.854	0.782	0.00833011	Mac_3	HMGB1
3.07e-07	0.250031	0.444	0.329	0.0103348	Mac_3	RIPK2
3.39e-07	0.270187	0.34	0.235	0.0114112	Mac_3	JAML
6.03e-07	0.324923	0.534	0.44	0.0203033	Mac_3	DNTTIP2
6.31e-07	0.262264	0.306	0.205	0.0212648	Mac_3	RYBP
6.33e-07	0.264403	0.626	0.513	0.02133	Mac_3	HLA-DMB
6.62e-07	0.312584	0.778	0.712	0.0223176	Mac_3	DYNLL1
6.81e-07	0.34382	0.728	0.692	0.0229527	Mac_3	SELK
8.89e-07	0.294171	0.764	0.713	0.029969	Mac_3	S100A4
9.09e-07	0.300231	0.284	0.181	0.0306281	Mac_3	PLTP
1.14e-06	0.421284	0.264	0.169	0.0385529	Mac_3	FOLR2
1.28e-06	0.3798	0.233	0.14	0.0432819	Mac_3	IFI27
1.74e-06	0.267935	0.368	0.272	0.0586988	Mac_3	FCGR2B
1.93e-06	0.31601	0.522	0.416	0.0649503	Mac_3	PPA1
2.15e-06	0.313474	0.303	0.208	0.0722766	Mac_3	VSIG4
2.49e-06	0.257578	0.447	0.356	0.0840149	Mac_3	TACC1
4.15e-06	0.410621	0.607	0.526	0.139876	Mac_3	MAFB
4.51e-06	0.604256	0.365	0.265	0.151974	Mac_3	APOC1
4.82e-06	0.293456	0.539	0.427	0.162437	Mac_3	TMEM176B
9.15e-06	0.296166	0.463	0.38	0.308217	Mac_3	OSER1
1.28e-05	0.280563	0.514	0.419	0.432441	Mac_3	NANS
1.53e-05	0.271318	0.48	0.388	0.514102	Mac_3	RSRP1
1.65e-05	0.263252	0.368	0.274	0.554973	Mac_3	CPEB4
2.09e-05	0.335115	0.315	0.231	0.702671	Mac_3	BTG2
3.45e-05	0.273324	0.537	0.468	1	Mac_3	MAP2K3
5.41e-05	0.389767	0.143	0.082	1	Mac_3	CXCL9
5.69e-05	0.299491	0.483	0.395	1	Mac_3	ARL4A
6.21e-05	0.259198	0.112	0.059	1	Mac_3	SFN
7.47e-05	0.500308	0.517	0.455	1	Mac_3	DDIT4
8.28e-05	0.448405	0.183	0.115	1	Mac_3	S100A2
0.000102934	0.291918	0.149	0.088	1	Mac_3	NUPR1
0.000106806	0.253845	0.598	0.54	1	Mac_3	ELF1
0.000883394	0.367704	0.947	0.937	1	Mac_3	NFKBIA
0.000968429	0.29233	0.862	0.832	1	Mac_3	H2AFZ
0.00106156	0.486772	0.118	0.071	1	Mac_3	S100A7
0.00112897	0.265263	0.202	0.14	1	Mac_3	CCL18
0.00115406	0.257506	0.949	0.943	1	Mac_3	DDX5
0.00131435	0.298872	0.34	0.275	1	Mac_3	RNASE1
0.00181098	0.260807	0.584	0.546	1	Mac_3	YPEL5
2.95e-92	1.22171	0.842	0.441	9.94e-88	Mac_4	ALOX5AP
1.41e-66	0.543645	1	0.993	4.76e-62	Mac_4	TMSB4X
1.18e-65	0.804103	0.796	0.405	3.97e-61	Mac_4	CST7
5.68e-65	0.498744	1	0.987	1.91e-60	Mac_4	CD74
2.48e-59	0.596586	0.506	0.171	8.35e-55	Mac_4	PKIB
9.27e-57	0.643682	0.557	0.214	3.12e-52	Mac_4	JAML
2.71e-55	0.631787	0.896	0.575	9.14e-51	Mac_4	CD86
5.44e-53	0.788924	0.819	0.516	1.83e-48	Mac_4	TGFBI
6.31e-50	0.453422	0.975	0.88	2.12e-45	Mac_4	RPSA
1.09e-49	0.47344	0.997	0.939	3.67e-45	Mac_4	HLA-DPA1
1.72e-49	0.509685	0.738	0.384	5.81e-45	Mac_4	ALDH2
4.92e-48	0.379059	0.148	0.019	1.66e-43	Mac_4	KIAA0101
1.88e-47	0.670059	0.303	0.08	6.32e-43	Mac_4	S100B
2.63e-47	0.295721	0.316	0.083	8.85e-43	Mac_4	GPRIN3
2.56e-46	0.50912	0.656	0.312	8.64e-42	Mac_4	ENTPD1
2.79e-46	0.442557	1	0.944	9.38e-42	Mac_4	HLA-DPB1
7.04e-46	0.639126	0.934	0.682	2.37e-41	Mac_4	RGS1
4.96e-45	0.587643	0.562	0.253	1.67e-40	Mac_4	GLO1
3.04e-44	0.744272	0.338	0.102	1.02e-39	Mac_4	DNASE1L3
6.89e-43	0.5123	0.746	0.395	2.32e-38	Mac_4	PPA1
1.23e-40	0.432564	0.176	0.032	4.16e-36	Mac_4	CD1E
9.83e-40	0.466578	0.992	0.878	3.31e-35	Mac_4	HLA-DQB1
5.51e-39	0.269992	0.262	0.069	1.86e-34	Mac_4	PLD4
2.05e-38	0.773575	0.372	0.131	6.91e-34	Mac_4	FCER1A
2.12e-38	0.583492	0.847	0.602	7.15e-34	Mac_4	RALA
8.47e-37	0.547982	0.969	0.862	2.85e-32	Mac_4	LYZ
2.23e-36	0.350143	0.336	0.113	7.52e-32	Mac_4	GNG7
2.7e-35	0.340844	0.532	0.236	9.11e-31	Mac_4	FOXN3
5.19e-35	0.34522	1	0.991	1.75e-30	Mac_4	HLA-DRA
6.64e-35	0.475076	0.995	0.931	2.24e-30	Mac_4	CST3
1.71e-34	0.49705	0.832	0.574	5.78e-30	Mac_4	CYTIP
3.16e-34	0.542213	0.845	0.613	1.06e-29	Mac_4	COTL1
6.06e-34	0.715397	0.73	0.464	2.04e-29	Mac_4	VMO1
7.04e-34	0.391162	0.616	0.307	2.37e-29	Mac_4	SPINT2
3.49e-33	0.489866	0.677	0.388	1.18e-28	Mac_4	HN1
7.23e-32	0.361165	0.476	0.213	2.44e-27	Mac_4	SYTL3
1.05e-31	0.416957	0.723	0.426	3.53e-27	Mac_4	EVI2B
1.87e-31	0.473405	0.593	0.311	6.29e-27	Mac_4	LPAR6
2.4e-31	0.350298	1	0.975	8.1e-27	Mac_4	HLA-DRB1
2.52e-30	0.626177	0.618	0.369	8.5e-26	Mac_4	RAB9A
2.69e-30	0.374884	0.995	0.876	9.07e-26	Mac_4	HLA-DQA1
3.17e-30	0.386329	0.901	0.691	1.07e-25	Mac_4	SEC11A
2.53e-29	0.326886	0.511	0.248	8.52e-25	Mac_4	APMAP
7.56e-29	0.410539	0.832	0.556	2.55e-24	Mac_4	C1QB
9.36e-29	0.309213	0.585	0.304	3.15e-24	Mac_4	TMEM14C
1.09e-28	0.436023	0.88	0.71	3.66e-24	Mac_4	CXCL16
1.24e-28	0.369326	0.941	0.774	4.17e-24	Mac_4	HMGB1
1.52e-28	0.376721	0.837	0.602	5.13e-24	Mac_4	PTPRC
2.16e-28	0.430964	0.496	0.245	7.29e-24	Mac_4	CKLF
2.4e-28	0.35079	0.656	0.367	8.08e-24	Mac_4	SYNGR2
1.62e-27	0.338946	0.987	0.889	5.46e-23	Mac_4	RPL4
1.33e-26	0.404583	0.547	0.289	4.48e-22	Mac_4	YWHAH
3.17e-26	0.337626	0.651	0.373	1.07e-21	Mac_4	IFNGR1
4.49e-26	0.25998	1	0.987	1.51e-21	Mac_4	RPS3
5.75e-26	0.264081	0.356	0.148	1.94e-21	Mac_4	SERPINF1
6.01e-26	0.258949	0.321	0.127	2.03e-21	Mac_4	CAT
1.36e-25	0.3284	0.774	0.508	4.6e-21	Mac_4	GDI2
1.82e-25	0.411011	0.941	0.816	6.13e-21	Mac_4	NAP1L1
2.46e-25	0.316617	0.31	0.121	8.3e-21	Mac_4	CLECL1
7.37e-25	0.287144	0.356	0.153	2.48e-20	Mac_4	GNPTAB
1.41e-24	0.516139	0.705	0.444	4.76e-20	Mac_4	TNFSF13B
2.2e-24	0.348463	0.753	0.477	7.41e-20	Mac_4	C1QC
2.95e-24	0.385872	0.588	0.317	9.94e-20	Mac_4	ACP5
3.94e-24	0.274601	0.827	0.531	1.33e-19	Mac_4	C1QA
1.12e-23	0.395306	0.204	0.064	3.78e-19	Mac_4	CD1C
1.58e-23	0.334564	0.593	0.34	5.34e-19	Mac_4	GSN
3.1e-23	0.264783	0.995	0.973	1.04e-18	Mac_4	RPL3
3.3e-23	0.260733	0.28	0.108	1.11e-18	Mac_4	CYB561A3
3.39e-23	0.284357	0.265	0.097	1.14e-18	Mac_4	MMP12
7.7e-23	0.541713	0.517	0.281	2.59e-18	Mac_4	CLEC10A
8.99e-23	0.288579	0.611	0.36	3.03e-18	Mac_4	NCOA4
1.01e-22	0.328034	0.903	0.696	3.4e-18	Mac_4	SARAF
1.16e-22	0.302117	0.84	0.615	3.9e-18	Mac_4	HMGN1
1.19e-22	0.353301	0.898	0.742	4e-18	Mac_4	SLC25A5
1.31e-22	0.4189	0.908	0.739	4.4e-18	Mac_4	RGS2
2.37e-22	0.406982	0.779	0.567	7.97e-18	Mac_4	HERPUD1
2.63e-22	0.352886	0.662	0.4	8.85e-18	Mac_4	RNASE6
2.74e-22	0.311847	0.644	0.379	9.23e-18	Mac_4	CEBPD
2.79e-22	0.322547	0.399	0.191	9.42e-18	Mac_4	ARMCX6
2.99e-22	0.313479	0.198	0.064	1.01e-17	Mac_4	ARMCX2
3.11e-22	0.314218	0.338	0.148	1.05e-17	Mac_4	CD300A
3.3e-22	0.34059	0.766	0.5	1.11e-17	Mac_4	HLA-DMB
5.25e-22	0.309808	0.649	0.384	1.77e-17	Mac_4	ITGB2
7.85e-22	0.254706	0.491	0.256	2.65e-17	Mac_4	CORO1B
1.31e-21	0.339598	0.667	0.399	4.43e-17	Mac_4	AXL
1.35e-21	0.297412	0.804	0.548	4.54e-17	Mac_4	RNF130
1.45e-21	0.294285	0.944	0.798	4.87e-17	Mac_4	HLA-DMA
3.08e-21	0.333479	0.583	0.332	1.04e-16	Mac_4	LSP1
4.24e-21	0.308692	0.878	0.697	1.43e-16	Mac_4	ATP5G2
4.26e-21	0.311631	0.601	0.353	1.44e-16	Mac_4	ERP29
4.42e-21	0.365769	0.491	0.26	1.49e-16	Mac_4	FCGR2B
6.17e-21	0.290598	0.542	0.29	2.08e-16	Mac_4	CORO1A
1.15e-20	0.287424	0.796	0.553	3.88e-16	Mac_4	EIF3L
1.45e-20	0.362094	0.71	0.465	4.9e-16	Mac_4	IFI30
3.04e-20	0.32261	0.74	0.493	1.03e-15	Mac_4	RGS10
3.76e-20	0.442502	0.639	0.419	1.27e-15	Mac_4	ARHGDIB
4.42e-20	0.437325	0.351	0.167	1.49e-15	Mac_4	HMGB3
7.75e-20	0.262717	0.59	0.348	2.61e-15	Mac_4	ATP5A1
8.37e-20	0.274311	0.575	0.329	2.82e-15	Mac_4	PPT1
9.56e-20	0.283246	0.967	0.876	3.22e-15	Mac_4	HNRNPA1
1.76e-19	0.277359	0.977	0.865	5.93e-15	Mac_4	ITM2B
2.98e-19	0.260677	0.445	0.235	1e-14	Mac_4	ABHD12
3.25e-19	0.275982	0.359	0.174	1.1e-14	Mac_4	ABHD5
5.44e-19	0.361437	0.751	0.537	1.83e-14	Mac_4	SLC16A3
6.61e-19	0.274561	0.29	0.127	2.23e-14	Mac_4	FAM110A
8.57e-19	0.299005	0.588	0.357	2.89e-14	Mac_4	MMP14
1.09e-18	0.343697	0.959	0.834	3.68e-14	Mac_4	GPR183
1.95e-18	0.297122	0.672	0.453	6.57e-14	Mac_4	ARRB2
2.02e-18	0.404316	0.453	0.254	6.81e-14	Mac_4	LGALS2
2.19e-18	0.31434	0.832	0.663	7.38e-14	Mac_4	CAPZB
3.16e-18	0.283936	0.634	0.389	1.07e-13	Mac_4	EVI2A
1.36e-17	0.261753	0.962	0.846	4.57e-13	Mac_4	ACTG1
1.83e-17	0.365545	0.771	0.558	6.18e-13	Mac_4	PRDX6
1.86e-17	0.275053	0.99	0.978	6.27e-13	Mac_4	RPS2
1.9e-17	0.427271	0.471	0.27	6.39e-13	Mac_4	IDO1
4.48e-17	0.41351	0.664	0.458	1.51e-12	Mac_4	HMGB2
9.77e-17	0.353839	0.809	0.605	3.29e-12	Mac_4	CARD16
1.04e-16	0.302787	0.631	0.401	3.52e-12	Mac_4	ZFP36L2
1.05e-16	0.312526	0.28	0.125	3.53e-12	Mac_4	PLAC8
1.19e-16	0.27313	0.781	0.58	4.03e-12	Mac_4	EIF3F
2.45e-16	0.284006	0.7	0.474	8.26e-12	Mac_4	HMGN2
3.73e-16	0.3106	0.817	0.648	1.26e-11	Mac_4	ARL4C
7.76e-16	0.25472	0.766	0.555	2.61e-11	Mac_4	CSF2RA
7.89e-16	0.260062	0.845	0.656	2.66e-11	Mac_4	GRN
9.35e-16	0.254846	0.534	0.326	3.15e-11	Mac_4	LDHB
1.88e-15	0.268135	0.44	0.251	6.32e-11	Mac_4	RB1
4.22e-15	0.308141	0.392	0.216	1.42e-10	Mac_4	HIST1H4C
1.34e-14	0.261985	0.74	0.521	4.52e-10	Mac_4	FGL2
2.91e-14	0.250011	0.74	0.522	9.8e-10	Mac_4	ATP5G3
3.98e-14	0.288988	0.888	0.763	1.34e-09	Mac_4	LAPTM4A
4.56e-14	0.370267	0.323	0.171	1.54e-09	Mac_4	CA2
1.08e-13	0.270618	0.705	0.494	3.62e-09	Mac_4	CTSH
2.74e-13	0.28599	0.448	0.274	9.24e-09	Mac_4	EMP2
3.38e-13	0.627847	0.593	0.431	1.14e-08	Mac_4	CD14
4.07e-13	0.251372	0.921	0.848	1.37e-08	Mac_4	ATP6V0E1
8.98e-13	0.257197	0.626	0.431	3.02e-08	Mac_4	CIB1
3.67e-12	0.289644	0.534	0.345	1.23e-07	Mac_4	SMOX
3.72e-12	0.275517	0.83	0.642	1.25e-07	Mac_4	TMEM123
5.34e-12	0.29112	0.354	0.203	1.8e-07	Mac_4	MNDA
1.55e-09	0.268862	0.817	0.647	5.23e-05	Mac_4	AIF1
2.31e-09	0.292137	0.733	0.58	7.77e-05	Mac_4	MS4A7
2.65e-09	0.288267	0.656	0.499	8.93e-05	Mac_4	GPAT3
3.06e-09	0.262739	0.623	0.455	0.00010325	Mac_4	CPVL
1.5e-08	0.717578	0.107	0.044	0.000505466	Mac_4	CXCL6
1.96e-08	0.300916	0.802	0.677	0.000659187	Mac_4	CXCR4
1.88e-05	0.324115	0.593	0.486	0.634727	Mac_4	IL7R
5.31e-05	0.319725	0.313	0.229	1	Mac_4	HLA-DQA2
6.13e-217	1.05736	0.807	0.333	2.07e-212	Mon_2	CST7
1e-185	1.0651	0.932	0.61	3.38e-181	Mon_2	AREG
1.61e-184	0.634995	0.999	0.934	5.42e-180	Mon_2	HLA-DPB1
2.69e-179	0.482643	1	0.998	9.07e-175	Mon_2	RPS16
4.44e-161	0.834056	0.827	0.423	1.5e-156	Mon_2	GPAT3
3.94e-147	0.496661	1	0.99	1.33e-142	Mon_2	HLA-DRA
8.81e-142	0.423929	1	0.999	2.97e-137	Mon_2	EEF1A1
7.16e-138	0.519544	1	0.99	2.41e-133	Mon_2	RPS3A
2.3e-135	0.627964	0.99	0.859	7.74e-131	Mon_2	HLA-DQB1
6.74e-134	0.436519	0.999	0.99	2.27e-129	Mon_2	RPS23
9.23e-134	0.955406	0.381	0.081	3.11e-129	Mon_2	CCL22
1.89e-130	0.972525	0.643	0.277	6.36e-126	Mon_2	IL1R2
3.72e-130	0.441478	0.997	0.988	1.25e-125	Mon_2	RPS6
5.98e-129	0.454987	0.998	0.99	2.01e-124	Mon_2	RPS18
3.96e-123	1.1549	0.392	0.098	1.33e-118	Mon_2	HPGD
5.56e-121	0.579676	0.388	0.095	1.87e-116	Mon_2	CALCRL
9.69e-119	0.638336	0.396	0.106	3.27e-114	Mon_2	DAPP1
1.31e-116	0.400167	0.998	0.99	4.42e-112	Mon_2	RPL18A
3.07e-116	0.491191	0.973	0.876	1.04e-111	Mon_2	RPL4
1.11e-113	0.419715	0.999	0.978	3.76e-109	Mon_2	RPS4X
6.17e-113	0.576124	0.813	0.504	2.08e-108	Mon_2	CSF2RA
6.92e-108	0.409177	0.994	0.969	2.33e-103	Mon_2	RPL3
1.39e-107	0.364755	0.999	0.987	4.68e-103	Mon_2	RPL9
2.04e-107	0.377346	0.998	0.986	6.88e-103	Mon_2	RPS3
3.32e-105	0.366786	0.999	0.995	1.12e-100	Mon_2	RPS14
3.72e-104	0.384223	0.998	0.985	1.25e-99	Mon_2	RPL23A
4.81e-103	0.463876	0.992	0.856	1.62e-98	Mon_2	HLA-DQA1
2.37e-102	0.721789	0.976	0.913	7.98e-98	Mon_2	PABPC1
2.01e-101	0.577749	0.723	0.404	6.76e-97	Mon_2	STK4
6.48e-98	0.334905	0.999	0.999	2.18e-93	Mon_2	RPL13
9.23e-97	0.350113	0.998	0.993	3.11e-92	Mon_2	RPS24
4.54e-96	0.613013	0.579	0.272	1.53e-91	Mon_2	ENTPD1
5.14e-93	0.700688	0.891	0.661	1.73e-88	Mon_2	SERPINB1
7.69e-93	0.372571	0.998	0.976	2.59e-88	Mon_2	RPL7
3.64e-91	0.44908	0.998	0.971	1.23e-86	Mon_2	HLA-DRB1
4.13e-90	0.683909	0.624	0.306	1.39e-85	Mon_2	TFPI
9.81e-90	0.351309	0.999	0.986	3.31e-85	Mon_2	RPS13
1.52e-87	0.349765	0.998	0.991	5.11e-83	Mon_2	RPL26
1.77e-87	0.538153	0.821	0.532	5.97e-83	Mon_2	CYTIP
4.36e-86	0.2953	1	0.998	1.47e-81	Mon_2	RPS19
1.93e-83	0.340607	0.998	0.997	6.51e-79	Mon_2	RPL34
1.94e-83	0.284935	1	0.999	6.55e-79	Mon_2	RPL10
2.4e-83	0.540295	0.897	0.678	8.09e-79	Mon_2	REL
3.49e-83	0.341882	1	0.985	1.18e-78	Mon_2	CD74
4.57e-83	0.616319	0.623	0.304	1.54e-78	Mon_2	CCR7
4.7e-83	0.36653	0.999	0.986	1.58e-78	Mon_2	RPS11
1.15e-82	0.364939	0.995	0.964	3.88e-78	Mon_2	RPL31
9.25e-82	0.299721	1	0.997	3.12e-77	Mon_2	RPS12
1.41e-81	0.315129	0.999	0.993	4.76e-77	Mon_2	RPL11
3.54e-81	0.328772	0.993	0.965	1.19e-76	Mon_2	RPL29
5.33e-81	0.758066	0.349	0.114	1.8e-76	Mon_2	RAMP1
2.23e-80	0.310664	0.998	0.988	7.52e-76	Mon_2	RPL15
2.17e-79	0.309369	1	0.995	7.31e-75	Mon_2	RPL32
7.21e-79	0.411753	0.967	0.866	2.43e-74	Mon_2	EEF1B2
5.44e-78	0.465023	0.861	0.597	1.83e-73	Mon_2	SERPINB9
9.55e-78	0.290826	0.999	0.999	3.22e-73	Mon_2	RPL13A
1.5e-77	0.372967	0.997	0.929	5.05e-73	Mon_2	HLA-DPA1
2.09e-77	0.312669	0.996	0.988	7.03e-73	Mon_2	RPL30
8.72e-77	0.303665	0.998	0.993	2.94e-72	Mon_2	RPL19
1.24e-76	0.506804	0.868	0.684	4.17e-72	Mon_2	CXCL16
4.46e-76	0.369879	0.982	0.922	1.5e-71	Mon_2	RPL10A
9.18e-74	0.353508	0.981	0.93	3.09e-69	Mon_2	RPLP0
1.96e-73	0.445314	0.534	0.259	6.59e-69	Mon_2	MALT1
2.19e-73	0.339837	0.997	0.979	7.37e-69	Mon_2	RPS8
3.02e-73	0.503109	0.331	0.1	1.02e-68	Mon_2	FCER1A
3.78e-73	0.331205	0.995	0.973	1.27e-68	Mon_2	RPS7
1.31e-72	0.295018	0.992	0.985	4.43e-68	Mon_2	RPL8
7.68e-72	0.355694	0.327	0.102	2.59e-67	Mon_2	CRLF2
9.75e-72	0.348039	0.992	0.963	3.28e-67	Mon_2	RPL6
3.69e-71	0.264606	0.999	0.994	1.24e-66	Mon_2	RPS9
1.45e-70	0.316852	0.992	0.951	4.89e-66	Mon_2	RPS5
8.11e-70	0.277134	0.999	0.996	2.73e-65	Mon_2	RPL21
1.64e-69	0.301641	0.995	0.974	5.52e-65	Mon_2	RPL18
2.81e-69	0.516746	0.319	0.108	9.48e-65	Mon_2	PLEKHA5
6.02e-69	0.885306	0.679	0.431	2.03e-64	Mon_2	VMO1
7.84e-69	0.572704	0.695	0.429	2.64e-64	Mon_2	PMAIP1
2.76e-66	0.277363	0.997	0.992	9.29e-62	Mon_2	RPL27A
3.83e-66	0.321054	0.997	0.95	1.29e-61	Mon_2	RPS10
2.45e-65	0.423184	0.493	0.227	8.24e-61	Mon_2	CFP
3.72e-65	0.318625	0.997	0.981	1.25e-60	Mon_2	RPS17
6.35e-65	0.307177	0.989	0.955	2.14e-60	Mon_2	RPL7A
6.69e-65	0.363691	0.976	0.907	2.25e-60	Mon_2	RPL5
3.65e-62	0.40588	0.745	0.476	1.23e-57	Mon_2	JARID2
4.11e-62	0.317216	0.992	0.953	1.39e-57	Mon_2	GNB2L1
6.64e-61	0.489794	0.715	0.462	2.24e-56	Mon_2	SLC7A11
4.88e-60	0.476981	0.578	0.325	1.65e-55	Mon_2	SATB1
1.24e-59	0.371793	0.968	0.89	4.19e-55	Mon_2	TIMP1
1.3e-59	0.338272	0.328	0.12	4.36e-55	Mon_2	TCOF1
2.95e-59	0.291219	1	0.995	9.94e-55	Mon_2	RPS15A
5.35e-59	0.278778	0.998	0.976	1.8e-54	Mon_2	RPL27
1.86e-58	0.380288	0.479	0.237	6.27e-54	Mon_2	ADAM8
3.42e-57	0.337059	0.974	0.808	1.15e-52	Mon_2	GPR183
1.09e-56	0.410839	0.758	0.538	3.67e-52	Mon_2	BID
1.48e-54	0.440225	0.174	0.039	4.99e-50	Mon_2	CXCR3
3.12e-54	0.408905	0.954	0.856	1.05e-49	Mon_2	ATP1B3
1.01e-53	0.335715	0.285	0.102	3.4e-49	Mon_2	GPR157
2.33e-53	0.42306	0.494	0.245	7.85e-49	Mon_2	CLEC10A
3.01e-53	0.275638	0.278	0.097	1.01e-48	Mon_2	CYP2S1
6.26e-52	0.368527	0.249	0.081	2.11e-47	Mon_2	ADAM19
1.11e-51	0.443126	0.788	0.575	3.74e-47	Mon_2	RALA
2.3e-51	0.312258	0.363	0.159	7.75e-47	Mon_2	MIR181A1HG
9.13e-51	0.345452	0.528	0.281	3.08e-46	Mon_2	NR4A3
1.3e-50	0.275408	0.989	0.944	4.37e-46	Mon_2	RPL22
2.61e-50	0.400513	0.603	0.379	8.79e-46	Mon_2	IL2RG
7.78e-50	0.359687	0.664	0.434	2.62e-45	Mon_2	SIPA1L1
1.05e-49	0.359646	0.741	0.525	3.54e-45	Mon_2	EIF3L
2.32e-48	0.298266	0.956	0.869	7.81e-44	Mon_2	RPSA
3.88e-48	0.338123	0.494	0.273	1.31e-43	Mon_2	ACTN4
2.1e-46	0.418486	0.526	0.304	7.06e-42	Mon_2	LSP1
2.26e-46	0.252507	0.965	0.904	7.61e-42	Mon_2	BTF3
1.03e-45	0.481966	0.459	0.238	3.49e-41	Mon_2	IDO1
1.36e-44	0.280594	0.28	0.108	4.59e-40	Mon_2	TRMT6
4.7e-44	0.28951	0.674	0.417	1.58e-39	Mon_2	ALOX5AP
8.92e-44	0.364516	0.778	0.552	3e-39	Mon_2	CD86
3.28e-43	0.353445	0.533	0.319	1.1e-38	Mon_2	MYO1G
5.02e-43	0.302931	0.882	0.742	1.69e-38	Mon_2	HINT1
5.68e-43	0.484925	0.633	0.409	1.91e-38	Mon_2	BIRC3
9.04e-43	0.255693	0.983	0.933	3.05e-38	Mon_2	NACA
3.71e-42	0.504202	0.52	0.326	1.25e-37	Mon_2	SMCHD1
6.09e-42	0.333796	0.37	0.183	2.05e-37	Mon_2	RHOF
9.91e-42	0.332581	0.504	0.297	3.34e-37	Mon_2	ST8SIA4
2.19e-41	0.330211	0.7	0.497	7.39e-37	Mon_2	ACOT9
2.51e-41	0.367841	0.609	0.391	8.47e-37	Mon_2	MAP4K4
2.37e-40	0.36158	0.462	0.253	8e-36	Mon_2	ANKRD28
6.71e-40	0.347537	0.879	0.747	2.26e-35	Mon_2	KYNU
4.71e-39	0.264028	0.998	0.982	1.59e-34	Mon_2	RPL37
6.11e-39	0.383916	0.653	0.447	2.06e-34	Mon_2	DUSP4
8.2e-39	0.693753	0.24	0.091	2.76e-34	Mon_2	AKAP12
1.12e-38	0.296574	0.933	0.776	3.78e-34	Mon_2	HLA-DMA
1.98e-38	0.387497	0.606	0.407	6.67e-34	Mon_2	CLDND1
2.62e-38	0.286805	0.995	0.966	8.81e-34	Mon_2	BTG1
2.67e-38	0.293863	0.378	0.194	8.99e-34	Mon_2	SYTL3
3.74e-38	0.263766	0.946	0.852	1.26e-33	Mon_2	SLC25A6
3.9e-38	0.267241	0.316	0.148	1.31e-33	Mon_2	STK38L
5.5e-38	0.302997	0.34	0.161	1.85e-33	Mon_2	ENPP4
7.93e-38	0.298766	0.785	0.62	2.67e-33	Mon_2	GLTSCR2
1.93e-37	0.349404	0.537	0.332	6.5e-33	Mon_2	MARCKSL1
8.32e-37	0.380179	0.575	0.377	2.8e-32	Mon_2	AXL
8.63e-37	0.285201	0.198	0.071	2.91e-32	Mon_2	TCTN3
9.89e-37	0.285632	0.839	0.676	3.33e-32	Mon_2	CMTM6
1.55e-36	0.307983	0.833	0.642	5.24e-32	Mon_2	MXD1
2.4e-36	0.286231	0.506	0.31	8.08e-32	Mon_2	LRRFIP2
1.86e-35	0.332063	0.767	0.605	6.27e-31	Mon_2	LPXN
5.87e-35	0.318499	0.924	0.809	1.98e-30	Mon_2	H2AFZ
7.12e-35	0.302016	0.216	0.084	2.4e-30	Mon_2	TVP23A
8.64e-35	0.30865	0.163	0.051	2.91e-30	Mon_2	CD1C
1.7e-32	0.318876	0.974	0.932	5.73e-28	Mon_2	S100A10
2.17e-32	0.446087	0.661	0.5	7.32e-28	Mon_2	TXNRD1
4.48e-32	0.276482	0.527	0.329	1.51e-27	Mon_2	PRDM1
5.33e-32	0.433814	0.54	0.352	1.8e-27	Mon_2	OLR1
7.27e-32	0.270688	0.781	0.61	2.45e-27	Mon_2	MAP2K1
1.98e-31	0.258347	0.918	0.8	6.66e-27	Mon_2	NAP1L1
3.16e-31	0.315296	0.24	0.108	1.06e-26	Mon_2	CLECL1
2.08e-30	0.25928	0.666	0.486	7.01e-26	Mon_2	H2AFV
1.19e-29	0.265949	0.728	0.541	4e-25	Mon_2	RNF145
2.11e-29	0.258551	0.792	0.625	7.11e-25	Mon_2	ARL4C
1.13e-28	0.265321	0.893	0.777	3.8e-24	Mon_2	PCBP1
1.2e-28	0.252893	0.91	0.822	4.03e-24	Mon_2	EEF2
4.97e-28	0.252042	0.441	0.276	1.68e-23	Mon_2	ACAA1
6.07e-28	0.279457	0.901	0.799	2.04e-23	Mon_2	CREM
9e-28	0.267434	0.726	0.55	3.03e-23	Mon_2	TNFAIP8
1.17e-27	0.321856	0.803	0.654	3.93e-23	Mon_2	CXCR4
1.33e-27	0.315844	0.546	0.356	4.47e-23	Mon_2	INHBA
3.3e-27	0.31622	0.311	0.166	1.11e-22	Mon_2	PKIB
5.87e-27	0.269233	0.595	0.427	1.98e-22	Mon_2	GLIPR2
8.02e-27	0.290144	0.64	0.458	2.7e-22	Mon_2	SYAP1
8.5e-27	0.282964	0.234	0.11	2.86e-22	Mon_2	TNFRSF18
1.16e-26	0.3036	0.82	0.701	3.9e-22	Mon_2	BNIP3L
1.01e-25	0.292848	0.756	0.629	3.42e-21	Mon_2	TMEM123
1.36e-25	0.277783	0.326	0.183	4.58e-21	Mon_2	HIST1H2AC
2.62e-25	0.281593	0.153	0.056	8.83e-21	Mon_2	HAS1
3.87e-25	0.471552	0.585	0.432	1.3e-20	Mon_2	TNFSF13B
6.32e-25	0.296425	0.687	0.537	2.13e-20	Mon_2	AKAP13
6.41e-24	0.260003	0.802	0.651	2.16e-19	Mon_2	GK
1.73e-23	0.321197	0.357	0.223	5.84e-19	Mon_2	MAP3K13
1.78e-23	0.40692	0.611	0.462	5.99e-19	Mon_2	IL7R
5.73e-23	0.259485	0.838	0.733	1.93e-18	Mon_2	LDHA
2.87e-22	0.258501	0.457	0.311	9.66e-18	Mon_2	NQO2
1.26e-21	0.280506	0.888	0.796	4.25e-17	Mon_2	PKM
4.9e-21	0.384094	0.391	0.259	1.65e-16	Mon_2	EMP2
3.67e-20	0.289882	0.531	0.394	1.24e-15	Mon_2	OGFRL1
5.42e-20	0.263373	0.657	0.508	1.83e-15	Mon_2	EZR
3.17e-19	0.296456	0.471	0.329	1.07e-14	Mon_2	SMOX
6.1e-19	0.294598	0.753	0.639	2.06e-14	Mon_2	INSIG1
7.47e-19	0.256268	0.317	0.193	2.52e-14	Mon_2	DUSP5
8.85e-14	0.280162	0.678	0.562	2.98e-09	Mon_2	LMNA
2.36e-13	0.29539	0.547	0.437	7.94e-09	Mon_2	GLIPR1
1.31e-12	0.485994	0.303	0.217	4.43e-08	Mon_2	HLA-DQA2
1.84e-08	0.259689	0.425	0.349	0.000621442	Mon_2	SLC44A1
6.08e-08	0.581608	0.11	0.063	0.0020477	Mon_2	GZMB
