# Supplementary material for: Integrated single-cell transcriptome analysis reveals heterogeneity of esophageal squamous cell carcinoma microenvironment
Source: Nat Commun. 2021 Dec 17;12:7335. doi: 10.1038/s41467-021-27599-5 (PMC8683407; doi:10.1038/s41467-021-27599-5)
Supplement: Supplementary file 4 — Dataset 2 [file 41467_2021_27599_MOESM4_ESM.xlsx]

## Sheet: Data S2
Supplementary Data 2: Mean values for all significant interacting partners between myeloid cell-types with T cell subsets (the total mean of the individual partner average expression values in the corresponding interacting pairs of cell types)
	CD4	CD8	Treg
DC_T_CCR4_CCL17	0.205	0	0
Mac_T_CCR8_CCL18	0	0	0.526
Mon_T_CD40LG_a5b1 complex	0.248	0	0
Mac_T_CD40LG_a5b1 complex	0.254	0	0
Mon_T_LTA_LTBR	0	0	0.099
Mac_T_LTA_LTBR	0	0	0.114
DC_T_LTA_TNFRSF1A	0	0	0.268
Mon_T_LTA_TNFRSF1A	0	0	0.341
Mac_T_LTA_TNFRSF1A	0	0	0.282
Mac_T_CCL3L3_CCR1	0	0.332	0
Mac_T_CCL3_CCR1	0	0.447	0
Mac_T_CCL3L1_CCR1	0	0.332	0
Mac_T_CCL5_CCR1	0.208	1.431	0
Mac_T_CXCR3_CXCL9	0.3	0.401	0.473
DC_T_VCAM1_a4b7 complex	0	0.241	0
Mac_T_VCAM1_a4b7 complex	0	0.25	0
DC_T_CXCR3_CCL19	0.263	0.364	0.436
DC_T_CCR7_CCL19	0.519	0	0
Mac_T_SPN_SIGLEC1	0.148	0.234	0.179
Mac_T_CD52_SIGLEC10	0.648	0.736	0.726
DC_T_CSF1_SIRPA	0	0.207	0
Mon_T_CSF1_SIRPA	0	0.203	0
Mac_T_CSF1_SIRPA	0	0.293	0
Mast_T_CRTAM_CADM1	0	0.246	0
DC_T_LTA_TNFRSF14	0	0	0.148
Mon_T_LTA_TNFRSF14	0	0	0.148
Mac_T_LTA_TNFRSF14	0	0	0.221
DC_T_VCAM1_a4b1 complex	0	0.283	0
Mac_T_VCAM1_a4b1 complex	0	0.238	0
Mast_T_VCAM1_a4b1 complex	0	0.255	0
DC_T_LTA_TNFRSF1B	0	0	0.262
Mon_T_LTA_TNFRSF1B	0	0	0.517
Mac_T_LTA_TNFRSF1B	0	0	0.392
DC_T_IL15 receptor_IL15	0.138	0.247	0.331
Mac_T_IL15 receptor_IL15	0.121	0.23	0.314
DC_T_IL18 receptor_IL18	0	0.129	0
Mon_T_IL18 receptor_IL18	0	0.167	0
Mac_T_IL18 receptor_IL18	0	0.256	0
Mast_T_IL18 receptor_IL18	0	0.156	0
DC_T_CCR6_CCL20	0	0	0.334
Mon_T_CCR6_CCL20	1.063	0	1.111
Mac_T_CCR6_CCL20	0.722	0	0.771
Mon_T_LGALS9_MET	0.16	0.204	0.212
Mast_T_CADM1_CADM1	0	0	0.23
DC_T_CD28_CD80	0.491	0.31	0.636
Mon_T_CD28_CD80	0.307	0.127	0.453
Mac_T_CD28_CD80	0.363	0.183	0.509
DC_T_NCR3_BAG6	0	0	0.153
Mon_T_NCR3_BAG6	0	0	0.15
Mac_T_NCR3_BAG6	0	0	0.15
Mast_T_NCR3_BAG6	0	0	0.116
DC_T_COPA_P2RY6	0.185	0.241	0.242
DC_T_ANXA1_FPR2	0	0.737	0
Mon_T_ANXA1_FPR2	0	0.782	0
DC_T_IFNG_Type II IFNR	0	0.469	0
Mon_T_IFNG_Type II IFNR	0	0.415	0
Mac_T_IFNG_Type II IFNR	0	0.469	0
Mast_T_IFNG_Type II IFNR	0	0.426	0
DC_T_CD28_CD86	1.003	0.822	1.148
Mon_T_CD28_CD86	0.737	0.556	0.882
Mac_T_CD28_CD86	0.771	0.591	0.917
DC_T_PDCD1_CD274	0.257	0.302	0.215
Mac_T_PDCD1_CD274	0.211	0.257	0.17
Mast_T_PDCD1_CD274	0.176	0.221	0.135
DC_T_CD6_ALCAM	0.52	0.481	0.398
Mon_T_CD6_ALCAM	0.413	0.374	0.29
Mac_T_CD6_ALCAM	0.459	0.42	0.336
Mon_T_IL6 receptor_IL6	0	0	0.362
Mac_T_IL6 receptor_IL6	0	0	0.383
Mac_T_HLA-F_LILRB1	0.332	0.398	0.557
DC_T_CTLA4_CD80	0.574	0.59	0.962
Mon_T_CTLA4_CD80	0.39	0.407	0.778
Mac_T_CTLA4_CD80	0.446	0.463	0.834
DC_T_CXCR3_CCL20	0	0	0.362
Mon_T_CXCR3_CCL20	0.967	1.068	1.14
Mac_T_CXCR3_CCL20	0.627	0.728	0.799
DC_T_TGFB1_TGFbeta receptor1	0.277	0.388	0
Mac_T_TGFB1_TGFbeta receptor1	0.241	0.352	0
DC_T_CXCR6_CXCL16	1.01	1.166	1.341
Mon_T_CXCR6_CXCL16	0.757	0.913	1.088
Mac_T_CXCR6_CXCL16	0.754	0.91	1.086
Mast_T_CXCR6_CXCL16	0	0.462	0.638
DC_T_ANXA1_FPR1	0	0.848	0
Mon_T_ANXA1_FPR1	0.733	0.917	0
Mac_T_ANXA1_FPR1	0	0.829	0
DC_T_ANXA1_FPR3	0	0.785	0
Mon_T_ANXA1_FPR3	0	0.847	0
Mac_T_ANXA1_FPR3	0.701	0.884	0
DC_T_TNFRSF1A_GRN	0	0.586	0.571
Mon_T_TNFRSF1A_GRN	0	0.587	0.572
Mac_T_TNFRSF1A_GRN	0	0.926	0.911
Mast_T_PTPRC_CD22	1.26	1.285	1.288
Mon_T_LGALS9_LRP1	0	0.175	0.182
Mac_T_LGALS9_LRP1	0.158	0.202	0.21
DC_T_HLA-DPB1_TNFSF13B	0	1.234	0
DC_T_CTLA4_CD86	1.086	1.102	1.474
Mon_T_CTLA4_CD86	0.82	0.836	1.208
Mac_T_CTLA4_CD86	0.854	0.871	1.242
Mon_T_IL10 receptor_IL10	0.303	0.282	0.398
Mac_T_IL10 receptor_IL10	0.269	0.248	0.365
DC_T_CD94:NKG2C_HLA-E	0	1.021	0
Mon_T_CD94:NKG2C_HLA-E	0	1.054	0
Mac_T_CD94:NKG2C_HLA-E	0	1.153	0
Mast_T_CD94:NKG2C_HLA-E	0	0.991	0
DC_T_CD27_CD70	0.325	0.402	0.699
DC_T_CD94:NKG2A_HLA-E	0	1.213	0
Mon_T_CD94:NKG2A_HLA-E	0	1.245	0
Mac_T_CD94:NKG2A_HLA-E	0	1.345	0
Mast_T_CD94:NKG2A_HLA-E	0	1.183	0
DC_T_PTPRC_MRC1	1.173	1.198	1.201
Mon_T_PTPRC_MRC1	1.216	1.241	1.244
Mac_T_PTPRC_MRC1	1.283	1.308	1.311
DC_T_CD44_HBEGF	0.846	0.921	0
Mon_T_CD44_HBEGF	1.008	1.083	0.911
Mac_T_CD44_HBEGF	0.95	1.025	0.853
DC_T_TNFSF4_TNFRSF4	0	0.287	0
Mon_T_TNFSF4_TNFRSF4	0	0.17	0
Mac_T_TNFSF4_TNFRSF4	0	0.184	0
Mast_T_TNFSF4_TNFRSF4	0	0.337	0
DC_T_HLA-F_LILRB2	0.429	0.494	0.653
Mon_T_HLA-F_LILRB2	0.445	0.51	0.669
Mac_T_HLA-F_LILRB2	0.43	0.496	0.655
DC_T_PDCD1_FAM3C	0.193	0.238	0
Mon_T_PDCD1_FAM3C	0.205	0.25	0.163
Mac_T_PDCD1_FAM3C	0.262	0.308	0.221
Mast_T_PDCD1_FAM3C	0.189	0.235	0
DC_T_BTLA_TNFRSF14	0.183	0	0.251
Mon_T_BTLA_TNFRSF14	0.183	0	0.25
Mac_T_BTLA_TNFRSF14	0.257	0	0.324
Mast_T_BTLA_TNFRSF14	0	0	0.234
DC_T_TFRC_TNFSF13B	0.67	0.647	0.731
Mon_T_TFRC_TNFSF13B	0.417	0.394	0.477
Mac_T_TFRC_TNFSF13B	0.52	0.497	0.58
DC_T_CD99_PILRA	0.474	0.658	0
Mon_T_CD99_PILRA	0.6	0.784	0.568
Mac_T_CD99_PILRA	0.648	0.832	0.616
DC_T_KLRB1_CLEC2D	0.707	0.637	0.354
DC_T_SELL_SELPLG	0.464	0	0.531
DC_T_TNFRSF1B_GRN	0.748	0.807	1.264
Mon_T_TNFRSF1B_GRN	0.749	0.808	1.265
Mac_T_TNFRSF1B_GRN	1.088	1.147	1.604
Mast_T_TNFRSF1B_GRN	0	0	1.023
Mast_T_LGALS9_SLC1A5	0.253	0.297	0.305
Mon_T_LGALS9_SORL1	0	0.165	0.172
Mac_T_LGALS9_SORL1	0	0.174	0.182
Mon_T_LAMP1_FAM3C	0	0	0.353
Mac_T_LAMP1_FAM3C	0	0.362	0.41
DC_T_CD2_CD58	1.185	1.223	1.573
Mon_T_CD2_CD58	1.119	1.157	1.507
Mac_T_CD2_CD58	1.119	1.157	1.508
Mast_T_CD2_CD58	1.04	1.079	1.429
DC_T_LGALS9_CD47	0	0.352	0.36
Mac_T_LGALS9_CD47	0	0.341	0.349
Mast_T_LGALS9_CD47	0	0.38	0.388
DC_T_LGALS9_HAVCR2	0.302	0.346	0.353
Mon_T_LGALS9_HAVCR2	0.241	0.285	0.292
Mac_T_LGALS9_HAVCR2	0.297	0.341	0.349
Mast_T_LGALS9_HAVCR2	0	0.274	0.282
DC_T_HLA-C_FAM3C	1.565	1.695	1.839
Mon_T_HLA-C_FAM3C	1.577	1.707	1.851
Mac_T_HLA-C_FAM3C	1.635	1.765	1.909
Mast_T_HLA-C_FAM3C	1.562	1.691	1.836
Mon_T_LGALS9_CD44	1.2	1.244	1.252
Mac_T_LGALS9_CD44	1.05	1.093	1.101
Mast_T_LGALS9_CD44	1.074	1.118	1.126
DC_T_MIF_TNFRSF14	0.521	0.61	0.639
Mon_T_MIF_TNFRSF14	0.52	0.61	0.638
Mac_T_MIF_TNFRSF14	0.594	0.684	0.712
Mast_T_MIF_TNFRSF14	0	0.593	0.622
DC_N_CCR4_CCL17	0.212	0	0
Mon_N_CD40LG_a5b1 complex	0.201	0	0
Mac_N_CD40LG_a5b1 complex	0.214	0	0
Mon_N_LGALS9_MET	0	0	0.15
Mac_N_LGALS9_LRP1	0	0	0.144
DC_N_PDCD1_CD274	0.178	0.235	0.186
Mac_N_PDCD1_CD274	0.141	0.198	0.149
DC_N_CD28_CD80	0.384	0.369	0.55
Mac_N_CD28_CD80	0.238	0.224	0.404
DC_N_CTLA4_CD80	0.389	0.375	0.843
Mac_N_CTLA4_CD80	0.244	0.23	0.698
Mon_N_CXCR3_CCL20	0	1.146	1.041
Mac_N_CXCR3_CCL20	0	0.936	0.83
Mon_N_IL6 receptor_IL6	0	0	0.425
Mac_N_IL6 receptor_IL6	0	0	0.37
DC_N_TGFB1_TGFbeta receptor1	0.271	0.326	0
DC_N_CD6_ALCAM	0.531	0.496	0.423
Mon_N_CD6_ALCAM	0.396	0.361	0.288
Mac_N_CD6_ALCAM	0.434	0.399	0.326
DC_N_COPA_P2RY6	0.162	0.177	0.214
DC_N_IFNG_Type II IFNR	0	0.381	0
Mon_N_IFNG_Type II IFNR	0	0.306	0
Mac_N_IFNG_Type II IFNR	0	0.372	0
Mast_N_IFNG_Type II IFNR	0	0.356	0
DC_N_CCR6_CCL20	0	0	0.463
Mon_N_CCR6_CCL20	1.152	0	1.346
Mac_N_CCR6_CCL20	0.941	0	1.136
Mast_N_CCR6_CCL20	0	0	0.475
DC_N_CD28_CD86	0.884	0.869	1.05
Mon_N_CD28_CD86	0.638	0.624	0.804
Mac_N_CD28_CD86	0.634	0.62	0.8
Mon_N_IL10 receptor_IL10	0.255	0	0.328
Mac_N_IL10 receptor_IL10	0.333	0	0.405
DC_N_CXCR6_CXCL16	1.002	1.173	1.209
Mon_N_CXCR6_CXCL16	0.784	0.955	0.991
Mac_N_CXCR6_CXCL16	0.694	0.866	0.901
DC_N_CTLA4_CD86	0.89	0.875	1.343
Mon_N_CTLA4_CD86	0.644	0.629	1.098
Mac_N_CTLA4_CD86	0.64	0.625	1.094
DC_N_ANXA1_FPR2	0.648	0.889	0
Mon_N_ANXA1_FPR2	0.672	0.913	0
DC_N_BTLA_TNFRSF14	0	0	0.189
Mon_N_BTLA_TNFRSF14	0	0	0.188
Mac_N_BTLA_TNFRSF14	0	0	0.244
DC_N_TFRC_TNFSF13B	0	0	0.772
Mon_N_TFRC_TNFSF13B	0	0	0.487
Mac_N_TFRC_TNFSF13B	0	0	0.428
Mac_N_LGALS9_SORL1	0	0	0.142
DC_N_CD27_CD70	0.248	0.33	0.622
Mast_N_LGALS9_SLC1A5	0	0	0.405
DC_N_CD94:NKG2A_HLA-E	0	0.903	0
Mon_N_CD94:NKG2A_HLA-E	0	0.949	0
Mac_N_CD94:NKG2A_HLA-E	0	1.002	0
DC_N_TNFRSF1A_GRN	0	0	0.523
Mon_N_TNFRSF1A_GRN	0	0	0.4
Mac_N_TNFRSF1A_GRN	0	0	0.615
DC_N_PDCD1_FAM3C	0	0.206	0
Mon_N_PDCD1_FAM3C	0.163	0.22	0.171
Mac_N_PDCD1_FAM3C	0.204	0.262	0.213
Mast_N_PDCD1_FAM3C	0	0.209	0
DC_N_LGALS9_HAVCR2	0	0	0.305
Mon_N_LGALS9_HAVCR2	0	0	0.232
Mac_N_LGALS9_HAVCR2	0	0	0.219
DC_N_ANXA1_FPR3	0.743	0.983	0
Mon_N_ANXA1_FPR3	0.783	1.023	0
Mac_N_ANXA1_FPR3	0.751	0.991	0
DC_N_ANXA1_FPR1	0.748	0.989	0
Mon_N_ANXA1_FPR1	0.808	1.048	0
Mac_N_ANXA1_FPR1	0.718	0.959	0
DC_N_PTPRC_MRC1	1.331	1.382	1.307
Mon_N_PTPRC_MRC1	1.324	1.375	1.301
Mac_N_PTPRC_MRC1	1.345	1.396	1.322
DC_N_CD44_HBEGF	0.808	0.946	0.921
Mon_N_CD44_HBEGF	0.964	1.102	1.077
Mac_N_CD44_HBEGF	0.893	1.032	1.007
DC_N_CD99_PILRA	0.551	0.672	0.495
Mon_N_CD99_PILRA	0.625	0.746	0.569
Mac_N_CD99_PILRA	0.663	0.784	0.607
DC_N_SELL_SELPLG	0.453	0.217	0.49
DC_N_HLA-F_LILRB2	0.411	0.46	0.565
Mon_N_HLA-F_LILRB2	0.412	0.461	0.566
Mac_N_HLA-F_LILRB2	0.384	0.433	0.537
DC_N_LAMP1_FAM3C	0	0	0.337
Mon_N_LAMP1_FAM3C	0	0	0.351
Mac_N_LAMP1_FAM3C	0	0	0.393
Mast_N_LAMP1_FAM3C	0	0	0.34
DC_N_KLRB1_CLEC2D	0.764	0.446	0.505
Mon_N_LGALS9_CD44	0	0	1.228
Mac_N_LGALS9_CD44	0	0	1.133
Mast_N_LGALS9_CD44	0	0	1.064
DC_N_LGALS9_CD47	0	0	0.304
Mast_N_LGALS9_CD47	0	0	0.34
DC_N_CD2_CD58	0.975	1.009	1.408
Mon_N_CD2_CD58	0.924	0.957	1.356
Mac_N_CD2_CD58	0.9	0.933	1.332
Mast_N_CD2_CD58	0.836	0.87	1.269
DC_N_HLA-C_FAM3C	1.431	1.599	1.706
Mon_N_HLA-C_FAM3C	1.446	1.614	1.721
Mac_N_HLA-C_FAM3C	1.488	1.655	1.763
Mast_N_HLA-C_FAM3C	1.434	1.602	1.709
DC_N_TNFRSF1B_GRN	0.6	0.688	1.08
Mon_N_TNFRSF1B_GRN	0.477	0.565	0.957
Mac_N_TNFRSF1B_GRN	0.692	0.78	1.173
Mast_N_TNFRSF1B_GRN	0	0	0.797
DC_N_MIF_TNFRSF14	0.444	0.526	0.572
Mon_N_MIF_TNFRSF14	0.444	0.526	0.572
Mac_N_MIF_TNFRSF14	0.5	0.582	0.628
