# Supplementary material for: Integrated single-cell transcriptome analysis reveals heterogeneity of esophageal squamous cell carcinoma microenvironment
Source: Nat Commun. 2021 Dec 17;12:7335. doi: 10.1038/s41467-021-27599-5 (PMC8683407; doi:10.1038/s41467-021-27599-5)
Supplement: Supplementary file 5 — Dataset 3 [file 41467_2021_27599_MOESM5_ESM.xlsx]

## Sheet: Data S3
Supplementary Data 3. Genes associated with each diffusion component
	Diffusion-1	Diffusion-2	Diffusion-3
IL1B	0.320244	-0.478962	-0.476701
TIMP1	0.438622	-0.474711	-0.0225738
CXCL5	0.240061	-0.427787	-0.378694
SERPINB2	0.18184	-0.427752	-0.335897
CCL20	0.301396	-0.40811	-0.468698
THBS1	0.442635	-0.394856	-0.305862
IL1A	0.19044	-0.380416	-0.31457
CXCL3	0.461918	-0.369466	-0.595426
AQP9	0.202429	-0.34956	-0.40293
CXCL8	0.605233	-0.3483	-0.421543
CXCL1	0.356644	-0.339357	-0.363933
PTGS2	0.273563	-0.336966	-0.340202
EREG	0.485126	-0.336041	-0.42046
CXCL2	0.457019	-0.306392	-0.561205
SLC25A37	0.0812081	-0.2936	-0.336482
TNIP3	0.198964	-0.290581	-0.278131
ITGB8	0.213202	-0.287519	-0.157697
MIR3945HG	0.214807	-0.287159	-0.329744
BCL2A1	0.347331	-0.277955	0.0154587
CTB-61M7.2	0.0928673	-0.268855	-0.285756
TNFAIP6	0.205214	-0.258125	-0.305636
INHBA	0.279302	-0.257039	-0.211915
IL6	0.241468	-0.249431	-0.290402
SLC39A8	0.225056	-0.244995	-0.24434
G0S2	0.363439	-0.240672	-0.274086
IL24	0.111233	-0.230426	-0.158532
PABPC1	-0.0372654	-0.223335	0.373194
VCAN	-0.539673	-0.221194	-0.202695
CYP1B1	0.0839508	-0.219295	-0.212487
SDC2	0.384443	-0.208776	-0.0607798
SOD2	0.563249	-0.208153	-0.578164
TFPI	0.269706	-0.206581	0.0454193
IL10	0.195672	-0.203518	-0.314244
RP11-295G20.2	0.130949	-0.20055	-0.213375
CD300E	-0.200524	-0.19613	-0.22709
GJB2	0.132938	-0.19562	-0.129809
TREM1	0.0912851	-0.191237	-0.29416
MIR155HG	0.252719	-0.188716	0.108789
FCN1	-0.697823	-0.186012	-0.202008
LAMB3	0.149799	-0.183041	-0.0906192
F3	0.100031	-0.183001	-0.1678
S100A12	-0.644741	-0.180439	-0.142037
CEMIP	0.127428	-0.176989	-0.128075
MGST1	0.046777	-0.175414	-0.145148
MET	0.117574	-0.173175	-0.180481
BNIP3L	0.279824	-0.172376	-0.187371
CCL3	0.134271	-0.172049	-0.492273
HPGD	0.179101	-0.171211	0.206448
IER3	0.447625	-0.169821	-0.458688
CCL22	0.217755	-0.168848	0.453913
CRADD	0.110198	-0.163173	-0.201077
CSF3	0.105945	-0.16246	-0.0940541
C15orf48	0.540508	-0.162158	-0.154892
NFKBIA	0.309464	-0.161116	-0.20077
IL19	0.0967556	-0.159273	-0.105746
IL1RN	0.248372	-0.159175	-0.371698
AKAP12	0.145776	-0.158356	0.0146253
DUSP6	-0.492729	-0.154816	-0.269727
ISG20	0.367011	-0.148947	0.0806033
PTGIR	0.00732589	-0.146608	0.197486
CES1	0.0490904	-0.14547	-0.112294
ADA	0.121741	-0.140315	-0.150533
SERPINB1	0.140114	-0.139068	0.241296
PPBP	-0.496783	-0.138606	-0.0910458
BIRC3	0.273851	-0.13718	0.544869
IL7R	0.32066	-0.135447	0.199967
AC003092.1	0.0555321	-0.13517	-0.0784901
ATP1B3	0.521543	-0.134955	0.168608
ADAM19	0.156609	-0.132015	0.367373
CALCRL	0.196754	-0.12831	0.411588
CCL7	0.0655085	-0.126762	-0.129115
DAPP1	0.0798967	-0.125103	0.607136
IDO1	0.278943	-0.124677	0.445417
GPAT3	0.305495	-0.12445	0.00329807
SMOX	0.241992	-0.124103	-0.114474
DUSP4	0.338537	-0.118264	0.186993
MCEMP1	-0.0642437	-0.114895	-0.117877
CCL2	0.14025	-0.111841	-0.186485
RETN	-0.718253	-0.1101	-0.105135
RAMP1	0.230278	-0.109316	0.567991
GPR157	0.215115	-0.107476	0.535306
HAS1	0.110129	-0.107377	0.0038679
IGHA1	0.32364	-0.10623	0.128411
GNG4	0.109475	-0.105785	0.066194
CST7	0.315693	-0.104535	0.570303
PMAIP1	0.270434	-0.104271	0.141629
CCL3L3	0.0539896	-0.104023	-0.377153
FAM129A	0.117896	-0.103757	0.381149
PTGES	0.0603258	-0.103186	-0.0652495
IL1R2	0.251157	-0.102635	0.0820344
FLT1	0.0980736	-0.10251	-0.022479
HLA-DQA2	0.193226	-0.102376	0.209532
ASPH	0.125848	-0.101679	-0.208685
CCL4	0.146898	-0.101343	-0.375319
FPR2	0.0509402	-0.101296	-0.0276371
EMP1	0.199241	-0.099972	-0.232067
GNG11	-0.347776	-0.0978019	-0.0436753
SOWAHC	0.0508079	-0.0966003	-0.141401
CLEC5A	0.124707	-0.0960851	-0.182908
PHLDA1	0.292899	-0.0956956	-0.233384
MUCL1	0.0507659	-0.0951079	-0.0812737
SERPINA1	-0.320212	-0.0929492	-0.366335
MSC	0.108502	-0.0891912	-0.0692123
PPFIBP1	0.119259	-0.0885146	0.159392
TXNRD1	0.291627	-0.0882589	-0.0955521
HEY1	0.0497773	-0.0870008	-0.0801213
CCR7	0.317345	-0.0869914	0.52248
PLD1	0.0501767	-0.0869784	-0.166299
RASD2	0.0730895	-0.0865118	-0.0642971
GPRC5A	0.107795	-0.0864245	-0.0924426
SLC44A1	0.191177	-0.0859757	0.0738242
MIR3142HG	0.0579113	-0.0854028	-0.0763215
AKR1C1	0.133169	-0.0852855	-0.0967752
MARCO	-0.0166006	-0.0852845	-0.149599
NLRP3	-0.000533039	-0.0851009	-0.113146
TFPI2	0.0767467	-0.0827332	0.0330019
MAP3K13	0.16478	-0.0818862	0.288928
LMNB1	0.0732918	-0.0811699	0.316786
GRAMD1A	0.145604	-0.0809467	-0.108429
IL20	0.0462516	-0.0803889	-0.0547405
EMP2	0.231186	-0.0801686	-0.0393599
TKTL1	0.0403088	-0.0797227	-0.0293131
TM4SF1	0.154296	-0.0793403	-0.0747348
AREG	0.436818	-0.0790528	0.328186
NXT2	0.107175	-0.0783641	0.130877
MAST4	0.0940156	-0.0772002	0.0779899
TCHH	0.100153	-0.0766515	0.032262
TRGC1	0.0429117	-0.0765191	0.121032
NABP1	0.132893	-0.075291	0.264823
SLC11A1	-0.210525	-0.0749765	-0.329762
PLAUR	0.384737	-0.0741729	-0.620963
PLEKHA5	0.206698	-0.0728824	0.379948
LAD1	0.120923	-0.0714788	0.384552
MARCKSL1	0.178587	-0.0702769	0.402325
EBI3	0.168414	-0.0689639	0.100455
TREML4	0.0178137	-0.0677021	-0.0500136
DSG2	0.128302	-0.0668306	0.429441
P2RY10	0.139399	-0.0667423	0.39816
CLGN	0.0542154	-0.0666781	-0.0479822
APOBEC3A	-0.19182	-0.0665219	-0.0866894
IL1RL1	0.054255	-0.0663788	-0.0290886
ACKR3	0.0905871	-0.0663168	-0.122845
CLLU1OS	0.0670754	-0.0660911	-0.0295081
S100A8	-0.68584	-0.0658918	-0.184168
BAALC	0.0578786	-0.0653259	-0.0774365
IL2RA	0.239256	-0.0650939	0.0917836
LOR	0.0688783	-0.0641086	0.0796392
TNFRSF18	0.151136	-0.0634151	0.17123
MIR4435-2HG	0.115699	-0.0630422	-0.0495334
GSTM3	0.1604	-0.0628127	-0.11598
ST20	0.0652605	-0.0627793	0.16951
PLAC8	-0.27286	-0.0625253	0.166119
PF4	-0.483986	-0.0623116	-0.0442223
BEX1	0.0440984	-0.0622766	-0.0725598
LINC01510	0.0296019	-0.0622182	-0.0504508
LAMP3	0.166715	-0.0618722	0.459694
RBP7	-0.540245	-0.0613399	-0.0642017
RP1-28O10.1	0.0486984	-0.0608846	0.0106699
CSF2	0.0428337	-0.0608119	-0.0667151
FAM65B	-0.648268	-0.0599094	-0.0258447
CDC42EP3	-0.189465	-0.0595006	-0.175875
THUMPD3-AS1	0.0712528	-0.0594977	0.0536167
TXN	0.485084	-0.0593629	0.177974
KCNE5	0.0713459	-0.0585368	0.121528
LINC01272	-0.298427	-0.0580702	-0.22613
MAP3K7CL	-0.474725	-0.0567358	-0.0524834
PPP1R17	-0.0556884	-0.0562927	-0.0425472
OSM	0.142787	-0.0561428	-0.134885
HPSE	-0.0216915	-0.0560583	-0.21223
MMP19	0.265464	-0.0555906	-0.408722
CDA	-0.411931	-0.0555147	-0.072077
FAM101B	-0.0444208	-0.0552181	0.134875
LYPD3	0.134306	-0.0550876	-0.0691954
ALDH1A2	0.0605086	-0.0549397	-0.0391381
MYO5C	0.0695316	-0.0546192	0.0113673
POU2F2	-0.5814	-0.0541472	-0.0795789
NQO1	0.0943775	-0.0538752	-0.0690245
SPIDR	0.0178023	-0.0538703	0.232095
CXCL6	0.0761239	-0.053626	-0.0699891
NRGN	-0.517794	-0.052078	-0.0487437
TVP23A	0.165933	-0.0517845	0.280941
RP1-90J20.8	0.0821706	-0.0513952	-0.0174512
AC005477.1	0.0607948	-0.0512846	0.0769644
SPINK1	0.0446785	-0.0507397	-0.0737525
SLC22A1	0.0522646	-0.0506959	-0.0796284
GCLM	0.220466	-0.0506903	-0.154241
APOBEC3B	0.0178545	-0.0503464	-0.0514517
BATF	-0.0138751	-0.0497229	-0.0790034
TMEM123	0.204531	-0.0496549	0.190515
IRG1	0.0652988	-0.0495376	-0.129074
SERPINE2	0.103085	-0.0484506	0.0179141
VMO1	0.316242	-0.0476262	0.304174
ABLIM1	0.0217269	-0.0475621	0.0106124
IGLON5	0.120192	-0.0473356	0.241101
TRIM16L	0.0527651	-0.0472352	-0.0240969
STEAP4	-0.17684	-0.0468643	-0.0314695
ACRC	0.0731461	-0.0468226	-0.0504363
PTX3	0.079527	-0.0463581	-0.118734
FOSL1	0.100708	-0.0458603	-0.0944805
POGLUT1	0.067017	-0.0454113	0.386076
TUBB1	-0.38756	-0.0453212	-0.0331334
EHF	0.0962565	-0.0451801	0.0726392
LRG1	0.05414	-0.0451192	0.000263678
SMAD3	-0.0150207	-0.0451048	0.0249648
RHCG	0.0848858	-0.0450067	-0.106361
CCSER1	0.101227	-0.044525	0.266517
TNFSF15	0.0761499	-0.0443303	-0.149944
MB	0.0360767	-0.0434052	-0.000331496
CBX6	0.0786487	-0.0421962	0.306986
TSLP	0.0355425	-0.0413005	-0.0528547
IGFN1	0.0123232	-0.0402599	-0.0242862
FCER1G	-0.0302856	-0.0402424	-0.747124
DRAM1	0.17882	-0.0397856	-0.187577
A4GALT	0.0968479	-0.0395092	0.143831
GPR171	0.0779505	-0.0393847	0.212206
TGFA	0.119177	-0.0389773	0.147586
SOCS2	0.0998744	-0.0389365	0.221759
RP11-236B18.5	0.0316092	-0.038917	-0.0267408
PPIF	0.249241	-0.0389018	-0.220485
TINAGL1	0.0504393	-0.0388711	0.0322943
TBC1D4	0.0883434	-0.0384586	0.464565
ITGA2	0.0457532	-0.0373943	-0.0673017
CD70	0.0835905	-0.0371876	0.193013
ARAP2	-0.0621209	-0.0371082	0.322671
SERPIND1	0.0293332	-0.0369053	-0.0385746
SDPR	-0.454861	-0.03651	-0.0257298
SLAMF1	0.164554	-0.03643	-0.224066
CSTA	-0.45827	-0.0364161	-0.17264
INSM1	0.0583305	-0.0359539	0.233977
MPZL1	0.170655	-0.0357774	-0.20513
LINC00152	0.16242	-0.0354498	-0.13783
CALCA	0.0488419	-0.0352436	0.118858
TNFRSF9	0.15645	-0.0350785	0.151579
HIST1H2AC	-0.0792779	-0.0348875	0.131168
CX3CR1	-0.431442	-0.034593	-0.0259562
CLLU1	0.0358997	-0.0339158	0.0082775
CLEC4E	0.0221323	-0.0335576	-0.350335
IL36G	0.0273032	-0.0335112	-0.0328179
OLR1	0.248114	-0.0330036	-0.106141
FSCN1	0.106381	-0.0328853	0.394426
RP11-359N11.1	0.0262807	-0.0328576	-0.0369211
FOXD4	0.0484097	-0.0326796	0.182902
GP9	-0.264439	-0.0324674	-0.0219736
FPR1	-0.0889268	-0.0324093	-0.0776734
PHGDH	0.0270994	-0.0317332	0.0393427
CRCT1	0.0708687	-0.0314992	0.01156
SPRR3	0.138095	-0.0312693	0.0257612
C1orf56	0.0157039	-0.0310643	0.0477201
CD3D	-0.11591	-0.0310352	-0.00631301
IFITM2	-0.265073	-0.0307944	-0.0706916
DUSP5	0.194334	-0.0307801	0.463583
HCAR2	0.0850748	-0.0304499	-0.103657
FAM60A	0.0991606	-0.0302521	0.477281
GPBAR1	-0.487126	-0.0302517	-0.0504891
CTLA4	0.105261	-0.0296881	0.176222
SPINK7	0.0178358	-0.0296749	0.0128994
DOK5	0.0522178	-0.0293725	0.0944493
CD200	0.0665241	-0.0293229	0.283315
HILPDA	0.0788833	-0.0291185	0.0275047
KRT78	0.0301979	-0.0289694	-0.000639223
MMP1	0.0981447	-0.0288494	-0.0181495
HCAR3	0.0309835	-0.0288313	-0.119122
RP11-863P13.3	0.0502217	-0.0287448	0.0633407
JCHAIN	0.162901	-0.0285033	0.351237
RASSF6	0.0368849	-0.028354	0.0661352
HP	-0.0186092	-0.0282075	-0.0258095
ITGA2B	-0.224066	-0.0278107	-0.0210764
FGF7	0.0422125	-0.0277689	-0.00704852
TRBC2	-0.119219	-0.0276459	0.00629538
NSMAF	0.0523077	-0.0275699	-0.146304
CD8A	0.0161056	-0.0271738	0.116795
HPD	0.0349313	-0.0266143	0.0338889
TNFSF11	0.0335481	-0.0265977	0.0122233
FST	0.0558964	-0.0264817	0.020851
FFAR2	-0.0875886	-0.026427	-0.0479049
PTP4A3	-0.164043	-0.0258664	0.120136
GCNT2	-0.115418	-0.025856	0.0827832
WARS	-0.0465709	-0.0258516	0.0073196
LA16c-444G7.2	0.0327538	-0.0256361	0.0501255
SQLE	0.0986185	-0.0254732	0.239625
BDKRB1	0.0465662	-0.0254429	-0.0176588
IL36RN	0.0122986	-0.0246851	-0.0207211
IL13RA2	0.0283852	-0.0244198	0.0234811
AKR1C2	0.0576503	-0.0243649	-0.0421285
TNFSF4	0.0460184	-0.0242922	0.254843
MEG3	0.0283142	-0.0242822	-0.0105393
S100A9	-0.685819	-0.0239156	-0.291027
PAPPA	0.0250435	-0.0238701	-0.00643257
CX3CL1	0.0213161	-0.0238683	0.00938421
PADI2	0.109815	-0.0236089	0.31691
RP11-26J3.1	0.0141252	-0.02355	-0.0235821
RP11-367G6.3	-0.223849	-0.0235028	-0.016521
FCAMR	0.0121124	-0.0233377	-0.0154434
KIF23	0.0267451	-0.0233301	0.189337
BCL2L14	0.0728623	-0.0233258	0.226374
HOPX	-0.0523758	-0.0227119	0.136887
AL928768.3	0.00293338	-0.0227107	0.0141027
ENKUR	-0.188233	-0.022673	-0.0176962
CD8B	-0.0517501	-0.0226333	0.00111768
SPINK6	0.0158877	-0.0224764	-0.022087
HMSD	0.0469852	-0.0223117	0.206439
GZMM	-0.160813	-0.0217532	0.0150256
CSRP2	0.0872879	-0.0217228	0.0970235
TRAC	-0.204217	-0.021561	-0.010042
CD274	0.16158	-0.021533	0.124269
TMEM40	-0.165058	-0.0214463	-0.0111928
CD3G	-0.131505	-0.0214396	-0.00742424
SYNE2	-0.120155	-0.0213751	0.0134775
SELE	0.0422844	-0.0212802	0.0149976
HLA-DOB	0.0795222	-0.0212584	0.310189
EDN1	0.0354198	-0.0212265	-0.0496586
RAB27B	-0.173718	-0.0209785	-0.0155333
RCSD1	-0.263874	-0.0208593	-0.115676
AKAP6	0.0496668	-0.0207884	0.142481
CD79B	-0.338607	-0.0207701	-0.0170529
NBN	0.00957989	-0.0206614	-0.182061
IGHA2	0.165189	-0.0206426	0.103373
BX255923.3	0.0433248	-0.0199202	0.133247
TMPRSS11B	0.00719911	-0.0199196	0.0135928
CCL17	0.0743545	-0.0199107	0.197
LINC00158	0.0320702	-0.0198046	0.064935
GRAMD3	0.112542	-0.0196667	0.0794106
CD5	0.0273824	-0.0192862	0.167481
GPR84	0.125229	-0.0191982	-0.214177
MMP3	0.0420569	-0.0191922	-0.00962543
PROK2	-0.0222404	-0.0189352	-0.0470371
ADAMTS9	0.0332707	-0.0189107	0.0225152
TIGIT	-0.0215276	-0.0187445	0.0121037
CAMK2B	0.00891648	-0.0187009	-0.0146862
CXCR6	0.0119278	-0.0185065	0.00596361
CD27	-0.0790343	-0.0180058	0.00518217
RP11-61J19.3	0.0117143	-0.017946	0.0051178
RNF39	0.00230742	-0.017929	-0.00550504
CDH15	0.0136073	-0.0177671	-0.00849701
TRBC1	-0.129828	-0.0177416	-0.00971042
FRMD7	0.00965223	-0.0176584	-0.0153873
MEDAG	0.0578027	-0.0174853	0.00710906
TNFRSF13C	0.00980052	-0.0174402	-0.0129833
TREML1	-0.236549	-0.0174126	0.0152183
GCSAM	0.0560267	-0.0173397	0.279711
C9orf135-AS1	0.00883629	-0.0172706	-0.0116732
TNFRSF4	0.155966	-0.0171484	0.17268
FOXD4L1	0.0255284	-0.0170068	0.11482
AC002456.2	0.0864247	-0.0169165	-0.0735664
NCCRP1	0.0537	-0.016548	0.218412
CCND2	0.107101	-0.0162064	0.0142678
MAL	-0.024092	-0.0161465	0.0168934
SFTPD	-0.0761397	-0.0159533	0.061046
IL33	0.0351487	-0.0159403	0.0167659
KLRD1	-0.131135	-0.015825	0.0116991
MS4A1	-0.0480622	-0.0158216	0.0210567
CPA4	0.00754253	-0.0157628	0.00241955
MYEOV	0.0159103	-0.0157222	-0.0432851
OLAH	0.0188811	-0.0155682	0.0538629
KLRB1	-0.117694	-0.0155033	0.000720054
DNAH11	0.0267182	-0.0154841	0.101592
C11orf86	0.0443809	-0.0154814	0.0837983
RGS18	-0.548277	-0.0151067	-0.0386406
PRF1	-0.125395	-0.0150095	0.0430772
LINC01550	-0.0601939	-0.0148813	-0.00578688
CCDC68	0.0256261	-0.0147822	0.124387
LYPD2	-0.192518	-0.0147707	-0.0174895
SYT4	0.0170017	-0.0147568	0.0159294
MAOB	0.0101864	-0.0142762	-0.0151268
HPCAL1	-0.0886706	-0.014184	-0.130611
IGHD	-0.016489	-0.0141392	0.0260766
TAGLN3	0.0100528	-0.0141342	-0.0138996
CDK1	0.0944131	-0.013986	-0.0544606
CLDN5	-0.0741128	-0.0139152	-0.00625201
MRPS6	0.127639	-0.0139083	0.0379591
PTPRN	0.0364696	-0.0137512	0.036148
TPPP3	-0.355965	-0.0137318	-0.0388967
GMEB1	-0.0279847	-0.0137156	0.0403284
OASL	0.101539	-0.0135871	-0.204621
IL22	0.0118385	-0.0134671	-0.0180419
NIM1K	0.0203387	-0.0134265	0.0524474
XCR1	0.0459384	-0.0133544	0.203479
TAC1	0.0125357	-0.0131891	0.0146563
DLL4	0.026578	-0.0129801	0.0647984
DSG3	0.0129093	-0.0128842	-0.00531892
CD3E	-0.133889	-0.0128147	0.0392047
CRISPLD1	0.0138258	-0.012761	-0.010994
ZBTB32	0.0270975	-0.012702	0.0305771
VGF	0.0214461	-0.0125411	-0.00267289
RP11-291B21.2	-0.0108466	-0.0125357	0.00475259
TRIM7	-0.177735	-0.0124439	-0.00906553
GJA1	0.0389151	-0.012283	0.0103749
CRISP3	0.00609382	-0.0122127	0.00490452
CLEC2D	-0.0501871	-0.0122058	0.215265
GNLY	-0.178131	-0.0121404	-0.000253579
MYL4	-0.119838	-0.0121225	-0.0109377
MRGPRX3	0.00852573	-0.0121048	-0.00629609
MYOM2	-0.0512317	-0.0118612	0.0100437
CYP7B1	0.0427412	-0.0118492	0.0955125
PRSS3	0.0266629	-0.011707	0.160725
KMO	0.179831	-0.0115889	-0.182541
PGAP1	0.0466497	-0.0110662	0.0367558
MUC21	0.02022	-0.0110261	0.0251609
AC092484.1	0.00836503	-0.0110201	-0.0197711
AC020571.3	0.02012	-0.0109687	0.0168181
AKR1C3	0.0373615	-0.0108865	0.107813
CTD-2576D5.4	0.0210016	-0.0108704	0.0759828
BTLA	0.0626962	-0.0107404	0.312392
TESC	-0.414939	-0.010728	-0.0462169
TTLL10	0.00586011	-0.0106044	-0.00781208
NRG1	-0.231068	-0.0105388	-0.127377
SCIN	0.0402958	-0.0103872	-0.00499764
TMC5	0.00619432	-0.0102979	-0.00809887
MT1A	0.0788739	-0.0102164	-0.0258476
PLPP3	0.0807798	-0.0100224	-0.0733918
PSD3	0.0992517	-0.00981327	0.0523887
HKDC1	-0.017035	-0.00963743	-0.00579222
SPANXD	0.0113645	-0.00961558	0.0120033
SLC5A3	0.128177	-0.00957848	0.00296223
CKB	-0.00998295	-0.00954012	0.114435
LINC01050	0.0262419	-0.00951257	-0.0483237
CTC-347C20.2	0.0391625	-0.00946154	-0.0643136
C2CD4B	0.0188774	-0.00941032	-0.0204298
CTD-3064M3.7	-0.034746	-0.00935343	0.0330342
THAP2	0.212736	-0.00934943	-0.0776584
FLT3	0.0375381	-0.00916016	0.256228
C15orf53	0.00910105	-0.00913773	-0.00881435
CYSRT1	0.00660955	-0.00904594	-0.0116805
ABCB5	0.021282	-0.009029	-0.0404187
BAIAP2L1	0.0164484	-0.00890143	0.0979264
NPR1	0.0257769	-0.00886439	0.12863
CRYBA2	0.0161244	-0.0087406	0.0104237
C16orf74	-0.156286	-0.00873476	-0.0112116
RP11-467L13.7	-0.0126689	-0.00869006	-0.0756468
DPYSL3	0.0427915	-0.00868851	-0.0667749
FGFBP2	-0.154366	-0.0086726	0.0178043
TTN-AS1	0.0159324	-0.00863357	0.201207
TMEM150C	0.0215816	-0.00857725	0.102974
RFX4	0.00950403	-0.00857103	-0.0132292
PGLYRP2	-0.123916	-0.00843247	-0.0229776
IL12B	0.0148233	-0.00837333	0.0198435
PRSS37	0.00833334	-0.00835452	-0.00512622
CYP1A1	0.0287911	-0.0082803	0.0359382
RP4-541C22.5	0.00910302	-0.00826085	-0.014221
NIPAL1	0.0148632	-0.00813688	0.00916045
TNFRSF11B	0.0230012	-0.00813456	0.0962653
RP11-1399P15.1	0.0123391	-0.0080873	0.0657309
MS4A8	0.00796272	-0.00805815	-0.0108936
FZD10	0.0163867	-0.00796898	-0.0136448
ADGRF1	-0.00521184	-0.00784786	0.00170883
ZNF345	-0.00289729	-0.00784054	0.0228361
TRAF4	0.121224	-0.00778586	0.374283
PTPRD	0.0110602	-0.00776381	0.0364695
UGT8	0.00699411	-0.00770704	-0.00905577
RP5-887A10.1	-0.0199566	-0.00769994	0.00719281
FIBCD1	-0.0991524	-0.00755695	-0.00522648
ANK3	0.0242782	-0.00755494	0.176214
TNFSF18	0.0270895	-0.00751837	0.0884198
TCERG1L	0.00954546	-0.00750671	-0.00181124
NEFL	-0.00352393	-0.00743728	0.0158857
ANXA3	-0.000361122	-0.00739478	0.12213
ABCC11	0.0211434	-0.00736035	0.0447274
SLC6A12	0.0315002	-0.00730895	0.182033
TRH	0.0476924	-0.00723804	0.0465034
L1TD1	-0.146587	-0.00721677	-0.0154208
PSAT1	0.012113	-0.00719263	0.0264805
PKIB	0.193433	-0.00716183	0.316216
LRRN1	0.0194961	-0.00713518	0.0203932
RNF223	0.000206648	-0.00707508	0.00672093
LMCD1	0.0507462	-0.00703456	0.0932426
ADAMTS4	0.0451691	-0.00690934	0.00512908
ALPK3	0.0771514	-0.00686369	0.12527
MYO10	0.0344151	-0.00682295	-0.0435151
RP4-555D20.2	0.0317646	-0.006694	0.158287
TRABD2A	0.0372979	-0.00666169	0.271767
TBX2-AS1	0.00720217	-0.00664913	0.00394821
CD52	-0.649778	-0.00663355	-0.0310265
GUCA2B	0.0345716	-0.00661744	0.0714249
GRP	0.0203769	-0.006563	-0.00537819
CD247	-0.114677	-0.0065303	0.0113193
SCGB3A1	-0.0710074	-0.0065286	-0.00227674
CDX2	0.0165236	-0.00648905	0.0413874
TRBV28	0.00908376	-0.00645982	-0.0137734
DMD	0.0560792	-0.00645938	0.282169
ENTHD1	0.0207242	-0.00642412	0.0881949
IL2	0.00682238	-0.00631894	0.000579572
RSPO2	0.0121805	-0.00631653	0.0573954
ID2	0.217132	-0.00628898	0.449943
CXCR3	0.0846587	-0.00628241	0.267639
RP11-388P9.2	0.0311587	-0.00628128	0.1643
BMP7	-0.00514912	-0.00612502	0.00178398
CLU	-0.238855	-0.00609493	-0.0181086
RP11-426C22.4	-0.00500675	-0.00595105	0.00533157
ARMCX2	0.122672	-0.00591977	0.115712
IL23A	0.117765	-0.00589058	-0.113933
RP5-1028K7.2	-0.0376739	-0.00588895	-8.57016e-05
NR0B1	0.00346698	-0.00578691	0.00415675
MYH14	-0.000993697	-0.00573732	-0.00719185
SUSD4	-0.00890001	-0.00573461	-0.0050261
CYP4F3	-0.0607207	-0.00567542	0.00262813
FAM180A	0.0192964	-0.0056147	-0.0113768
DOK7	0.0112005	-0.00553834	0.04627
HTR3A	0.00857815	-0.00549003	0.0220096
ROR1-AS1	0.0119517	-0.0054061	-0.00723381
CCRL2	0.171235	-0.00540283	-0.262081
FUT7	-0.0752375	-0.00530604	0.134187
CYGB	0.0556435	-0.00526263	0.0292127
KRT81	-0.00846319	-0.00521864	0.00118022
SCGB1D2	0.00812622	-0.00521254	-0.0106745
PYHIN1	-0.116509	-0.00520413	0.00248904
SLA2	-0.0081533	-0.00519737	0.114313
FCN2	0.00650277	-0.00516512	0.0230445
AC002331.1	-0.0117222	-0.00513441	-0.0134666
CPA5	-0.0162578	-0.00506594	-0.00817609
ATP6AP1L	0.0202005	-0.00503204	-0.011815
RAB3B	0.0155015	-0.00496935	0.0499433
SH2D1A	-0.0547397	-0.00496182	-0.0104827
RORA	-0.0525537	-0.00487621	-0.0112953
KCNS3	0.00805111	-0.00482762	3.26896e-05
SFTPD-AS1	-0.0494597	-0.00477646	-0.00440314
RP11-274H24.1	-0.0155094	-0.0047461	-0.000271608
FOXD4L6	0.00811382	-0.0047426	0.0349884
PI15	0.0134742	-0.00467755	-0.0108066
CKAP2L	0.0194615	-0.0046707	-0.00137183
IGKV2-30	0.0179914	-0.00464567	0.0230257
TNF	0.0649099	-0.00451175	-0.189132
TFF3	0.030361	-0.00448854	-0.024464
VNN2	-0.147836	-0.00448436	-0.105903
TPRXL	0.00561767	-0.00433612	0.0129512
CPLX2	0.0075339	-0.00425071	-0.00977006
SPRY4	0.0105318	-0.00421772	-0.000556445
S100A7A	0.0064455	-0.00411674	-0.00930958
FAM110C	-0.000583356	-0.00410613	0.00756849
LIMCH1	0.0230608	-0.00408456	0.156269
CD160	-0.0876221	-0.00406322	0.00943857
GZMK	-0.0777077	-0.00400468	-0.00455681
PDLIM3	0.0327064	-0.00398928	-0.00884461
RP11-417E7.2	0.0108829	-0.00397989	0.0504134
ITM2A	-0.0333758	-0.00397944	0.052546
PNOC	0.028474	-0.00394073	0.218272
TCF7L2	-0.306962	-0.00390846	-0.0860095
RP11-95P13.1	0.0265532	-0.00387527	-0.00734966
LRRN3	-0.0489505	-0.00387111	-8.47601e-05
TXNDC2	0.0130923	-0.00384057	0.0109334
TRDC	-0.119886	-0.00378531	0.0157063
SLC1A2	0.0414774	-0.00373901	-0.0311844
PRSS57	-0.0618794	-0.00373783	0.0116235
SPRR2D	0.0815975	-0.00368537	-0.00325133
TEX30	0.109705	-0.00363314	0.0884141
ACVR1C	0.0126585	-0.00349546	0.1086
SLC47A2	0.00171086	-0.00347379	0.0137424
XCL2	-0.0109443	-0.00340946	-0.0132891
GIMAP7	-0.560994	-0.00332897	-0.0613765
SCEL	0.00465643	-0.0032897	0.00113855
C11orf96	0.101017	-0.00324081	-0.0350948
TUBA3D	0.00595713	-0.00320136	0.0241716
CD7	-0.0352391	-0.00319767	0.0465425
PENK	0.0236521	-0.00313734	0.00850519
SLC30A10	0.00747671	-0.00313063	0.030626
PPL	0.0116436	-0.00312086	0.0254743
CLEC12A	-0.53652	-0.0029965	-0.108136
USP2-AS1	0.00966311	-0.00292109	-0.00131145
DNM3	-0.0723563	-0.00287763	-0.0193143
FGF5	0.00554404	-0.00275499	-0.000931683
AC009410.1	0.00846551	-0.0027382	-0.0213141
C1orf116	0.00210005	-0.00272841	0.00422617
RP3-325F22.3	0.0187528	-0.00270227	-0.0324708
CD177	0.0135035	-0.00268026	0.0204834
GJB6	0.00816825	-0.00265951	-0.00750525
A2ML1	-0.0100298	-0.00265852	0.00182262
PLAC1	0.00479811	-0.00256132	0.0234851
FABP6	0.0344368	-0.00255989	0.0747679
FAM118A	-0.00426044	-0.00251758	0.359037
ZNF683	-0.0444271	-0.00241217	0.0102717
RP11-415J8.7	0.00642397	-0.00237871	0.00728813
C9orf135	0.011596	-0.00237853	0.0427347
KLRC1	-0.0553411	-0.00235609	0.0103338
MUC1	0.0332637	-0.00233841	0.030913
GAST	0.00870795	-0.0023312	-0.0100246
SCG2	0.00993375	-0.00229151	-0.00322634
TGM3	0.00567731	-0.00217684	0.00481098
PGAM2	-0.00887083	-0.0021738	0.0332871
FOXC2	0.0106137	-0.00209249	-0.0155905
IGHV4-39	0.0358794	-0.00201141	0.0381848
RDH8	0.00970793	-0.0019263	0.00851286
SLC27A2	0.0261562	-0.00187635	0.0469506
MMP10	0.0931139	-0.00186757	-0.0243205
COL17A1	0.00910266	-0.00185655	-0.00180572
SELL	-0.310446	-0.00181784	0.157276
CLDN3	0.00798124	-0.00178175	0.0136634
HMGA2	0.0183671	-0.00169039	-0.00723852
ADIRF	0.0723955	-0.00168602	-0.0388903
VNN1	0.0260945	-0.00168168	-0.118848
REG4	-0.0297619	-0.0016764	0.00724917
AGXT	0.00183449	-0.00166346	-0.000298946
KLK12	0.00237074	-0.0014072	-0.00753725
GZMA	-0.192094	-0.00138395	0.0119599
CYSLTR2	-0.0090769	-0.00138149	-0.0483325
GABRP	-0.00866682	-0.00137364	0.0124909
CEACAM6	-0.00405277	-0.00133336	-0.00697572
VWA3B	0.0056573	-0.00121557	0.0375708
HOXD11	-0.00579919	-0.00119701	0.000795895
CTC-526N19.1	0.00544534	-0.00111521	0.0279536
SFTA2	-0.00115199	-0.00104845	-0.00643353
IZUMO4	0.0559564	-0.00101725	0.170117
EGR2	-0.0147974	-0.00101724	-0.0487917
SLC28A3	-0.0489888	-0.000975236	-0.00737994
TMEM132A	0.0277866	-0.000971499	-0.0248498
C22orf42	0.0143425	-0.000948737	-0.0168379
ERICH1-AS1	0.0110786	-0.000868446	0.0655805
IFNK	0.0105238	-0.000865773	0.0166103
PLOD2	0.0109176	-0.000863623	0.00377191
PASK	-0.0127101	-0.000843581	0.0270503
RAB9A	0.259107	-0.000739912	0.384191
KLF2	-0.571435	-0.000711049	-0.0948678
RP11-402G3.3	-0.0138472	-0.00064764	0.00709983
ENPP1	0.0273774	-0.000534441	0.0776966
TMPRSS11E	0.00857272	-0.000483244	0.00226516
SHISA3	0.0191556	-0.000460049	0.0252288
NAV3	0.00779721	-0.000415894	0.000954574
ACRBP	-0.253415	-0.000396798	-0.0366812
MCPH1-AS1	-0.0240919	-0.000309136	0.0157991
PMCH	0.00937938	-0.000271349	0.0417898
ACKR4	0.0148426	-0.000227336	0.0189988
SNAP25	0.00922072	-0.000216395	0.0274633
PARD3	-0.0478891	-0.000123683	-0.000382696
SV2A	0.00971378	-0.000120164	0.0218816
RNASE7	0.00878394	-0.000102948	-0.00491588
ARHGAP39	0.00875232	-7.01992e-05	-0.0197247
ASCL1	0.00852483	-6.09074e-05	-0.00536558
UNC5B-AS1	0.00669326	-5.41465e-05	-0.0110601
TRAFD1	-0.0268086	4.68387e-05	0.192205
FCRL2	-0.0396777	7.89011e-05	0.00555095
AARD	-0.000760801	8.37144e-05	0.0289814
RP13-143G15.4	0.0161863	0.000214874	-0.0369499
RP11-637A17.2	-0.0331271	0.000223019	-0.000878227
IGFBP6	0.0188608	0.000257926	-0.0273638
RAB36	-0.0285891	0.000259374	-0.00471677
RP11-60L3.6	0.00689355	0.000362826	0.00719754
OSGIN1	0.0739478	0.00054558	-0.123798
P2RY13	-0.415054	0.000601037	-0.0367883
PRDM16	0.00597709	0.000607499	0.0365455
TPRA1	0.1969	0.000608213	0.00178744
CYYR1	0.0273736	0.000671399	0.155549
ATP13A4	-0.0196081	0.000673475	0.00292032
EDNRB	0.0629185	0.000675108	-0.0844023
2020-09-04	-0.0168869	0.000729302	0.00806199
ADGRF5	-0.00448549	0.000840819	0.00277612
C1orf106	0.000152717	0.000848844	0.0205712
EVPL	-0.010827	0.000876341	-0.003795
SLC6A5	0.00113873	0.000913796	0.0200552
WNT7B	0.0055895	0.000950844	-0.0106855
CCL1	0.0122364	0.00096587	0.0131799
AVPR2	-0.0393147	0.00100794	0.00834319
PBK	0.00129724	0.00101546	0.0246284
WNT4	-0.0010556	0.00105686	0.00951122
SH3RF2	0.0134571	0.00107022	0.0330358
AC091729.7	0.00475351	0.00110891	0.0311975
BANK1	-0.0520558	0.00119761	0.0160747
SPINK5	0.00814188	0.00121154	0.00822849
WDR72	0.00351744	0.00122073	-0.00361856
TMEM61	0.00271542	0.00123472	0.006886
TUSC3	0.0157254	0.00133704	-0.0152149
WWTR1	0.0304993	0.00138774	-0.000315206
SCX	-0.00733219	0.00152527	0.0360349
RELN	0.00622933	0.00154211	0.0455048
HYKK	0.00191682	0.00167715	0.0172306
KIF26B	-0.0148371	0.00175065	0.0228761
GZMH	-0.138207	0.00186663	0.0258736
HBA1	-0.110991	0.00194345	-0.00473518
RP11-445F12.1	0.00106098	0.00197899	-0.00425699
FOXB1	0.000708664	0.00209544	0.0264154
DENND2C	-0.0387332	0.00210634	-0.00654173
EFHC2	-0.0532286	0.0021089	-0.0147316
TSPAN7	0.0119136	0.0021361	0.00471513
HBB	-0.0334648	0.00214386	-0.0042303
SNAI2	0.0107816	0.00220055	-0.00589997
TSPAN12	0.0148703	0.00225521	0.00172816
ESRP2	-0.00842663	0.00225889	0.00620003
NOS1	0.0115378	0.00231147	0.0371167
RP11-211G23.2	0.00665282	0.00231893	-0.0149901
ANKRD18B	-0.00277701	0.00232614	0.0187407
GJA4	0.0169329	0.00232736	0.0307948
AC005523.3	0.0168722	0.00236565	-0.00972332
ZBED2	0.010055	0.00238073	0.0275281
MANEAL	0.00618033	0.00252334	-0.00520275
FJX1	0.0205231	0.00252459	-0.0358044
GCGR	0.00684171	0.00254715	0.00822978
GLYATL2	-0.000955052	0.00256204	0.0253008
UBOX5-AS1	0.00412724	0.00256513	0.0274304
TMPRSS11D	0.0105301	0.00259679	0.0109635
KLRC2	-0.0290901	0.00259934	-0.00399964
FBXO2	0.0198915	0.00262551	0.100805
HDC	0.0204629	0.00266944	0.00989317
ERICH3	0.0089876	0.0027689	0.00540589
FAM134B	0.000151734	0.00283607	0.0771107
TUBA4A	-0.211537	0.00291676	-0.0348957
KLRF1	-0.11748	0.00294661	0.031645
FAM83C	6.75243e-05	0.00301155	-0.000813501
CTD-2236F14.1	-0.0254806	0.0032709	-0.00358213
NOXO1	0.013016	0.00333373	0.0609252
DLL1	0.0561821	0.00334464	-0.079627
STC1	0.0386744	0.00336206	0.0210769
ANXA10	-0.00144023	0.00338351	0.00508095
RP1-27K12.2	0.00121475	0.00343886	-0.001163
GPR158	0.00239363	0.00352246	0.0265319
DAZL	0.011127	0.00352431	0.0335698
FAM83H-AS1	-0.00101717	0.00368979	0.00671415
PRSS8	-0.00764086	0.00372489	-0.00320364
RP11-69L16.4	0.00315276	0.00374114	0.00817315
PHLDB2	0.0166072	0.00392398	-0.0107207
TPBG	0.0425356	0.00401384	0.00130795
AGRP	-0.0239346	0.00405544	-0.01491
RP11-338C15.5	0.00301167	0.00405737	0.0179763
PDZK1IP1	-0.0840387	0.00406236	-0.0190896
DDC	0.0099869	0.00409057	-0.0148958
VPREB3	-0.0323253	0.00412754	0.0203847
KIR2DL3	-0.0355442	0.0041458	0.00564852
RP11-29B2.6	-0.0207281	0.0041675	-0.0015236
ADRA2C	-0.003311	0.00424796	0.00179064
NPTX1	0.00774673	0.0042873	0.0368774
PCLO	0.000430869	0.00433885	0.0206414
CTD-3126B10.4	-0.00369532	0.00435416	-0.012698
CLEC4F	-0.0706483	0.00438568	0.027604
C10orf99	-0.0086085	0.00441575	0.0108635
HLA-DQB2	0.0949086	0.00442652	0.176726
PRL	0.0106837	0.00443897	0.039158
GABRR1	-0.00269095	0.0044738	-0.00200901
AJUBA	0.00222634	0.00450693	0.00949969
ADH7	-0.00456421	0.00451774	0.000651715
HJURP	-0.0251977	0.00455274	0.0198834
ANXA1	0.0757842	0.00459257	-0.359386
SMARCA1	0.0521852	0.00461876	0.203776
OVOS2	-0.0244375	0.00461984	0.125082
WDR66	0.0159592	0.00462705	0.00626405
CCDC173	-0.000612628	0.00463043	0.0125367
SIX4	0.0122815	0.00464041	-0.0169093
PTHLH	0.0238688	0.00482274	-0.00892432
PNMA1	0.0617628	0.00484229	0.244852
RP11-403P17.4	0.00554242	0.00485665	0.0286027
GAP43	0.00433899	0.00492983	-0.0040729
IFNL1	-0.0132614	0.00493891	-0.0114841
AP000318.2	0.0132684	0.00501811	-0.0255019
SOST	0.000651516	0.00502617	0.019031
TPH1	-0.0337448	0.00503064	-0.00270645
SCNN1A	-0.00977318	0.0051049	-0.0188137
ADGRF4	0.000494501	0.00524336	-0.00773452
AOC1	0.049019	0.0052487	0.190513
CYP26A1	0.00159283	0.00529943	0.0153822
CDH13	0.0138595	0.00534924	-0.00202076
RCAN2	0.0143667	0.00541083	0.0032214
EN1	-0.000294014	0.00543583	-0.00102798
MAGEA3	0.00140646	0.00545625	0.0162711
PCSK1	0.00698493	0.00551542	0.00302839
SPATA41	0.00365514	0.00552289	0.00320961
GS1-600G8.5	0.0316033	0.00554276	-0.0215304
HOXD13	-0.00387275	0.00561943	0.0100926
TIFAB	0.0556308	0.0056304	0.19729
DEPDC1	0.00372522	0.00563614	0.0104948
RP11-498P14.5	0.00423985	0.00571459	0.0259814
SPRR2E	0.0658548	0.00583105	-0.015094
SLAMF9	0.112948	0.0058382	-0.0461175
HIST1H2AL	-0.00163793	0.00584468	0.0252743
CAV1	0.0477189	0.00589137	0.0181931
SLC6A13	0.0211986	0.00603407	0.0492156
PLN	0.00854586	0.00605287	0.0269937
IGLL5	0.0207842	0.0060623	0.0118206
KLK11	0.00551017	0.00613283	-0.00517983
RP11-259O2.1	0.00511905	0.0062634	-0.00656965
RP11-405M12.3	0.0409726	0.00627461	-0.0448744
IGKV1D-13	0.00331356	0.00629938	0.00335901
LINC01531	0.00544379	0.00639234	0.03067
RP11-314B1.2	0.00427701	0.00641913	0.0178535
LINC00958	-0.0200063	0.00643397	-0.00606641
OLIG2	-0.00124705	0.0065265	-0.0127718
RASSF10	0.00425922	0.00657058	0.0162252
EOMES	-0.0531243	0.00659354	-0.00424229
KB-1980E6.3	0.00607054	0.00660343	0.013628
PLIN4	0.00674332	0.00660541	0.0206883
RP11-317P15.4	-0.00248875	0.0066165	-0.00580099
SPRR2A	0.0762418	0.00662885	-0.0111397
GJB4	0.00745468	0.00664348	-0.00316769
CCDC190	0.00576704	0.00664561	-0.0113417
PFN2	0.0143916	0.00665766	0.0100629
RP3-455J7.4	0.00660981	0.00666221	-0.00324057
CH17-360D5.2	-0.00541779	0.00683853	0.00129688
OSR2	0.013002	0.00683933	-0.00401011
PDLIM1	-0.0658504	0.00688331	0.118036
NCBP3	0.0310705	0.00690137	0.0841872
ENTPD2	0.00951372	0.00696167	0.0540683
CD207	0.0418181	0.00699274	0.133064
FHL2	-0.00260103	0.00705291	0.00742611
TUBB2B	0.0250224	0.00711435	0.0894098
CLEC9A	0.0484347	0.00712258	0.214016
RP11-357H14.17	0.00831896	0.00713243	-0.00337351
KIF19	0.0195388	0.00713896	0.00694905
RASIP1	0.0165195	0.00727541	0.00603678
CD79A	-0.0285145	0.0075859	0.0255244
TMC8	-0.0733636	0.00760164	0.234824
CD2	-0.0762905	0.00760204	0.0235509
RP11-218E20.3	-0.00164542	0.00761216	-0.00169188
JSRP1	0.0199529	0.00761566	-0.00353391
SAG	-0.0140711	0.00762023	-0.00396854
MPZL2	0.0246891	0.00762547	0.142595
XCL1	0.00370198	0.00771389	-0.0169926
PRC1	0.0539589	0.00774394	0.0345267
C7	0.0320447	0.0077487	-0.000457102
H2AFY2	0.070126	0.00783793	0.219528
LINC00640	-0.00190923	0.00786718	0.00123789
C12orf50	-0.00165416	0.0078783	-0.00253071
CD80	0.202242	0.00791124	0.265221
KCNQ5	0.000145133	0.00792324	0.022354
AIF1L	0.00684624	0.00796601	-0.00119513
IGHV3-48	0.0257978	0.00822697	0.0148032
CDCA3	0.00194768	0.00833601	0.0540398
IFNB1	0.0303714	0.00838031	-0.0491556
AVP	0.0088482	0.00856575	0.0626138
FLRT3	0.00338992	0.00856762	-0.00648231
PSCA	0.0111783	0.00857517	-0.00451061
KIF1A	-0.000187396	0.0086265	-0.00251188
SLURP1	-0.00677241	0.00864634	-0.0109886
HAS3	-0.0121629	0.00870222	0.00340928
LIM2	-0.0143947	0.00870431	-0.00221881
RP11-539I5.1	0.00708863	0.008722	0.00104527
FAT1	0.00974152	0.00872648	0.00330656
LINC00563	-0.00371576	0.00876887	-0.0121033
CFAP73	0.0279218	0.00877043	0.121049
RP11-476B1.1	0.0244447	0.00884464	0.163446
RP11-287D1.2	0.00626087	0.00887079	-0.0099552
CRNN	0.0204253	0.00893481	0.0253561
BCYRN1	0.00130899	0.00899998	0.0153631
NOG	-0.0050887	0.00907376	0.0374002
LMO7	0.00359436	0.00930527	0.0648472
NAA25	0.01362	0.00939993	0.24786
MAP6D1	-0.0360261	0.00940695	-0.00266336
FBLN5	0.00466313	0.00942359	-0.0055543
CTSW	-0.13926	0.00944059	0.0521003
ENHO	-0.0208521	0.00949091	0.0513061
PSIP1	-0.0197423	0.00957047	0.302535
OSBPL10-AS1	-0.00148106	0.0097366	-0.0111608
PLPP1	0.0594666	0.00974367	0.153933
RAB6B	-0.0473142	0.00977613	-0.00705421
DSC3	0.0111971	0.00984307	0.0052343
KCTD14	0.0080068	0.00991945	0.0238759
TMPRSS4	-0.0023494	0.00994629	0.0109907
KLK1	-0.0281981	0.00994919	-0.0225625
APOD	0.053833	0.0099992	0.0125713
FAM3B	0.0229787	0.0101299	0.0370899
FOXL2	0.00409191	0.0101546	-0.001955
LINC00520	0.0392432	0.0101752	-0.0142053
TSPAN6	-0.00298826	0.0101766	0.0142696
GPC1	0.0310596	0.0101938	0.012536
TMEM171	0.00644161	0.0102674	-0.00412242
LINC01556	0.00667467	0.0104455	-0.00830076
PITX1	0.00877921	0.010588	0.0106254
RP11-230B22.1	0.00662925	0.0107193	-0.000888971
DHCR7	0.0589878	0.0107334	-0.0345607
RP11-830F9.6	-0.0351087	0.0107593	0.0218096
FAM110A	-0.161822	0.0108033	0.0585072
ALDH1A3	0.00984465	0.0108223	-0.0127236
KCNN3	-0.0162047	0.0108733	0.00646579
NKX2-2	-0.00193278	0.010894	0.00883457
ACY3	-0.0163063	0.0109152	0.0757175
ZP4	0.00788443	0.0109342	0.0140899
IGHE	0.00208149	0.0109886	0.0055977
KIT	0.0288419	0.0111073	0.156947
ENPEP	0.00856491	0.0111289	-0.0117255
FAM83A	0.00210372	0.0111421	-0.00429534
GDA	0.00626952	0.0112099	0.0100193
DKK1	0.0124223	0.0114007	-0.0167378
NKX6-1	0.00500521	0.0114149	0.0283552
PIGR	0.0234612	0.011426	0.0321349
NFASC	0.00436488	0.0114843	0.0154034
NTRK2	0.0170008	0.0114942	0.00945289
PLAT	0.0227972	0.0115034	0.0330104
RARB	0.00452025	0.0115725	-0.0110279
SPC25	0.00946169	0.0116369	0.00569788
PRSS22	0.018675	0.0116545	-0.00119791
DAB2IP	0.00958409	0.011733	-0.0172523
NOTCH3	0.0504528	0.0117468	-0.0498021
HOXA10	-0.0328214	0.0117498	0.0110949
LINC01013	-0.00394865	0.0119373	0.00924085
RP11-81H14.2	-0.0969253	0.0119662	0.0520049
UBE2E1-AS1	0.00744325	0.0120806	0.0016659
FRMD6	0.0269787	0.0120981	-0.0230363
RHOD	0.00515559	0.0121218	0.0315557
XIRP1	0.0114131	0.0121734	-0.00570905
LINC01539	0.0142043	0.0122192	0.0289777
RTKN	0.0124596	0.012253	0.0323529
CDK5RAP2	-0.0572733	0.012319	-0.0403907
WNT9A	0.0184872	0.012357	0.0113426
SLC18A2	-0.00455792	0.0124034	0.0127099
ADCYAP1	0.0104528	0.0124435	0.0103193
RP6-91H8.3	0.107796	0.0125476	0.0426373
GADD45A	0.13555	0.012551	0.310094
ELF3	-0.01203	0.0126219	0.00650335
CTD-2555A7.2	-0.000772317	0.0126556	0.0172886
CCDC150	0.00287323	0.0127363	0.00851009
OAF	-0.098054	0.0127647	-0.0401779
KCNK1	0.0247119	0.0128252	-0.0125078
TPSAB1	0.0423655	0.0129165	0.0126254
RP11-587P21.2	0.0147501	0.0129933	-0.0219938
IRX4	0.00622282	0.0130001	0.00295572
CDH17	0.0264154	0.013001	0.0924032
NXPH4	0.00676116	0.0130425	-0.0027465
MUC4	0.00339241	0.0130456	0.00650446
KLK10	0.0124897	0.0131496	-0.00610592
AMOTL2	0.0147516	0.0131776	-0.0102046
PTN	0.0150105	0.0133797	-0.000945819
NPTX2	0.018635	0.0133949	0.029194
PIM1	0.103097	0.0134138	0.105912
GULP1	0.0156411	0.0134222	-0.0181091
CTA-392E5.1	0.00639028	0.0134828	-0.000540372
AJAP1	-0.000254975	0.0135455	0.0506742
AKR1B15	-0.00165019	0.0136022	0.000540828
MISP	-0.00103315	0.0137119	-0.00760258
MBOAT2	0.0171031	0.0138654	0.105973
BCAR1	0.00943647	0.0138682	-0.00749041
POLQ	-0.0336068	0.0139273	0.00852286
EFR3B	0.00478522	0.0139644	0.0221559
HBZ	0.00773869	0.0140754	-0.0150993
PAWR	-0.00704708	0.0141513	0.0720631
ARHGEF5	0.0318415	0.014176	0.0311025
RP3-466P17.2	0.00545285	0.014382	0.00486271
TRIB2	-0.0213617	0.0144055	0.0444336
IFNE	-0.0117353	0.0144066	-0.00286982
ESCO2	0.000353904	0.014494	0.00923888
BSPRY	0.00203072	0.0145625	0.053739
RP4-781K5.6	0.00736881	0.0146292	0.0114475
ANLN	-0.00789968	0.0146398	-0.0103151
PRAME	0.00837789	0.0147145	0.018233
MALL	0.00649387	0.0147331	-0.00151987
ZNF77	-0.00469904	0.0147658	0.00528199
CLCA4	-0.00843277	0.0147706	-0.0076043
DCN	0.142149	0.0148501	-0.00575146
PLK1	0.00541421	0.0149586	0.0383999
DSP	0.013858	0.015055	0.00574563
SIX1	-0.0108804	0.0150651	0.00763333
LAMC2	0.0163625	0.0151345	0.0146996
OLFM2	0.0256925	0.0151413	0.0290075
EPN3	0.00537162	0.0151904	-0.0124874
GATA3	-0.0238916	0.0152257	0.0456209
AKR1D1	0.00827448	0.015253	-0.0124247
ASPM	-0.00897009	0.0154616	0.0190216
IGHV3-73	0.0112102	0.0154695	0.00319994
CCNA1	0.0312526	0.0154967	0.0561729
RP11-400N13.3	0.0185978	0.0155561	-0.0447016
FAM64A	0.0028137	0.015573	0.00442974
CA12	0.0175107	0.0156835	0.00776343
FOXM1	0.00663569	0.0156846	0.0350191
ANK1	-0.00190973	0.0157077	0.0436771
SQRDL	0.12571	0.0157861	-0.182537
THAP4	0.0515756	0.0158023	-0.00896367
GJB5	0.00530132	0.0158716	-0.00723277
KRTCAP3	0.00730211	0.0159934	0.0049675
MRPL14	0.0150137	0.0159982	0.0840922
CAV2	0.0146054	0.0160363	0.0101503
LAYN	0.0403039	0.016111	0.0266715
FAM102A	-0.0512455	0.016113	0.0046327
AHNAK2	0.0148589	0.0161843	0.00262803
MIR503HG	0.00368553	0.0162415	-0.00702839
SMOC2	0.0122303	0.0163415	-0.0114502
PRSS27	0.00692241	0.0164947	-0.0124019
SHISA2	-0.00361408	0.016544	-0.00156268
SMOC1	0.00427968	0.0165547	0.0406342
RP11-598F7.3	-0.0655375	0.0166194	0.103792
FOXA3	0.00428213	0.0166258	0.0112387
TRNP1	-0.0334069	0.0166496	-0.0147465
SLC6A3	0.00814664	0.0167566	-0.0120284
MX2	-0.0904778	0.0168411	0.0164101
CNFN	0.0466058	0.0168819	0.0284724
FAM83B	0.00488147	0.0169541	-0.00367679
MME	-0.000106593	0.0169871	0.0159135
RP11-368I7.4	0.0104679	0.0169995	-0.0235073
CYP4F11	-0.000307535	0.0170438	0.00478435
PKP3	0.01181	0.0170724	0.0123113
GPR160	0.0888309	0.0170936	0.28183
MATN4	0.00352257	0.0171966	-0.00536767
FTCD	0.00666009	0.017227	0.000155651
RP11-338I21.1	0.00228248	0.017348	-0.0240564
C10orf10	0.026888	0.017408	0.0854168
CCL11	0.02955	0.0174204	-0.0164447
KLF5	0.0448787	0.0176384	0.00802584
CRB3	0.00121419	0.0176665	0.00468618
COLCA1	-0.000398536	0.0176754	0.00391209
SOX15	-0.0349167	0.0176798	-0.00197449
TP63	0.0021982	0.0178357	0.0120154
GPR35	0.0602216	0.0178449	0.123828
LTB	-0.299296	0.0178538	0.196192
COL9A3	-0.00224595	0.018036	0.0339624
MAP1B	0.00944594	0.0182026	-0.0198297
MMP13	0.0235464	0.0182972	0.0172287
LTK	-0.00118228	0.0183213	0.0737338
FOXC1	0.0151167	0.0183574	0.00855729
ZP3	0.0400591	0.0185963	-0.111128
RP11-554I8.2	0.00245268	0.0186099	0.000564674
ADAM22	0.00568052	0.0186363	0.0188365
LY75	-0.00584502	0.0186471	0.222804
IGLV3-10	0.0144477	0.018669	0.0216824
CDC20	0.0195623	0.0187392	0.0313717
RP11-12M5.3	0.00482749	0.0187693	-0.00391915
HAGLROS	0.00267469	0.0188353	-0.0154466
ELOVL3	-0.00467872	0.0188556	0.0123397
VCAM1	0.0487278	0.0189441	0.159021
FCER2	-0.0093416	0.0189944	-0.0204772
HBA2	-0.012183	0.0190814	-0.00276046
GTSE1	-0.0092338	0.0191753	0.0097935
DPPA4	0.00539937	0.0191779	0.0895174
IRX5	-0.00138722	0.0192908	-0.00292021
IFNG	-0.0354671	0.0193332	0.00220383
TERF1	0.0533349	0.0193582	0.245512
ACTN2	0.0174427	0.0194586	0.0190938
RGS5	0.0304468	0.019577	-0.0147993
LY6H	0.0079005	0.0195795	-0.017001
MYO1B	0.0258079	0.0197822	0.0129664
CLCA2	0.00842537	0.0198534	0.00233002
HAR1A	-0.01957	0.0199668	-0.004328
PIM2	0.118674	0.0199774	0.32072
CCL19	0.0639296	0.0201112	0.162826
TFAP2A	-0.00113755	0.0202234	-0.0114069
AXDND1	-0.00998325	0.020239	-0.00328506
SEMA4B	-0.0306347	0.0204322	-0.0383834
TGFB2	0.0519523	0.0205127	0.00537465
IGKV1-27	0.0141236	0.0205169	0.00486932
TMEM246	0.00414412	0.0205401	0.0196504
CPA3	0.0142113	0.0205458	0.00955869
RBMS3	0.0116763	0.0206253	-0.0141803
GNG7	0.147001	0.0206269	0.236555
CCL26	0.0152914	0.0207671	-0.010669
BMP2	0.0470845	0.0207945	-0.0479434
MSX1	0.012993	0.02094	0.0220599
BPIFB2	0.00689765	0.0211108	-0.011086
SERPINB4	0.0105978	0.0211284	-0.0191965
FLJ22447	0.0181736	0.0213887	0.00431281
ARPP21	0.00379392	0.0215056	0.0989708
SMIM22	0.0139761	0.0215727	-0.0233355
RP11-93H24.3	0.00459828	0.0216574	0.0463191
ZNF367	-0.0201938	0.0216609	-0.00367315
POPDC3	0.00480745	0.0217256	-0.00941512
FERMT1	0.0102917	0.0219914	-0.0143388
ESRP1	-0.000584426	0.0220163	-0.00383186
ANGPTL4	0.0654438	0.0220231	-0.0897105
PLPP2	0.0140592	0.0220232	-0.00952096
KIF2A	-0.137516	0.0220992	0.220514
ERICH1	-0.277179	0.0221282	0.083191
RP11-367F23.2	0.00722278	0.0221413	-0.0151137
RP1-34B20.21	0.108364	0.0221982	0.167228
TYMS	0.0635506	0.0223062	0.027979
HDGF	-0.0302658	0.0223186	-0.0420576
EFNB1	-0.0299328	0.0224085	0.0370583
ASB2	-0.0384004	0.022557	0.046248
ALDH1B1	0.0124571	0.0226165	0.113646
SDR16C5	0.0111494	0.0226782	-0.00620121
VIPR2	0.00916671	0.0227331	0.10089
OCSTAMP	0.00774405	0.0227549	-0.0222289
NEFM	0.012723	0.0228929	-0.0210124
NCKAP1	0.00375331	0.0229045	0.00757691
B4GALT1	0.181219	0.0229374	-0.083505
SCARA5	0.013314	0.0230778	0.031287
ALG1L	-0.00426403	0.0230948	-0.00418904
ZNF114	0.00501064	0.0231013	0.00698415
PIKFYVE	0.0788251	0.0231261	0.125902
RP11-733O18.1	0.0250017	0.0231607	-0.051673
PRRG4	-0.00403525	0.0232397	0.0907478
EVA1C	0.0131601	0.0233231	0.0928022
C6orf132	-0.00831585	0.0235374	0.00707953
HSD11B1	0.0730811	0.0235786	-0.0980008
FHL1	-0.0599245	0.0238231	0.0777894
MYC	-0.013099	0.0239089	-0.0513525
MAL2	0.00337297	0.0239566	-0.0029992
RP11-73G16.2	0.000954817	0.0239869	0.0856081
EGFR	0.0156776	0.0240351	-0.00299962
RP11-379B8.1	-0.0169993	0.0240816	-0.0194669
IRF4	0.126711	0.0241895	0.524304
C5orf38	0.010183	0.0242797	-0.00704209
CDCA5	0.0178924	0.0242937	0.0340432
CXCL17	-0.00446175	0.0243194	-0.0096523
CCL23	0.0411869	0.0244234	-0.087782
DLX5	0.000716996	0.0244834	-0.00601751
MDFI	0.00589168	0.0245094	0.000282988
PGA4	0.00688563	0.0245095	-0.00733539
IGFBP3	0.0182127	0.024513	-0.00723543
STEAP1B	0.0411296	0.024538	0.0714809
FOCAD	-0.00435884	0.0245485	-0.0192485
AKR1B10	0.00400234	0.0246249	-0.00261461
PORCN	0.00955502	0.0246548	-0.0203623
C2orf48	0.00257676	0.0246939	0.00357455
FAM83H	0.0198647	0.0247145	-0.0166946
C6orf141	0.00841657	0.0248144	-0.00521234
IGKV1-12	0.0290872	0.0248169	0.0398481
IGFBP2	0.00369746	0.0248249	-0.00451384
GCNT3	0.00392743	0.024835	-0.0087091
FDCSP	0.00509465	0.0251735	-0.00618746
AC104024.1	0.0104938	0.0251793	0.11148
HTR2B	0.0324436	0.0252065	0.00542884
ADTRP	0.0394485	0.0252301	0.210568
RP11-881M11.4	0.00319842	0.0254606	-0.00174619
FKBP11	-0.00339864	0.0256036	0.0654551
CEACAM5	-0.0103892	0.0257674	-0.00904998
PROM2	-0.000439022	0.025786	-0.00146908
NUDT8	-0.0279495	0.0259243	0.0212961
MS4A6E	0.0171014	0.0260723	0.0198273
EPHA2	0.0214855	0.0261175	0.023361
TNFSF9	0.12214	0.0264953	0.120696
PPP1R27	-0.0023295	0.0265597	-0.0155884
GPR146	0.0335772	0.02659	0.142949
HES2	0.0043646	0.026612	0.00802949
C9orf3	0.00184538	0.0271498	0.0324551
LCN2	-0.0356315	0.0271729	-0.00506903
FBXO17	0.00171289	0.0272518	0.0234098
NUF2	0.00242621	0.027256	0.0338396
CRNDE	-8.45997e-06	0.0273174	-0.0101899
HELLS	0.00697254	0.0274112	0.0301863
IL22RA2	0.0083464	0.027504	0.0932408
SLC39A14	0.0344625	0.0275122	-0.0229341
ARHGAP42	-0.00156075	0.0275147	0.029384
APOBEC3G	-0.110681	0.0275466	0.135859
BPIFB1	0.00689984	0.0275757	-0.0133761
TNFSF14	0.0644725	0.027675	-0.0575467
RP11-517B11.4	-0.00294651	0.0276947	-0.00627241
GJB3	0.00169668	0.0278957	0.0034088
LY6K	0.0462936	0.0279932	-0.055555
CREB5	-0.102784	0.0282122	-0.05217
S100P	0.00827607	0.0282928	-0.0133148
ARHGEF35	0.0408015	0.0283576	0.0402055
IGFL2	0.0081955	0.0284261	-0.0120158
RCL1	0.0350032	0.0287514	0.171369
CLECL1	0.152128	0.0287572	0.474083
VSNL1	0.00883742	0.028803	-0.0184036
DTL	0.00459417	0.0288515	-0.000131706
MYL9	-0.189977	0.0289963	0.000821031
WFDC2	0.0237531	0.0290218	-0.0151225
CPB2-AS1	0.00508067	0.029102	-0.0242852
EPCAM	0.0184765	0.0292314	0.0255735
SOX7	0.0169547	0.0292637	-0.00344865
CDC6	0.0145872	0.0292746	0.0179746
ASS1	0.0057387	0.0292994	0.00505261
ZNF638	-0.0365197	0.0295251	0.0169876
CFB	0.0330703	0.0296224	-0.0502366
CTTNBP2	0.0288535	0.0296452	0.0103214
CRYBA4	0.00508336	0.0297398	0.000750869
IRF6	0.0157584	0.0297543	0.00150525
ULBP2	0.0419464	0.0297782	-0.0340218
IL27	0.031811	0.0297859	-0.0949332
MT1M	0.0501544	0.0298291	-0.0663018
SOSTDC1	0.00235832	0.0299281	-0.00767467
CMPK2	-0.00995089	0.0301254	-0.103329
CHRNA1	0.0148475	0.0301283	-0.000801044
C1orf53	-0.0461962	0.0301455	-0.0264453
SAA1	0.0480748	0.0301744	-0.065977
CTC-518B2.8	0.00227839	0.0301902	-0.00896887
RPL39L	-0.0309759	0.0302485	-0.0132178
LDHA	0.264378	0.0304579	0.124288
MNS1	-0.0116152	0.0305827	0.00448339
METTL7B	0.0206283	0.0306027	-0.0470448
NCAPH	0.01588	0.0306209	0.0201824
TFB2M	-0.0229979	0.0307449	0.0104462
TACSTD2	0.0659642	0.0311937	0.187027
PECR	-0.0413929	0.0312059	0.0816612
SAMD9L	-0.175696	0.0312244	0.0550188
RP11-1149O23.4	0.0058978	0.031394	-0.00724228
TPD52L1	0.00893345	0.0314197	0.000636033
SLC2A3	0.112366	0.0314395	-0.200603
SMIM14	-0.0748481	0.0314652	0.32466
CKMT1A	0.00494139	0.0315174	0.00558008
PTPRZ1	0.00309883	0.0319417	0.00398447
GABRE	0.0069403	0.0323606	0.0212465
AURKB	0.0195047	0.0324585	-0.00923872
SDC4	0.181617	0.0326071	-0.155713
RP11-54H7.4	0.00430981	0.0326504	-0.00766207
INSIG1	0.277231	0.0326545	-0.150703
SPN	-0.412248	0.0327851	0.0726905
FXYD2	0.0279528	0.0328278	0.0478461
WDFY4	-0.0002066	0.0328762	0.199804
TCEAL5	0.0138028	0.0329434	0.0376084
RRM2	0.0160951	0.0329537	0.00254843
SOX2	0.00920584	0.0329895	-0.0107281
CXCL13	0.037015	0.0332546	0.0607508
DLL3	0.0170737	0.0333508	-0.010123
MGLL	0.107229	0.0334083	0.0880137
AMH	0.00605052	0.0334387	-0.00848171
MKI67	0.00908277	0.0335628	0.050377
SYP	0.00486439	0.0335713	-0.00935348
CCR6	0.0503777	0.0337899	0.12459
SCG5	0.025371	0.0338792	-0.0316937
PKP1	0.00930873	0.033923	-0.00611702
BYSL	-0.0092695	0.0340513	0.0384631
CKMT1B	0.00242438	0.0341146	-0.01278
ZDHHC19	0.0169773	0.0341307	-0.0077678
SERPINB5	0.0200952	0.0341807	-0.0316206
SDF2L1	0.0340828	0.0341849	-0.0790765
KRT7	-0.0147289	0.0342084	-0.0243691
ANXA2R	-0.098802	0.0342244	-0.00386603
CRHBP	0.0169853	0.034427	-0.0442137
CD69	0.0380387	0.034473	0.119093
GSTA1	0.000878787	0.0344812	0.00123109
C15orf65	0.00441657	0.0345595	0.0245428
RASD1	0.0736296	0.0345933	0.182385
AGR2	0.0118235	0.0346382	0.00605462
AC007386.4	0.00248375	0.0349014	0.0130036
FAM46B	-0.00280999	0.0350707	-0.00420266
CXCL14	0.0336167	0.035096	-0.0150914
DLGAP5	-0.00178909	0.0350988	-0.00329422
NDUFA4L2	0.0197321	0.0351222	-0.0145591
IGFBP5	0.033829	0.0351885	-0.00703744
BNIP3	0.0901768	0.0354339	-0.105087
CRYM	-0.00205983	0.0357585	0.137073
SBSN	0.028923	0.0358878	-0.0342853
LSP1	-0.197169	0.0359102	0.497048
RP11-166A12.1	0.00786401	0.0359709	-0.0171508
ITGA6	-0.0195267	0.0361107	-0.0110927
FABP4	0.0277743	0.0363007	-0.0068893
RP11-713P17.3	0.00830669	0.0363013	-0.00768924
DDIT4	0.24011	0.0363504	0.169418
FBLN1	0.0756873	0.0367159	0.0139912
RP11-758H9.2	0.00329969	0.0367326	0.00879368
EGR4	0.0134903	0.0367771	-0.0189738
CCNA2	0.00382372	0.0368663	0.0106473
CDCA8	0.00830724	0.0370618	0.00931585
MAGEF1	-0.0227333	0.0371345	0.093251
BCL2L1	0.056514	0.0373108	0.0332576
RP11-245G13.2	-0.0172447	0.0373827	-0.0180048
GAN	-0.0125465	0.0373953	0.0246218
DLX2	0.0137962	0.0374911	0.030002
RP11-303E16.6	0.0217185	0.0377399	-0.00700627
SLC25A4	0.0225157	0.0377777	0.0948447
ANXA6	-0.0481085	0.0378712	0.178263
SLPI	0.0226913	0.0379602	-0.0112575
ENAH	0.00147365	0.0381174	-0.0088546
CLEC4C	0.00232286	0.0381416	0.154873
CTA-384D8.34	0.0657399	0.0382633	0.223313
RP13-650J16.1	-0.00283141	0.0384754	0.00966965
RHOV	0.0232615	0.0384898	0.0329863
GAL	0.024005	0.0385087	-0.00868311
RBP4	0.0268258	0.0386455	-0.0395367
MT1E	0.0900137	0.0387673	-0.179766
OXCT2	0.0718641	0.0388308	0.112626
PHEX	0.00567993	0.0389344	0.149667
ARHGEF4	0.00600699	0.0390156	-0.00842332
TOP2A	0.029262	0.0390645	0.0430494
ITGAD	0.00781754	0.0390938	-0.0198966
RAB25	0.00188778	0.0392072	0.00171424
BIK	0.026335	0.0394468	0.0699471
UCHL1	0.0285112	0.0395309	-0.0151332
ACTG2	0.010604	0.0395887	-0.00801685
TROAP	0.00649614	0.0395937	0.0139601
GBP3	-0.0810409	0.0397847	-0.0795077
IL4I1	0.278958	0.0398088	0.241585
FCER1A	0.0906671	0.0400247	0.0963078
COBLL1	0.0052752	0.0401754	0.10384
CD24	0.0133845	0.0402784	-0.00144855
HIST1H2BC	0.0565146	0.0403073	0.131395
ATF5	0.144723	0.0404349	0.280775
TBX3	0.053079	0.0405376	-0.0572233
AP000692.10	0.0312591	0.0406352	-0.0120646
SHCBP1	-0.00218028	0.0406929	0.0260623
MFSD2A	0.127197	0.0407694	-0.154981
KRT4	0.0197228	0.0408784	-0.00362595
TSKU	0.00832012	0.0409917	-0.0245674
FSTL3	0.00355782	0.0411142	0.0414218
DAPL1	-0.00917596	0.0412072	0.0188635
SDC1	0.0184601	0.0413429	-0.00977036
TRIM29	0.00440072	0.0413509	0.000572349
IGHM	0.0427905	0.041358	0.0766051
DUSP15	0.00878503	0.0414072	0.0405058
CTSV	0.0377981	0.0416601	-0.00365905
CCK	0.0166674	0.0419154	-0.0123106
MCM5	0.0506177	0.0421689	0.225654
POLR1C	-0.0236118	0.0422733	0.0373017
SLC27A3	-0.195809	0.0423623	0.0187397
GPR42	-0.00913639	0.0424325	-0.0264683
SOCS1	0.0768193	0.0424907	0.13325
KRT36	0.00928937	0.0425865	-0.0251352
LYNX1	-0.00861529	0.0426713	-0.0041251
PLEKHF1	-0.0471365	0.0427137	0.0021536
CTH	0.0604001	0.0427247	-0.0022709
CDKN3	-0.00139794	0.0430743	-0.0124752
FFAR3	0.00267202	0.0435138	-0.0271644
NRARP	0.0223596	0.0435561	0.0359724
LGALS7	0.0149179	0.0435598	-0.0288436
LINC00327	0.00792187	0.0437284	-0.0195342
RP11-529E10.7	0.00602024	0.0438184	-0.0179241
C1R	0.0497449	0.0438746	-0.00932872
LRRC25	-0.508686	0.0441862	-0.0982732
CDT1	0.0144274	0.044401	0.0159076
CTNNAL1	0.0970121	0.0444561	0.0291167
TRMT5	0.0114443	0.0445502	-0.106189
KRT8	0.0389726	0.0446314	-0.0180166
ALDH3A1	0.00615416	0.0447272	-0.0135599
LSR	0.020951	0.0450011	-0.001195
MAFA	0.0120271	0.0450471	-0.0119037
THBD	0.147471	0.0450858	-0.139299
CNKSR3	0.0299183	0.0452381	0.0143042
ARG2	0.0437212	0.0452582	-0.06165
GZMB	0.0508088	0.0452992	0.518663
S100A14	0.034796	0.0457263	-0.022235
SNCA	0.0256008	0.0457751	-0.0809717
HMG20B	0.0772197	0.0460199	0.160143
HIST1H1D	-0.0799453	0.0461881	0.127945
SLC32A1	0.0102904	0.0464706	0.169058
SEPHS1	-0.00316566	0.0464849	0.181486
RP11-742B18.1	0.014376	0.0465084	-0.0336864
LEP	0.00679399	0.0465322	-0.0203394
CENPN	0.0415312	0.046635	0.0152333
S100A16	0.0494016	0.0467019	-0.00394656
TDO2	0.0111912	0.0468832	-0.0177173
TCTN3	0.0861159	0.0470023	0.181017
UGDH	0.0703844	0.0470732	0.00610862
HIST1H2BG	0.0948329	0.0471114	0.122127
C19orf33	-0.00306265	0.0471859	0.0276903
CYB5D2	-0.0281408	0.0473236	0.0188868
USP18	0.0182827	0.0475643	0.0127683
CD1A	0.00641624	0.0475733	0.0692751
KRT13	0.0666709	0.0478341	0.00490414
DIO2	0.00176141	0.0483931	-0.00410304
CDKN2A	0.0199667	0.0487814	-0.0384227
RP11-1008C21.1	-0.154768	0.0487854	-0.0436795
ERRFI1	0.103238	0.0488932	-0.0742123
GCSH	0.00979231	0.048912	0.0818013
TM4SF19	0.0687457	0.0489797	-0.152777
GATA2	0.00557807	0.0497594	-0.0255935
STAP1	0.0132763	0.0498279	0.155923
TCL1A	-0.0309838	0.0499152	0.182575
PERP	0.0456315	0.0500738	-0.00470473
TMEM97	0.0342652	0.0502701	0.146154
HOXA5	0.0700156	0.0504808	-0.0488454
UBE2C	0.0177415	0.0504819	0.00744535
PALLD	0.0625326	0.0505122	0.167459
PTCRA	-0.125066	0.0505363	0.211924
PPP1R14A	0.0255362	0.050863	0.298958
TFAP2C	0.0136977	0.0509149	-0.0257542
ARMC9	0.100731	0.0509465	-0.0493455
CPNE3	-0.0434509	0.0509931	0.323024
GALR2	0.031485	0.0510361	0.00997956
MLF1	0.0322522	0.0511704	-0.0268806
TPSB2	0.06055	0.0512144	0.0238486
OCIAD2	-0.00987034	0.0513191	0.168593
FGFBP1	0.0155016	0.0514148	-0.0240777
IGLC3	0.131005	0.0514223	0.0619074
HIST1H2BJ	-0.0510764	0.0514302	0.0569457
TNFSF10	-0.524602	0.0514827	-0.0772233
CCND3	-0.369983	0.0517004	0.0557412
ABCA6	0.0321378	0.0518839	-0.00806885
GINS2	0.00249002	0.0519262	-0.0102142
NEFH	-0.0374887	0.0521477	0.00865183
PAG1	-0.146976	0.052203	0.22721
ITGB4	-0.00421793	0.052279	-0.018301
DHRS9	0.0185703	0.0523731	-0.0674753
GLO1	0.121063	0.052563	0.0715613
TMEM54	0.0247291	0.0526022	-0.0330091
UBE2M	0.0141252	0.0527145	-0.011363
SERPINE1	0.0774707	0.0529597	-0.0454494
MTHFR	-0.0473825	0.0530297	0.119776
DHFR	-0.0436538	0.0530648	0.0136634
BAMBI	0.0119894	0.0531752	-0.0275864
UBE2T	-0.00919729	0.0532039	0.015332
CD83	0.351047	0.0533861	0.369228
CTTN	-0.0547357	0.0533981	-0.0659418
NNMT	0.064107	0.053514	-0.0158325
DNASE1L3	0.153043	0.0535823	0.255242
CLDN14	0.0248381	0.0536529	-0.0308333
AXL	0.297813	0.0537414	0.0757553
GIPR	0.045151	0.0538105	0.0112724
C12orf75	-0.0897538	0.0538616	0.235312
CBR3	0.0445826	0.0538792	0.0553857
SQSTM1	0.36196	0.0539235	0.0140844
CTGF	0.0506182	0.0542069	-0.000647198
PTPRS	0.00933915	0.054492	0.224162
RP11-20G13.3	0.0273412	0.0545782	-0.0391409
TPX2	0.0323449	0.0546571	0.0630137
TRPM4	0.0194702	0.0547392	0.0966281
PAICS	-0.0247905	0.0549492	0.046421
DDIT3	0.132634	0.0551365	-0.117992
FH	0.0378403	0.055341	0.0632275
COA6	-0.044649	0.0555664	-0.0587775
NAV2	0.0504539	0.0557291	-0.0405328
SCT	0.00731803	0.0557748	0.223771
DEFB1	0.0338953	0.0557853	-0.0673361
C1orf186	0.00903492	0.0558667	0.249504
CD3EAP	-0.0302502	0.0558969	-0.0204544
C10orf128	0.0900538	0.0559133	-0.0278989
C3	0.114763	0.0559487	0.00454719
CALML3	0.0123401	0.0561922	-0.0224316
TMEM106C	-0.0201356	0.0564122	0.0106642
RASGRF1	0.0139731	0.0564236	-0.00122099
SERPINB3	0.0134325	0.0564479	-0.0173772
AQP3	0.000279411	0.0565975	0.00034076
JUP	-0.0557119	0.0566061	-0.00419347
MACC1	0.0538408	0.056675	0.0901827
ZNF165	0.0164289	0.0567156	0.0516094
APOL3	-0.119849	0.0570231	0.000523753
BIRC5	0.0057743	0.0572894	0.0169683
CETP	-0.0261198	0.0573611	-0.0112526
GIMAP4	-0.570973	0.0575889	-0.110866
CLDN1	0.0226831	0.0576465	0.0154837
CCL4L2	0.10448	0.0577458	-0.251367
SMPD3	-0.000685895	0.0583768	0.217745
NOV	0.0058007	0.0583992	-0.0171651
P2RY14	0.00988969	0.058433	0.155922
TNFSF13B	-0.0389187	0.0589424	0.189469
S100A4	-0.681708	0.0589876	-0.265531
C10orf35	-0.00554193	0.0591383	-0.0187401
CRTAM	-0.0492351	0.0592159	-0.0208547
LST1	-0.568994	0.0592296	-0.0778094
ALOX5AP	0.209389	0.0595321	0.329919
ILF3-AS1	-0.158268	0.059627	-0.000369338
SIDT1	0.0117849	0.0596537	0.233315
PPP1R14B	0.0677477	0.059808	0.177185
EFNA1	0.0187963	0.0599425	-0.0138896
N4BP2L1	0.0411958	0.060276	0.339635
SPRR1B	0.0527702	0.0603114	-0.0108852
DST	0.0606601	0.0607546	0.216079
CD1C	0.0326892	0.0609248	0.0787193
PLK2	0.0708921	0.0609436	-0.0617347
CXADR	0.0186024	0.0611893	-0.0277245
MRPL1	-0.0740283	0.0611963	0.0242937
PDGFA	-0.00631547	0.0613595	-0.00993554
ACTB	-0.356375	0.0616025	0.184983
NET1	0.0595579	0.0617009	0.269252
KRT16	0.0411712	0.0619654	-0.0182152
NUCB2	0.0227557	0.0620198	0.0108992
SPARC	-0.214846	0.062156	-0.0736112
RP11-76E17.3	0.0360468	0.0626617	0.0483255
IFI44	-0.0762007	0.0629074	-0.127638
TIMD4	0.0167258	0.0629688	-0.0359943
P2RY6	0.0705542	0.0631907	0.212985
CENPW	-0.051082	0.0634251	0.0138704
EGLN3	0.029579	0.063545	0.253357
NRN1	0.0116544	0.0635601	-0.0192893
MNDA	-0.763813	0.0635737	-0.121604
CLIC3	-0.0423238	0.0637805	0.247023
RNASE2	-0.133724	0.0637841	-0.10884
DNAJC9	0.0263008	0.0639512	0.0868575
CMTM7	-0.0899114	0.0643915	0.279046
HK2	0.0259881	0.064467	-0.174245
NCOA7	-0.000783935	0.0646047	0.224418
PDCL3	0.0547018	0.0646544	0.137637
SPON2	-0.0552353	0.0649626	0.110984
HBEGF	0.145205	0.0651285	-0.154575
TXNIP	-0.625153	0.0652763	-0.130098
SNAPC1	0.100356	0.0656775	-0.201117
GLRX	-0.303588	0.0657462	-0.293627
AURKA	0.044846	0.0657532	0.081018
LYVE1	0.0796852	0.0659492	-0.104388
JAG1	0.0334739	0.0660755	-0.0351983
PGF	0.0339708	0.0660856	-0.03379
LRRC8A	0.0236027	0.0661712	-0.0079685
PPM1K	0.0389719	0.0663004	0.324385
TDP2	0.102895	0.0663803	-0.155808
GLIPR1	-0.171262	0.0665872	0.0263064
B3GNT7	0.0955162	0.0666807	-0.0891295
ARMCX6	0.104793	0.0667022	0.140778
C1S	0.0631315	0.0668739	-0.00641859
CRYAB	0.0418904	0.0669482	-0.0302853
KRT19	0.0339525	0.0670146	-0.0100685
KCNK6	-0.156703	0.0673305	0.100386
CMSS1	0.174504	0.0674457	0.0422044
CENPF	0.0274241	0.067735	0.0117354
SLAMF7	0.181622	0.0680774	-0.070362
SLC2A1	0.0393061	0.0681788	0.137713
GCLC	0.0652041	0.0682495	0.0786194
HPGDS	0.0449273	0.0684044	-0.0338832
AC004988.1	0.0407324	0.0684699	-0.0867921
SHOX2	-0.00141149	0.0684759	-0.0351289
PRDX2	-0.101673	0.0684815	0.0793962
CTA-29F11.1	0.0364033	0.0687668	0.00626056
RB1	0.0756118	0.06892	0.116995
SLC16A6	0.0238605	0.0690865	-0.163608
NUB1	-0.0245349	0.069233	0.264679
PHLDA2	0.186246	0.0692339	-0.159062
CRISPLD2	-0.145391	0.0695186	-0.0637259
DERL3	0.0207121	0.0695394	0.209432
UGP2	0.0786362	0.0696612	-0.0872097
MLLT11	0.0319538	0.0698	0.0978615
LILRA4	0.00234686	0.0704987	0.267153
WEE1	0.0294432	0.0705321	0.0101141
SMC4	0.043551	0.0705452	0.121637
NR3C1	-0.0318665	0.0707619	0.155015
WNT5A	0.0956336	0.070869	-0.0601378
MAOA	0.0286278	0.0710678	-0.0188187
CXCL11	0.0445535	0.0716002	-0.0251739
MYBL2	0.0074144	0.0717675	0.248846
MAP1A	0.00228212	0.0724673	0.285043
IGLC2	0.236362	0.0726046	0.0442352
RND3	0.0638895	0.0728442	-0.0286669
CDKN1C	-0.222256	0.0729617	-0.0842317
AIFM2	0.110329	0.0730141	-0.128602
ZNRD1	-0.126957	0.0734642	0.0598199
POLB	-0.0425521	0.0735338	0.223238
CLDN4	0.0330538	0.0742196	-0.0218899
GRSF1	-0.0600199	0.0747061	0.306031
LGALS2	-0.403071	0.0748777	0.0651089
IGFBP7	0.0272287	0.0749712	0.0204585
NMB	0.101987	0.0753227	0.0139403
GBP4	-0.0898143	0.0755562	-0.0634824
ATF7IP2	0.0458605	0.0760409	-0.0226876
PARP9	-0.135167	0.0761723	-0.0470544
GNPTAB	0.0820504	0.0761779	0.253565
SPIB	0.0384368	0.0770773	0.31429
RAB7B	0.0825502	0.0774424	0.0892758
CCL8	0.0408308	0.0778405	-0.0904316
LAMP5	0.00269754	0.0782554	0.155688
MZB1	0.0218915	0.0782874	0.203542
CTSL	0.348999	0.0783218	-0.633221
CD1B	0.0349508	0.0786027	0.035177
LY6D	0.0242918	0.0787692	-0.0226476
CCL5	-0.260942	0.0792785	-0.121336
EGR1	-0.394164	0.0793089	-0.115034
PHLDA3	0.0250454	0.0797143	0.0216222
GPR65	-0.0280535	0.0797732	0.441291
PLA2G16	-0.0144022	0.0799969	0.158981
LDLRAD4	0.0399003	0.0800861	0.285958
FXYD3	0.0390054	0.0802267	-0.0256914
GLDN	0.0159879	0.0806695	0.0154964
ID1	-0.0279616	0.0807168	-0.0411579
UBD	0.062523	0.0807857	0.0649185
GPX2	0.0145234	0.0808148	-0.0144691
FCGBP	0.0229099	0.0808754	-0.0143311
KCNN4	0.0803438	0.0813185	-0.17869
C1orf21	0.0902521	0.0814811	0.0959986
ZWINT	0.00146819	0.0815912	-0.0163672
TAP1	0.110181	0.0816696	0.200898
RCAN1	0.100664	0.0817404	-0.146329
ARC	0.0371585	0.0820083	-0.0587466
C12orf45	0.0747653	0.082332	0.394797
RARRES2	0.0448754	0.082485	0.0172222
CCND1	0.0716664	0.0825084	-0.0513893
CLDN23	0.00973249	0.0825268	-0.068799
SLA	-0.122682	0.0827703	-0.183684
CYP27B1	0.0590753	0.083069	0.000439528
DNAAF1	0.0923287	0.0831106	-0.155913
NKG7	-0.149749	0.0831632	0.0449573
ABCG2	0.0248475	0.0835627	-0.0392396
TK1	0.0618628	0.0836598	0.0567358
C5AR2	0.0273436	0.0838099	-0.137826
TRIM28	-0.0146022	0.083829	0.0288912
PLA2G7	0.256105	0.0838547	-0.362065
ORC6	-0.00603245	0.0839146	-0.0110159
H1FX	-0.0696358	0.0839756	0.100939
IQCG	0.00918202	0.0840332	0.027075
CD86	0.299501	0.0841633	0.221125
CDKN2C	0.0109842	0.0845678	0.0666733
KIAA0101	0.0410209	0.0847146	0.0580869
XIST	0.0356272	0.0847283	0.0677612
GBP1	0.0375129	0.084993	-0.0780866
CYP27A1	-0.0275946	0.0850767	-0.0710177
SFN	0.0609035	0.0851137	-0.0454454
SEL1L3	0.0674396	0.0855711	0.325151
CCL21	0.0256287	0.0856592	0.0361742
CMC1	-0.0975132	0.0859874	-0.000870181
NRP2	0.229673	0.086155	-0.125941
GALC	0.0228836	0.0865878	0.20218
BCAS2	0.0713242	0.0869841	-0.00198203
APOL4	0.00415771	0.0872349	-0.017504
CD40	0.190101	0.0878814	0.09479
TOB1	0.0839173	0.0882617	0.13427
ITM2C	0.0753922	0.0882969	0.313681
TSPAN13	0.0574147	0.0892024	0.506647
TMEM14A	-9.33637e-05	0.0893556	0.0538675
CSF1	0.0365539	0.0897027	-0.044736
RNF213	-0.285932	0.0898383	-0.0289535
RRAD	0.0454028	0.0898932	-0.031677
KRT18	0.0265918	0.0899384	0.00835444
ARL4D	0.0163884	0.0899663	0.000807002
ECM1	0.0548602	0.0900429	-0.0763489
GDF15	0.0273733	0.0900869	-0.0422696
NEURL3	0.0516539	0.0906285	-0.0380138
KRT6B	0.034	0.0907419	-0.0415563
PTGR1	0.107312	0.0910191	-0.129968
CLEC10A	0.112571	0.0913202	0.00429412
JAML	-0.286156	0.0914308	0.219068
HIST1H1C	0.0846678	0.091492	0.227235
PTTG1	0.171239	0.0920899	0.0635799
ANKRD36B	-0.0217158	0.0921413	0.0126757
MT1H	0.0371236	0.0921931	-0.0718308
GBP2	-0.0250643	0.0924116	-0.177516
KRT6A	0.0599088	0.0925536	-0.0370037
PARD6G-AS1	-0.0016808	0.0925606	-0.0211794
HS3ST2	0.0337355	0.0925703	-0.0761847
PI3	0.0343666	0.0926703	-0.0185933
KRT5	0.0301887	0.0926868	0.157618
SSTR2	0.0845489	0.0930064	-0.159443
NUSAP1	0.0741327	0.0930136	0.0608605
MMP2	0.0564874	0.093521	-0.0325648
HLA-DRB5	0.0506041	0.0935321	0.00728922
CA2	0.0720699	0.0937285	-0.0761882
MAFB	-0.04006	0.0944086	-0.431755
DOK2	-0.359381	0.0944724	0.0131141
TPM2	0.0545815	0.094694	0.159625
H1F0	0.0508738	0.0947132	0.0191613
RP11-480C22.1	0.018231	0.0948421	-0.0426729
MATK	-0.0207004	0.0949019	-0.0779132
CXCL12	0.036205	0.0949189	-0.0582263
CD1E	0.0220714	0.0949518	0.085944
KRT14	0.0599062	0.0952967	-0.0661146
FADS1	-0.0144645	0.0956306	0.0714315
PRDX6	0.150638	0.0956966	0.253698
HIST1H2AE	0.0201048	0.096166	0.108433
GBP5	-0.0157825	0.096401	-0.14219
ODC1	-0.0487658	0.097058	0.04827
C3AR1	0.0452208	0.0974407	-0.268796
IFITM1	0.0211742	0.0974829	-0.0382771
KRT15	0.0200642	0.0982362	-0.0125943
GGH	0.0750429	0.0987815	-0.0460396
HIST1H4C	0.0793237	0.0988038	0.14972
NCF1	-0.412654	0.0989493	-0.0459443
IL3RA	0.1397	0.0990999	0.150029
MDK	0.0530793	0.0998897	-0.0371738
PRPS2	0.0195901	0.0999467	-0.0102178
ALAS1	0.063757	0.100054	-0.0615907
RAB38	0.0513361	0.100467	0.0139017
IFI35	-0.200434	0.100631	-0.0389131
PRKCDBP	0.00660667	0.100644	-0.0385866
PDLIM4	0.0798997	0.101713	-0.0519831
CD36	-0.421733	0.101797	-0.0903451
AURKC	0.0286101	0.102293	-0.0471504
AIM2	0.0101992	0.102332	-0.027465
CH25H	0.089262	0.10237	-0.0491567
NKRF	-0.015925	0.103175	0.00699368
MT1G	0.0913158	0.103217	-0.141257
LIMA1	0.0048827	0.103277	0.137777
COL6A2	0.0431458	0.103382	-0.0446973
DNAJB4	0.133746	0.103496	0.0263443
CD82	0.0715202	0.103521	-0.16304
EBP	0.00165198	0.103607	0.0294018
IGHG2	0.0753926	0.103762	0.0310764
ACOT7	0.0593104	0.103775	0.161901
ALDH1A1	-0.145324	0.105286	-0.126711
HMGB2	-0.102806	0.105817	-0.0733155
DUSP2	0.126876	0.106015	0.0107912
F13A1	-0.207775	0.106383	-0.146756
IL32	-0.0434255	0.106731	0.02292
HS3ST1	0.0748275	0.10689	-0.121091
UTS2	0.0275062	0.107603	0.00165252
KCNQ1OT1	-0.0184578	0.107621	0.00936988
YWHAQ	0.118806	0.107974	0.119679
CST6	0.0351912	0.108473	-0.0638724
MT2A	0.213485	0.109814	-0.385993
LY9	0.0111016	0.109954	0.0574653
IFIT3	-0.090975	0.110405	-0.151678
AGPAT5	-0.0212123	0.110438	0.129008
HADH	-0.0156209	0.111741	0.13053
CHIT1	0.0140104	0.111799	-0.051586
TMEM163	0.0601342	0.111853	-0.0396074
LXN	0.0643964	0.11239	-0.014205
CITED2	-0.0640111	0.112501	-0.147362
LINC01480	0.0587075	0.112604	-0.00583469
IFIH1	0.0577259	0.11277	-0.0403537
AHI1	0.0712591	0.113164	0.157512
HERC5	-0.010604	0.113196	-0.0286863
TSC22D1	0.134775	0.113227	-0.270693
GMNN	0.0442115	0.113711	-0.0101919
IGKC	0.310388	0.113949	0.180426
GEM	0.130922	0.11412	-0.0961171
PPA1	0.139818	0.114891	0.419186
CKS1B	-0.0562308	0.114906	0.0482227
RP11-1143G9.4	-0.0406286	0.11515	-0.0626972
TAGAP	-0.134904	0.115266	-0.0297154
DUT	-0.214525	0.11653	0.0612939
CTSK	0.00400276	0.117086	-0.052413
NT5C3A	-0.08758	0.117591	-0.0125487
MRC1	0.152594	0.117643	-0.046154
IER5	-0.0061992	0.11927	0.0100608
TMEM141	-0.169006	0.120281	0.0174574
C12orf49	0.0262236	0.120604	-0.0858449
TUBA1A	-0.239405	0.120847	0.212656
GIPC1	0.0123888	0.121076	-0.00960452
SULT1C2	0.0213549	0.121215	-0.0547618
NGFRAP1	-0.108242	0.121845	-0.107749
CLDN7	0.0292381	0.121854	-0.0519434
TUBB2A	0.0954819	0.121859	-0.025942
NAAA	-0.326042	0.123031	-0.00955494
MMP7	0.0267284	0.123372	-0.0374685
ABI3	-0.319614	0.123946	-0.0320591
CPVL	-0.0292776	0.124649	-0.0296686
MT1F	0.0220549	0.124762	-0.171284
NAF1	0.0116128	0.124955	-0.0391767
TUBB	0.183639	0.125369	-0.0691447
PECAM1	-0.452767	0.126076	-0.145776
STRA13	-0.140476	0.1269	-0.0110198
IFI44L	-0.0705676	0.127141	0.0304822
ANKH	0.106127	0.127152	-0.124585
GGCT	-0.0884482	0.127718	-0.0217733
PTGDS	0.0390613	0.128014	0.204619
RGS16	0.0313111	0.128099	-0.0259237
IGFBP4	0.0847479	0.128169	-0.00846612
HMGB3	0.131697	0.12836	-0.0282469
S100A2	0.0989501	0.128443	-0.0817872
IGHG3	0.16298	0.128451	0.0216439
RARRES3	-0.246435	0.129093	-0.0901913
PDPN	0.0803095	0.129326	-0.106551
COL6A1	0.0412753	0.129743	-0.035094
IFIT2	-0.0588439	0.130419	-0.112936
OAS1	-0.223612	0.130612	-0.134027
GNL3	-0.00425763	0.130836	0.175913
IRF1	-0.277146	0.131496	0.0274634
ANKRD37	0.0738505	0.132333	0.00849223
FKBP15	-0.130555	0.133328	-0.154573
COTL1	-0.544644	0.133596	0.0228504
JUN	-0.0244112	0.133647	-0.197323
CSTB	0.115205	0.133945	-0.426804
HSPA2	0.0507286	0.1343	-0.0294861
UBE2S	0.0701776	0.134407	0.0405533
ACAT2	0.0625399	0.134688	0.0666561
CEBPB	0.0419661	0.134714	-0.477012
PPIC	0.0385867	0.13537	-0.07187
SNHG12	0.0478216	0.13575	-0.0117814
PLEK	-0.0440809	0.136402	-0.139147
CFD	-0.349016	0.136504	-0.33752
PRMT9	0.103959	0.13758	0.192346
IFIT1	0.00590191	0.137851	-0.117315
CYB561A3	-0.019041	0.138037	0.0251045
NOP58	0.00301245	0.138691	0.229563
BLVRA	-0.205516	0.13939	-0.0600225
RSAD2	0.057549	0.140351	-0.146822
TGM2	0.0588976	0.140616	-0.103873
S100B	0.0775612	0.140691	0.258309
EPSTI1	0.0378266	0.140924	-0.0472677
CRIP1	-0.086201	0.141347	0.122632
TCP1	0.0173624	0.142302	0.0398435
TWISTNB	0.111468	0.142841	-0.0512166
SUCNR1	0.00471278	0.142938	-0.0413864
PDK4	0.00282745	0.143117	-0.0719396
HAMP	0.0297316	0.143343	-0.0621183
ETFB	-0.189636	0.144301	0.0196986
SDSL	0.158604	0.144475	-0.172958
S100A13	0.0456849	0.145352	-0.0905014
ATP6V0D2	0.0544103	0.145786	-0.0824164
GLA	0.303098	0.145844	-0.111012
MMP14	0.231633	0.14659	-0.355435
FAM46A	-0.130629	0.147777	-0.0339287
SLC25A19	0.102282	0.147891	0.0175804
PCNA	-0.00850839	0.148557	0.010727
FN1	0.0555124	0.150602	-0.107953
APOC4-APOC2	0.0288967	0.151465	-0.0607007
TIMP3	0.0549778	0.153738	-0.0645399
MX1	-0.0309647	0.156119	0.0498232
SLC7A7	-0.392586	0.156528	-0.246363
MT1X	0.0638116	0.157006	-0.22058
FILIP1L	0.106312	0.157154	-0.00149951
HLA-B	0.0554793	0.15733	0.0961452
GPX3	0.10651	0.157829	-0.0413764
ANKRD22	0.0600128	0.158009	-0.051463
TMIGD3	0.0379156	0.158327	-0.0909285
TMEM138	0.0353972	0.159002	-0.0714442
CHORDC1	0.0641181	0.15904	-0.00979277
HSPA5	0.170725	0.15931	-0.0852323
ADM	0.180221	0.160242	-0.292676
RALA	0.369534	0.160387	0.197144
PLD4	-0.00240768	0.16078	0.229715
RBP1	0.0400457	0.161209	-0.0518295
CCL13	0.0471625	0.161523	-0.112986
ABHD5	-0.00685332	0.162161	-0.0891511
HMOX1	0.112312	0.162292	-0.275991
PLBD1	-0.275143	0.163065	-0.0671673
GADD45B	0.248059	0.16308	0.0211971
IDH2	-0.114879	0.163095	0.0966579
KRT17	0.0892303	0.163251	-0.0564092
CREG1	0.270176	0.163288	-0.439305
ZC3HAV1	0.0527799	0.163781	0.207195
IFITM3	-0.0226383	0.163918	-0.264178
PLAU	0.0923753	0.163934	-0.10805
GSTM4	0.00161761	0.16396	0.00247003
DNAJC5B	0.0436809	0.164312	-0.0534715
HTRA1	0.036355	0.164596	-0.0857632
MFSD12	0.0581992	0.164924	-0.00651192
RASGRP3	0.185686	0.165362	-0.0396177
NR4A1	0.0128885	0.166027	0.148887
SYNGR2	0.119679	0.166536	0.569298
FOS	-0.448586	0.167015	-0.126748
CD38	0.0618843	0.16737	-0.0353784
LYZ	-0.26717	0.170648	-0.149676
BHLHE41	0.0671671	0.17117	-0.099687
CADM1	0.0565124	0.171446	0.0545909
TNFRSF12A	0.112584	0.172155	-0.125558
SNAI1	0.0592756	0.174611	-0.0619258
TUBB4B	0.25934	0.175681	-0.0870094
CD14	-0.231088	0.17591	-0.395711
HES1	0.0168335	0.176732	-0.116746
BAG1	-0.0433655	0.177073	0.0475298
PYCARD	-0.651958	0.177526	-0.106505
LPL	0.0231985	0.179729	-0.107965
NUDC	0.001241	0.180578	0.0317927
GALM	0.0590897	0.182012	-0.0470313
LGALS3	0.185383	0.182026	-0.358808
HES4	0.0422876	0.182513	-0.0800276
ISG15	0.0694178	0.183005	-0.175584
PLA2G2D	0.0310304	0.184032	-0.0808171
TMEM140	-0.013693	0.184814	-0.086526
STMN1	0.128601	0.184871	0.208829
IGF1	0.0755334	0.185164	-0.101281
MMP9	0.255717	0.187937	-0.283164
DNAJA4	0.0579797	0.188794	-0.0777256
SLC20A1	-0.0618854	0.190107	0.0214675
IGHG1	0.15683	0.191096	0.00781688
RDX	0.17211	0.191231	-0.112172
ATF3	0.164659	0.192708	-0.0150859
WBP5	0.17374	0.193361	-0.273715
NRP1	0.144124	0.193496	-0.256956
LILRB5	0.0665138	0.194454	-0.156432
SOX4	0.00378009	0.195795	0.280274
PLIN2	0.218249	0.195874	-0.449347
UBE2L6	-0.201347	0.196594	-0.0529281
DNAJB9	0.156145	0.196818	0.0202795
CXCL10	0.0505009	0.198047	-0.0977875
ATP1B1	0.175979	0.198744	-0.110903
LDHB	-0.078221	0.199514	0.185788
RAB42	0.0338219	0.199888	-0.0822242
RASGEF1B	0.0697586	0.199909	-0.190606
APOC2	0.0383142	0.200325	-0.0662324
RMDN3	0.00168668	0.200926	-0.0502349
VAMP5	-0.345871	0.201871	-0.109842
CBR1	-0.145144	0.202496	-0.0720585
CYB5A	0.0508612	0.204471	0.00877983
ZFAND2A	0.118381	0.204886	-0.0831441
TUBA1C	0.178904	0.206223	-0.0920694
TMSB4X	-0.281872	0.207262	0.403348
RGS2	0.00647936	0.207839	-0.0369329
IRF8	-0.0194903	0.208072	0.0656301
DNAJA1	0.176213	0.210136	0.0539586
FKBP4	0.0697037	0.210603	-0.0583418
EPHX1	0.0534809	0.210962	-0.111308
HLA-DPB1	0.494251	0.213336	0.335513
PRDX1	0.239798	0.213416	-0.285482
LHFPL2	0.128563	0.214024	-0.265032
S100A7	0.0252641	0.214571	0.014513
GSTP1	-0.28752	0.214628	0.125456
LAMP1	0.0970579	0.214793	-0.336551
ID3	0.0729954	0.214896	-0.108368
IDH1	-0.027728	0.215601	0.00169765
SERPINH1	0.0750826	0.216314	-0.0601538
CHI3L1	0.0217651	0.216734	-0.0926702
SNX10	-0.269581	0.219204	-0.237889
RNASE6	-0.0194459	0.221498	0.0698756
OTOA	0.0618484	0.222173	-0.171129
KLF4	-0.13532	0.222212	-0.0353484
RASSF4	-0.140254	0.223381	0.0373613
ABHD12	0.14132	0.223733	-0.0143446
FBP1	-0.0962465	0.223815	-0.122319
FDX1	0.0389491	0.224761	-0.104259
FAM26F	-0.175517	0.2258	-0.118983
FYB	-0.573776	0.226287	-0.151845
CLK1	0.073197	0.228782	0.00897354
FTL	-0.0275971	0.229307	-0.69871
HSP90B1	0.154315	0.229605	0.143159
GAL3ST4	0.0195038	0.230376	-0.0966549
RGCC	0.12524	0.232833	-0.144549
SLC1A3	0.0932715	0.237306	-0.194006
CKLF	-0.225652	0.237382	-0.063061
SMPDL3A	0.0734498	0.237432	-0.271449
CD84	-0.0672042	0.237816	-0.0757936
HSPA8	-0.0730271	0.238989	0.0633639
HLA-A	0.235622	0.239314	0.0368634
FCGR2B	0.122383	0.239939	-0.137551
GCHFR	-0.120107	0.240867	-0.101831
ZFP36L2	-0.388511	0.241646	-0.113278
LAG3	0.0770071	0.242466	-0.0735821
LMNA	0.260675	0.24563	-0.0975467
FAM213A	0.0130766	0.246335	-0.069532
CD72	0.175994	0.247062	-0.165207
HLA-DQA1	0.584069	0.249019	0.299076
SDC3	0.0450075	0.25043	-0.137689
GADD45G	0.0692847	0.250637	-0.0851884
FGL2	-0.268181	0.250809	-0.269379
VSIG4	0.128021	0.25118	-0.205194
CACYBP	0.042362	0.251428	-0.00704677
ARHGDIB	-0.55579	0.252888	-0.109407
NPL	-0.0581776	0.253684	-0.233356
MRPL18	-0.0084399	0.254072	0.00741941
CD163	0.0855172	0.254592	-0.366924
UBB	0.308663	0.256534	-0.0296219
GPR183	0.541849	0.258783	0.371387
PSME2	-0.103575	0.25898	0.0716911
FABP3	0.0619071	0.25903	-0.136922
RHOB	-0.237674	0.259774	-0.170218
BLVRB	-0.298696	0.261202	-0.244578
ACP2	0.0120516	0.263824	-0.150688
STAT1	-0.118493	0.264035	-0.0491528
IGSF6	-0.268576	0.264695	-0.199205
NR4A2	0.10235	0.265897	-0.0353408
SERPINF1	0.100903	0.266081	0.0932016
FCGR2A	0.0904007	0.266489	-0.446746
HSPA6	-0.0157618	0.267072	-0.0946508
FOLR2	0.0989497	0.267639	-0.280321
CHCHD10	-0.230465	0.267951	-0.134862
FCGR1A	-0.103921	0.268618	-0.200727
SLC31A1	0.0164902	0.269213	-0.180636
TCN2	0.092642	0.271987	-0.245553
SLC40A1	-0.0991061	0.273632	-0.145325
CYBB	-0.457468	0.273856	-0.161292
EIF4A3	0.118958	0.274402	0.0481781
CD300A	-0.187922	0.275003	-0.0977623
CXCR4	0.304771	0.275105	0.342936
OLFML3	0.0482855	0.275934	-0.119532
CKS2	0.0842916	0.277112	0.0228093
AVPI1	0.119259	0.277538	-0.0560355
FABP5	0.264154	0.279221	-0.116532
SCD	0.0614715	0.279708	-0.137777
CXCL9	0.0875747	0.280046	-0.117012
ARHGAP18	0.0240849	0.280288	-0.1549
HERPUD1	0.115581	0.281345	0.134427
LY6E	-0.308441	0.28233	-0.153972
ATP5G3	-0.117535	0.282821	0.100486
GSN	0.168815	0.284093	0.23045
CSF1R	-0.267726	0.284322	-0.176791
IL18	0.0418355	0.284787	-0.139212
BAG3	0.0864093	0.285019	-0.0907262
TGFBI	0.00304758	0.285983	-0.206201
TFRC	0.154924	0.286243	-0.128663
HN1	0.0148738	0.286707	0.200983
OLFML2B	0.042304	0.286743	-0.145841
GPR34	0.0100794	0.286994	-0.109325
CTSS	-0.518887	0.28917	-0.46659
PMP22	0.265995	0.291058	-0.326227
HLA-DRB1	0.520537	0.292216	0.252731
YWHAH	0.00284408	0.292245	-0.00621626
RNASE1	0.165444	0.294877	-0.321654
DNPH1	-0.0838511	0.296305	-0.0879222
IGHG4	0.200278	0.296314	-0.0107771
AKR1B1	0.116152	0.298413	-0.176542
UBC	0.365052	0.30056	0.0496288
GM2A	0.112092	0.304874	-0.256584
CD74	0.502401	0.305311	0.378716
CLEC2B	-0.02951	0.306263	-0.132998
RARRES1	0.0656799	0.306896	-0.159582
HEXB	0.135993	0.315856	-0.176973
ZNF331	0.0820466	0.31666	0.0320307
TUBA1B	0.0717809	0.317739	0.0938684
IFI27	0.113469	0.319195	-0.167525
IFI6	0.052011	0.322927	-0.300219
TSPAN4	0.0256271	0.323268	-0.226568
SPP1	0.0877494	0.325139	-0.191703
ITGB2	-0.459634	0.325714	-0.18658
MSR1	0.145594	0.326181	-0.305238
LILRB4	0.0730392	0.326873	-0.133593
MMP12	0.096123	0.331963	-0.146128
NR1H3	0.0559916	0.334238	-0.207445
SLAMF8	0.0475934	0.338048	-0.137632
ATOX1	0.0771202	0.338159	-0.0875659
ENPP2	0.0697334	0.339017	-0.106927
SCARB2	0.00959833	0.339489	-0.185819
ASAH1	-0.0279407	0.340318	-0.474339
SDS	0.227486	0.342139	-0.285571
FUCA1	0.0448497	0.342364	-0.126431
FCGR3A	-0.318385	0.342417	-0.258282
SEPP1	0.120431	0.345813	-0.264313
HSPH1	0.0704847	0.348037	-0.0441889
CST3	-0.113808	0.350429	-0.0479203
HSPD1	0.0477357	0.352446	0.0196435
SGK1	0.152114	0.352696	-0.177586
CD68	-0.0158683	0.353306	-0.527841
HSPE1	0.0218995	0.355237	0.00943143
C1orf54	0.146578	0.355993	-0.0449992
LAIR1	0.0272248	0.358142	-0.224392
CCL18	0.112557	0.359621	-0.258546
MGST3	-0.0329107	0.361207	-0.166082
NUPR1	0.0797749	0.365177	-0.188619
SLCO2B1	0.0723126	0.373078	-0.190683
HSPA1B	0.0824395	0.375741	-0.0930304
CTSH	0.0382358	0.380473	-0.118924
TMSB10	-0.258174	0.380625	0.185515
KCNMA1	0.0694153	0.380898	-0.206406
SERPING1	0.139384	0.384131	-0.246409
A2M	0.159036	0.38621	-0.200257
RGS1	0.427503	0.38834	0.210251
SCPEP1	-0.123281	0.388983	-0.240129
DAB2	0.135939	0.390445	-0.308069
CTSA	-0.0797694	0.391572	-0.275787
DNASE2	-0.0442956	0.392937	-0.172038
PLTP	0.113472	0.393591	-0.27789
CTSZ	0.0247846	0.395221	-0.0702206
AIF1	-0.512935	0.400033	-0.253526
C2	0.0777712	0.400411	-0.25158
HSPA1A	0.0727151	0.401482	-0.144027
PSAP	-0.260405	0.402772	-0.549719
HEXA	0.0811436	0.403081	-0.21358
MS4A4A	0.141251	0.404198	-0.317606
LGALS3BP	0.119718	0.408711	-0.257876
DNAJB1	0.0941818	0.410037	-0.0816922
HSP90AA1	0.179014	0.414609	-0.0590175
MS4A6A	-0.249436	0.430411	-0.222625
HSPB1	0.140079	0.432724	-0.0901777
CD9	0.178459	0.434542	-0.174547
CD81	0.110102	0.436027	-0.225419
HSP90AB1	0.103804	0.438178	0.0396269
CAPG	0.0691764	0.449183	-0.149444
TMEM176A	-0.0319359	0.456825	-0.149376
GLUL	0.0674821	0.46177	-0.355974
CTSB	0.200317	0.472808	-0.477706
ADAMDEC1	0.123529	0.474861	-0.273839
GRN	-0.0918443	0.487366	-0.155373
LGMN	0.258503	0.497118	-0.275941
TMEM176B	-0.114857	0.506681	-0.232169
TREM2	0.0884453	0.508981	-0.245631
LIPA	0.0256302	0.517928	-0.266468
PLD3	0.0729343	0.531603	-0.358569
CTSC	-0.0677622	0.545624	-0.13872
ACP5	0.128674	0.56184	-0.224933
C1QB	0.27307	0.581301	-0.440457
GPNMB	0.152181	0.589931	-0.359753
CTSD	-0.0937067	0.591849	-0.445975
C1QC	0.245275	0.601527	-0.428874
C1QA	0.231465	0.631024	-0.431198
[truncated: 2 more rows]
