# Supplementary material for: Integrated single-cell transcriptome analysis reveals heterogeneity of esophageal squamous cell carcinoma microenvironment
Source: Nat Commun. 2021 Dec 17;12:7335. doi: 10.1038/s41467-021-27599-5 (PMC8683407; doi:10.1038/s41467-021-27599-5)
Supplement: Supplementary file 6 — Dataset 4 [file 41467_2021_27599_MOESM6_ESM.xlsx]

## Sheet: Data S4
Supplementary Data 4: Mean values for all significant interacting partners between specific fibroblast subsets with other cell-types (the total mean of the individual partner average expression values in the corresponding interacting pairs of cell types)
	Bcells	CD4	CD8	DCs	Endo	Epithelial_Tumor	Macrophages	Mast	Monocytes	NK	Plasma	Smooth_Muscle_Cells	Treg
F.6_T_NOTCH4_DLL3	0	0	0	0	0.332	0	0	0	0	0	0	0	0
F.4_T_NPR3_NPPC	0	0	0	0	0	0.113	0	0	0	0	0	0	0
F.6_T_EFNA3_EPHA7	0	0	0	0	0	0.124	0	0	0	0	0	0	0
F.3_T_COL17A1_a11b1 complex	0	0	0	0	0	0.154	0	0	0	0	0	0	0
F.3_T_COL9A3_a11b1 complex	0	0	0	0	0	0	0	0	0	0	0.129	0	0
F.3_T_NRG1_LGR4	0	0	0	0	0	0.107	0	0	0.099	0	0	0	0
F.6_T_CEACAM1_CEACAM6	0	0	0	0	0	0.243	0	0	0	0	0	0	0
F.2_T_CCR1_CCL18	0	0	0	0	0	0	0.152	0	0	0	0	0	0
F.1_T_PlexinA3_complex1_SEMA3A	0	0	0	0	0	0.075	0	0	0	0	0	0	0
F.3_T_PlexinA3_complex1_SEMA3A	0	0	0	0	0	0.061	0	0	0	0	0	0	0
F.6_T_EPHA1_EFNA5	0	0	0	0	0	0.126	0	0	0	0	0	0	0
F.3_T_EPHA1_EFNA4	0	0	0	0	0	0.064	0	0	0	0	0	0	0
F.3_T_EPHA2_EFNA4	0	0	0	0	0	0.347	0	0	0	0	0	0	0
F.0_T_CCL21_ACKR4	0	0	0	0	0.335	0	0	0	0	0	0	0	0
F.3_T_CCL21_ACKR4	0	0	0	0	0.328	0	0	0	0	0	0	0	0
F.6_T_EFNA5_EPHA7	0	0	0	0	0	0.111	0	0	0	0	0	0	0
F.6_T_EFNA4_EPHA7	0	0	0	0	0	0.122	0	0	0	0	0	0	0
F.1_T_CCR1_CCL13	0	0	0	0	0	0	0.169	0	0	0	0	0	0
F.4_T_CCR1_CCL13	0	0	0	0	0	0	0.211	0	0	0	0	0	0
F.3_T_TNF_NOTCH1	0	0	0	0	0	0	0.175	0	0	0	0	0	0
F.6_T_NGF_NGFR	0	0	0	0	0	0	0	0	0	0	0	0.196	0
F.3_T_COL5A3_a11b1 complex	0	0	0	0	0	0	0	0	0	0	0	0.199	0
F.3_T_COL7A1_a11b1 complex	0	0	0	0	0	0.136	0	0	0	0	0	0	0
F.6_T_EPHA2_EFNA5	0	0	0	0	0.165	0.41	0	0	0	0	0	0	0
F.1_T_COL17A1_a2b1 complex	0	0	0	0	0	0.153	0	0	0	0	0	0	0
F.1_T_COL9A3_a2b1 complex	0	0	0	0	0	0	0	0	0	0	0.129	0	0
F.3_T_COL27A1_a11b1 complex	0	0	0	0	0	0.137	0	0	0	0	0	0	0
F.3_T_DLL4_NOTCH3	0	0	0	0	0.13	0	0	0	0	0	0	0	0
F.1_T_WNT7B_FZD10	0	0	0	0	0	0.17	0	0	0	0	0	0	0
F.3_T_TNF_SEMA4C	0	0	0	0	0	0	0.175	0	0	0	0	0	0
F.6_T_NOTCH1_DLK1	0	0	0	0	0.213	0.169	0	0	0	0	0	0	0
F.1_T_KDR_VEGFC	0	0	0	0	0.157	0	0	0	0	0	0	0	0
F.3_T_KDR_VEGFC	0	0	0	0	0.177	0	0	0	0	0	0	0	0
F.6_T_NOTCH1_DLL3	0	0	0	0	0.319	0.275	0	0	0	0	0	0	0
F.1_T_ADCYAP1_DPP4	0	0	0	0	0	0	0	0.289	0	0	0	0	0
F.3_T_ADCYAP1_DPP4	0	0	0	0	0	0	0	0.248	0	0	0	0	0
F.5_T_ADCYAP1_DPP4	0	0	0	0	0	0	0	0.243	0	0	0	0	0
F.6_T_CEACAM5_CEACAM6	0	0	0	0	0	0.234	0	0	0	0	0	0	0
F.1_T_EDN2_EDNRA	0	0	0	0	0	0.176	0	0	0	0	0	0	0
F.3_T_EDN2_EDNRA	0	0	0	0	0	0.147	0	0	0	0	0	0	0
F.5_T_EDN2_EDNRA	0	0	0	0	0	0.12	0	0	0	0	0	0	0
F.6_T_CEACAM6_CEACAM6	0	0	0	0	0	0.23	0	0	0	0	0	0	0
F.6_T_NRG1_LSR	0	0	0	0	0	0.285	0	0	0.277	0	0	0	0
F.6_T_EFNA1_EPHA7	0	0	0	0	0.284	0.351	0	0	0	0	0	0.152	0
F.3_T_TNF_DAG1	0	0	0	0	0	0	0.201	0	0	0	0	0	0
F.6_T_TNF_DAG1	0	0	0	0	0	0	0.288	0	0	0	0	0	0
F.1_T_PlexinA2_complex1_SEMA3A	0	0	0	0	0.162	0.076	0	0	0	0	0	0	0
F.3_T_PlexinA2_complex1_SEMA3A	0	0	0	0	0.148	0.062	0	0	0	0	0	0	0
F.2_T_IL1 receptor inhibitor_IL1B	0	0	0	0	0	0.391	0	0	0	0	0	0	0
F.2_T_IL1 receptor_IL1B	0	0	0	0	0	0.391	0	0	0	0	0	0	0
F.5_T_TNF_ICOS	0	0	0	0	0	0	0.213	0	0	0	0	0	0
F.0_T_FLT3_FLT3LG	0	0	0	0.138	0	0	0	0	0	0	0	0	0
F.1_T_FLT3_FLT3LG	0	0	0	0.132	0	0	0	0	0	0	0	0	0
F.3_T_FLT3_FLT3LG	0	0	0	0.124	0	0	0	0	0	0	0	0	0
F.4_T_FLT3_FLT3LG	0	0	0	0.156	0	0	0	0	0	0	0	0	0
F.5_T_FLT3_FLT3LG	0	0	0	0.135	0	0	0	0	0	0	0	0	0
F.5_T_ICOSLG_ICOS	0	0	0	0.131	0	0	0	0	0	0	0	0	0
F.0_T_SELP_CD34	0	0	0	0	0.316	0	0	0	0	0	0	0	0
F.3_T_SELP_CD34	0	0	0	0	0.209	0	0	0	0	0	0	0	0
F.4_T_SELP_CD34	0	0	0	0	0.236	0	0	0	0	0	0	0	0
F.5_T_SELP_CD34	0	0	0	0	0.261	0	0	0	0	0	0	0	0
F.0_T_WNT7B_FZD1	0	0	0	0	0	0.126	0	0	0	0	0	0	0
F.1_T_WNT7B_FZD1	0	0	0	0	0	0.136	0	0	0	0	0	0	0
F.3_T_WNT7B_FZD1	0	0	0	0	0	0.23	0	0	0	0	0	0	0
F.4_T_WNT7B_FZD1	0	0	0	0	0	0.165	0	0	0	0	0	0	0
F.5_T_WNT7B_FZD1	0	0	0	0	0	0.119	0	0	0	0	0	0	0
F.0_T_SELP_CD24	0	0	0	0	0.223	0	0	0	0	0	0	0	0
F.1_T_SELP_CD24	0	0	0	0	0.212	0	0	0	0	0	0	0	0
F.4_T_SELP_CD24	0	0	0	0	0.229	0	0	0	0	0	0	0	0
F.6_T_SELP_CD24	0	0	0	0	0.816	0	0	0	0	0	0	0	0
F.3_T_WNT5A_ROR1	0	0	0	0	0	0.066	0.09	0	0	0	0	0	0
F.0_T_CCL19_ACKR4	0	0	0	0.221	0	0	0	0	0	0	0	0	0
F.3_T_CCL19_ACKR4	0	0	0	0.213	0	0	0	0	0	0	0	0	0
F.0_T_CCR1_CCL26	0	0	0	0	0	0	0.106	0	0	0	0	0	0
F.1_T_CCR1_CCL26	0	0	0	0	0	0	0.123	0	0	0	0	0	0
F.3_T_CCR1_CCL26	0	0	0	0	0	0	0.179	0	0	0	0	0	0
F.4_T_CCR1_CCL26	0	0	0	0	0	0	0.195	0	0	0	0	0	0
F.1_T_PlexinA1_complex3_SEMA3A	0	0	0	0	0	0.123	0	0	0	0	0	0	0
F.3_T_PlexinA1_complex3_SEMA3A	0	0	0	0	0	0.109	0	0	0	0	0	0	0
F.3_T_EPHB4_EFNB1	0	0	0	0	0.123	0.11	0	0	0	0	0	0	0
F.1_T_CXCL10_DPP4	0	0	0	0	0	0	0.202	0	0	0	0	0	0
F.3_T_CXCL10_DPP4	0	0	0	0	0	0	0.161	0	0	0	0	0	0
F.5_T_CXCL10_DPP4	0	0	0	0	0	0	0.156	0	0	0	0	0	0
F.0_T_PDGFB_PDGFRA	0	0	0	0	0.464	0	0	0	0	0	0	0	0
F.1_T_PDGFB_PDGFRA	0	0	0	0	0.491	0	0	0	0	0	0	0	0
F.2_T_PDGFB_PDGFRA	0	0	0	0	0.391	0	0	0	0	0	0	0	0
F.3_T_PDGFB_PDGFRA	0	0	0	0	0.356	0	0	0	0	0	0	0	0
F.4_T_PDGFB_PDGFRA	0	0	0	0	0.355	0	0	0	0	0	0	0	0
F.5_T_PDGFB_PDGFRA	0	0	0	0	0.402	0	0	0	0	0	0	0	0
F.6_T_WNT5A_EPHA7	0	0	0	0	0	0.109	0.133	0	0	0	0	0	0
F.0_T_IL33 receptor_IL33	0	0	0	0	0	0.509	0	0	0	0	0	0	0
F.1_T_IL33 receptor_IL33	0	0	0	0	0	0.391	0	0	0	0	0	0	0
F.2_T_IL33 receptor_IL33	0	0	0	0	0	0.474	0	0	0	0	0	0	0
F.3_T_IL33 receptor_IL33	0	0	0	0	0	0.198	0	0	0	0	0	0	0
F.4_T_IL33 receptor_IL33	0	0	0	0	0	0.189	0	0	0	0	0	0	0
F.5_T_IL33 receptor_IL33	0	0	0	0	0	0.41	0	0	0	0	0	0	0
F.5_T_PODXL_SELL	0	0	0	0	0.283	0	0	0	0	0	0	0	0
F.0_T_TNF_PTPRS	0	0	0	0	0	0	0.217	0	0	0	0	0	0
F.1_T_TNF_PTPRS	0	0	0	0	0	0	0.224	0	0	0	0	0	0
F.2_T_TNF_PTPRS	0	0	0	0	0	0	0.23	0	0	0	0	0	0
F.3_T_TNF_PTPRS	0	0	0	0	0	0	0.247	0	0	0	0	0	0
F.4_T_TNF_PTPRS	0	0	0	0	0	0	0.198	0	0	0	0	0	0
F.6_T_TNF_PTPRS	0	0	0	0	0	0	0.242	0	0	0	0	0	0
F.3_T_COL1A1_a11b1 complex	0	0	0	0	0	0	0	0	0	0	0	0.681	0
F.3_T_COL1A2_a11b1 complex	0	0	0	0	0	0	0	0	0	0	0	0.726	0
F.3_T_COL6A1_a11b1 complex	0	0	0	0	0	0	0	0	0	0	0	0.531	0
F.3_T_COL6A2_a11b1 complex	0	0	0	0	0	0	0	0	0	0	0	0.791	0
F.3_T_COL6A3_a11b1 complex	0	0	0	0	0	0	0	0	0	0	0	0.347	0
F.3_T_COL5A1_a11b1 complex	0	0	0	0	0	0	0	0	0	0	0	0.226	0
F.0_T_PDGFB_PDGFR complex	0	0	0	0	0.276	0	0	0	0	0	0	0	0
F.1_T_PDGFB_PDGFR complex	0	0	0	0	0.345	0	0	0	0	0	0	0	0
F.2_T_PDGFB_PDGFR complex	0	0	0	0	0.237	0	0	0	0	0	0	0	0
F.3_T_PDGFB_PDGFR complex	0	0	0	0	0.448	0	0	0	0	0	0	0	0
F.4_T_PDGFB_PDGFR complex	0	0	0	0	0.343	0	0	0	0	0	0	0	0
F.5_T_PDGFB_PDGFR complex	0	0	0	0	0.279	0	0	0	0	0	0	0	0
F.3_T_COL12A1_a11b1 complex	0	0	0	0	0	0	0	0	0	0	0	0.215	0
F.3_T_COL3A1_a11b1 complex	0	0	0	0	0	0	0	0	0	0	0	0.666	0
F.0_T_PDGFB_PDGFRB	0	0	0	0	0.276	0	0	0	0	0	0	0	0
F.1_T_PDGFB_PDGFRB	0	0	0	0	0.345	0	0	0	0	0	0	0	0
F.2_T_PDGFB_PDGFRB	0	0	0	0	0.237	0	0	0	0	0	0	0	0
F.3_T_PDGFB_PDGFRB	0	0	0	0	0.448	0	0	0	0	0	0	0	0
F.4_T_PDGFB_PDGFRB	0	0	0	0	0.343	0	0	0	0	0	0	0	0
F.5_T_PDGFB_PDGFRB	0	0	0	0	0.279	0	0	0	0	0	0	0	0
F.3_T_COL14A1_a11b1 complex	0	0	0	0	0	0	0	0	0	0	0	0.356	0
F.0_T_TNF_RIPK1	0	0	0	0	0	0	0.19	0	0	0	0	0	0
F.1_T_TNF_RIPK1	0	0	0	0	0	0	0.188	0	0	0	0	0	0
F.3_T_TNF_RIPK1	0	0	0	0	0	0	0.176	0	0	0	0	0	0
F.4_T_TNF_RIPK1	0	0	0	0	0	0	0.194	0	0	0	0	0	0
F.5_T_TNF_RIPK1	0	0	0	0	0	0	0.202	0	0	0	0	0	0
F.0_T_FLT1_VEGFB	0	0	0	0	0.332	0	0	0	0	0	0	0	0
F.1_T_FLT1_VEGFB	0	0	0	0	0.324	0	0	0	0	0	0	0	0
F.3_T_FLT1_VEGFB	0	0	0	0	0.366	0	0	0	0	0	0	0	0
F.4_T_FLT1_VEGFB	0	0	0	0	0.348	0	0	0	0	0	0	0	0
F.5_T_FLT1_VEGFB	0	0	0	0	0.333	0	0	0	0	0	0	0	0
F.3_T_COL5A2_a11b1 complex	0	0	0	0	0	0	0	0	0	0	0	0.389	0
F.1_T_CDH1_a2b1 complex	0	0	0	0	0	0.247	0	0	0	0	0	0	0
F.3_T_CDH1_a2b1 complex	0	0	0	0	0	0.194	0	0	0	0	0	0	0
F.5_T_CDH1_a2b1 complex	0	0	0	0	0	0.199	0	0	0	0	0	0	0
F.2_T_NRG1_MS4A4A	0	0	0	0	0	0.149	0	0	0.141	0	0	0	0
F.3_T_FN1_a11b1 complex	0	0	0	0	0	0	0	0	0	0	0	0.561	0
F.3_T_COL15A1_a11b1 complex	0	0	0	0	0.511	0	0	0	0	0	0	0.177	0
F.0_T_CXCL13_ACKR4	0	0.411	0.67	0	0	0	0	0	0	0	0	0	0.393
F.3_T_CXCL13_ACKR4	0	0.403	0.663	0	0	0	0	0	0	0	0	0	0.385
F.0_T_FLT1 complex_VEGFB	0	0	0	0	0.178	0	0	0	0	0	0	0	0
F.1_T_FLT1 complex_VEGFB	0	0	0	0	0.17	0	0	0	0	0	0	0	0
F.3_T_FLT1 complex_VEGFB	0	0	0	0	0.212	0	0	0	0	0	0	0	0
F.4_T_FLT1 complex_VEGFB	0	0	0	0	0.194	0	0	0	0	0	0	0	0
F.5_T_FLT1 complex_VEGFB	0	0	0	0	0.179	0	0	0	0	0	0	0	0
F.6_T_CD8A_CEACAM5	0	0.277	0.747	0	0	0	0	0	0	0.251	0	0	0
F.1_T_EPHB3_EFNB1	0	0	0	0	0	0.174	0	0	0	0	0	0	0
F.3_T_EPHB3_EFNB1	0	0	0	0	0	0.208	0	0	0	0	0	0	0
F.4_T_EPHB3_EFNB1	0	0	0	0	0	0.173	0	0	0	0	0	0	0
F.5_T_EPHB3_EFNB1	0	0	0	0	0	0.178	0	0	0	0	0	0	0
F.1_T_COL7A1_a2b1 complex	0	0	0	0	0	0.135	0	0	0	0	0	0	0
F.3_T_COL4A1_a11b1 complex	0	0	0	0	0.58	0	0	0	0	0	0	0.861	0
F.1_T_COL27A1_a2b1 complex	0	0	0	0	0	0.137	0	0	0	0	0	0	0
F.3_T_EFNB2_EPHB3	0	0	0	0	0.168	0.161	0	0	0	0	0	0	0
F.1_T_CCL22_DPP4	0	0	0	0.633	0	0	0	0	0.19	0	0	0	0
F.3_T_CCL22_DPP4	0	0	0	0.592	0	0	0	0	0.149	0	0	0	0
F.5_T_CCL22_DPP4	0	0	0	0.587	0	0	0	0	0.144	0	0	0	0
F.3_T_TNFRSF13B_CD70	0.428	0	0	0	0	0	0	0	0	0	0.143	0	0
F.3_T_COL18A1_a11b1 complex	0	0	0	0	0.333	0	0	0.162	0	0	0	0.801	0
F.3_T_COL4A2_a11b1 complex	0	0	0	0	0.463	0.123	0	0	0	0	0	0.748	0
F.0_T_CCL5_ACKR4	0	0.301	1.481	0	0	0	0.202	0	0	0.834	0	0	0
F.3_T_CCL5_ACKR4	0	0.293	1.473	0	0	0	0.195	0	0	0.826	0	0	0
F.0_T_PDGFB_LRP1	0	0	0	0	0.478	0	0	0	0	0	0	0	0
F.1_T_PDGFB_LRP1	0	0	0	0	0.398	0	0	0	0	0	0	0	0
F.2_T_PDGFB_LRP1	0	0	0	0	0.292	0	0	0	0	0	0	0	0
F.3_T_PDGFB_LRP1	0	0	0	0	0.465	0	0	0	0	0	0	0	0
F.4_T_PDGFB_LRP1	0	0	0	0	0.396	0	0	0	0	0	0	0	0
F.5_T_PDGFB_LRP1	0	0	0	0	0.349	0	0	0	0	0	0	0	0
F.0_T_CSF1R_IL34	0	0	0	0	0	0	0.199	0	0.108	0	0	0	0
F.1_T_CSF1R_IL34	0	0	0	0	0	0	0.256	0	0.165	0	0	0	0
F.3_T_CSF1R_IL34	0	0	0	0	0	0	0.204	0	0.113	0	0	0	0
F.4_T_CSF1R_IL34	0	0	0	0	0	0	0.238	0	0.147	0	0	0	0
F.5_T_CSF1R_IL34	0	0	0	0	0	0	0.19	0	0.099	0	0	0	0
F.1_T_CRTAM_CADM1	0	0	0.2	0	0	0	0	0	0	0.27	0	0	0
F.6_T_CRTAM_CADM1	0	0	0.413	0	0	0	0	0	0	0.482	0	0	0
F.0_T_TNFRSF17_TNFSF13B	0	0	0	0	0	0	0	0	0	0	0.245	0	0
F.1_T_TNFRSF17_TNFSF13B	0	0	0	0	0	0	0	0	0	0	0.314	0	0
F.2_T_TNFRSF17_TNFSF13B	0	0	0	0	0	0	0	0	0	0	0.241	0	0
F.3_T_TNFRSF17_TNFSF13B	0	0	0	0	0	0	0	0	0	0	0.236	0	0
F.4_T_TNFRSF17_TNFSF13B	0	0	0	0	0	0	0	0	0	0	0.379	0	0
F.5_T_TNFRSF17_TNFSF13B	0	0	0	0	0	0	0	0	0	0	0.205	0	0
F.2_T_CCL21_CCR7	0	0	0	0	0.465	0	0	0	0	0	0	0	0
F.5_T_CCL21_CCR7	0	0	0	0	0.346	0	0	0	0	0	0	0	0
F.0_T_FLT1_PGF	0	0	0	0	0.349	0	0	0	0	0	0	0	0
F.1_T_FLT1_PGF	0	0	0	0	0.346	0	0	0	0	0	0	0	0
F.2_T_FLT1_PGF	0	0	0	0	0.348	0	0	0	0	0	0	0	0
F.3_T_FLT1_PGF	0	0	0	0	0.374	0	0	0	0	0	0	0	0
F.4_T_FLT1_PGF	0	0	0	0	0.445	0	0	0	0	0	0	0	0
F.5_T_FLT1_PGF	0	0	0	0	0.345	0	0	0	0	0	0	0	0
F.6_T_FLT1_PGF	0	0	0	0	0.386	0	0	0	0	0	0	0	0
F.0_T_FLT1 complex_PGF	0	0	0	0	0.195	0	0	0	0	0	0	0	0
F.1_T_FLT1 complex_PGF	0	0	0	0	0.192	0	0	0	0	0	0	0	0
F.2_T_FLT1 complex_PGF	0	0	0	0	0.194	0	0	0	0	0	0	0	0
F.3_T_FLT1 complex_PGF	0	0	0	0	0.22	0	0	0	0	0	0	0	0
F.4_T_FLT1 complex_PGF	0	0	0	0	0.291	0	0	0	0	0	0	0	0
F.5_T_FLT1 complex_PGF	0	0	0	0	0.191	0	0	0	0	0	0	0	0
F.6_T_FLT1 complex_PGF	0	0	0	0	0.232	0	0	0	0	0	0	0	0
F.0_T_NTRK1_GRN	0	0	0	0	0	0	0	0.399	0	0	0	0	0
F.1_T_NTRK1_GRN	0	0	0	0	0	0	0	0.396	0	0	0	0	0
F.2_T_NTRK1_GRN	0	0	0	0	0	0	0	0.391	0	0	0	0	0
F.3_T_NTRK1_GRN	0	0	0	0	0	0	0	0.587	0	0	0	0	0
F.3_T_CD70_GPRC5B	0.261	0	0.123	0.107	0	0	0	0	0	0	0	0	0.149
F.0_T_COL9A3_a1b1 complex	0	0	0	0	0	0	0	0	0	0	0.076	0	0
F.1_T_COL9A3_a1b1 complex	0	0	0	0	0	0	0	0	0	0	0.12	0	0
F.2_T_COL9A3_a1b1 complex	0	0	0	0	0	0	0	0	0	0	0.086	0	0
F.3_T_COL9A3_a1b1 complex	0	0	0	0	0	0	0	0	0	0	0.18	0	0
F.4_T_COL9A3_a1b1 complex	0	0	0	0	0	0	0	0	0	0	0.106	0	0
F.5_T_COL9A3_a1b1 complex	0	0	0	0	0	0	0	0	0	0	0.103	0	0
F.6_T_COL9A3_a1b1 complex	0	0	0	0	0	0	0	0	0	0	0.115	0	0
F.1_T_COL5A3_a2b1 complex	0	0	0	0	0	0	0	0	0	0	0	0.199	0
F.3_T_COL5A3_a2b1 complex	0	0	0	0	0	0	0	0	0	0	0	0.145	0
F.0_T_NTRK1_NAMPT	0	0	0	0	0	0	0	0.923	0	0	0	0	0
F.1_T_NTRK1_NAMPT	0	0	0	0	0	0	0	1.048	0	0	0	0	0
F.2_T_NTRK1_NAMPT	0	0	0	0	0	0	0	0.966	0	0	0	0	0
F.4_T_NTRK1_NAMPT	0	0	0	0	0	0	0	0.76	0	0	0	0	0
F.5_T_NTRK1_NAMPT	0	0	0	0	0	0	0	0.817	0	0	0	0	0
F.0_T_COL17A1_a1b1 complex	0	0	0	0	0	0.101	0	0	0	0	0	0	0
F.1_T_COL17A1_a1b1 complex	0	0	0	0	0	0.145	0	0	0	0	0	0	0
F.2_T_COL17A1_a1b1 complex	0	0	0	0	0	0.11	0	0	0	0	0	0	0
F.3_T_COL17A1_a1b1 complex	0	0	0	0	0	0.204	0	0	0	0	0	0	0
F.4_T_COL17A1_a1b1 complex	0	0	0	0	0	0.13	0	0	0	0	0	0	0
F.5_T_COL17A1_a1b1 complex	0	0	0	0	0	0.128	0	0	0	0	0	0	0
F.6_T_COL17A1_a1b1 complex	0	0	0	0	0	0.139	0	0	0	0	0	0	0
F.3_T_DSC2_DSG2	0	0	0	0	0	0.31	0	0	0	0	0	0	0
F.6_T_DSC2_DSG2	0	0	0	0	0	0.343	0.173	0	0	0	0	0	0
F.0_T_TYRO3_GAS6	0	0	0	0	0	0.119	0	0	0	0	0	0	0
F.1_T_TYRO3_GAS6	0	0	0	0	0	0.179	0	0	0	0	0	0	0
F.3_T_TYRO3_GAS6	0	0	0	0	0	0.259	0	0	0	0	0	0	0
F.4_T_TYRO3_GAS6	0	0	0	0	0	0.179	0	0	0	0	0	0	0
F.5_T_TYRO3_GAS6	0	0	0	0	0	0.136	0	0	0	0	0	0	0
F.6_T_TYRO3_GAS6	0	0	0	0	0	0.157	0	0	0	0	0	0	0
F.6_T_NOTCH2_DLL3	0	0	0	0.315	0	0.293	0.378	0	0.407	0	0	0	0
F.6_T_FGFR1_NCAM1	0	0	0	0	0.345	0	0.248	0	0.239	0	0	0.387	0
F.1_T_CCRL2_CCL19	0	0	0	0.282	0.289	0	0.43	0	0.4	0	0	0	0
F.5_T_CCRL2_CCL19	0	0	0	0.159	0.165	0	0.306	0	0.276	0	0	0	0
F.3_T_LRP6_CKLF	0	0	0	0	0.182	0	0	0	0	0	0	0	0
F.5_T_LRP6_CKLF	0	0	0	0	0.163	0	0	0	0	0	0	0	0
F.6_T_LRP6_CKLF	0	0	0	0	0.185	0	0	0	0	0	0	0	0
F.1_T_TNF_TNFRSF1B	0	0	0	0	0	0	0.199	0	0	0	0	0	0
F.2_T_TNF_TNFRSF1B	0	0	0	0	0	0	0.244	0	0	0	0	0	0
F.5_T_TNF_TNFRSF1B	0	0	0	0	0	0	0.289	0	0	0	0	0	0
F.5_T_CXCL10_CXCR3	0	0	0	0	0	0	0.176	0	0	0	0	0	0
F.6_T_GRN_SORT1	0	0	0	0.592	0.39	0.49	0.893	0	0.593	0	0	0	0
F.0_T_TNF_TNFRSF1A	0	0	0	0	0	0	0.434	0	0	0	0	0	0
F.1_T_TNF_TNFRSF1A	0	0	0	0	0	0	0.453	0	0	0	0	0	0
F.2_T_TNF_TNFRSF1A	0	0	0	0	0	0	0.378	0	0	0	0	0	0
F.3_T_TNF_TNFRSF1A	0	0	0	0	0	0	0.44	0	0	0	0	0	0
F.4_T_TNF_TNFRSF1A	0	0	0	0	0	0	0.336	0	0	0	0	0	0
F.5_T_TNF_TNFRSF1A	0	0	0	0	0	0	0.356	0	0	0	0	0	0
F.6_T_TNF_TNFRSF1A	0	0	0	0	0	0	0.292	0	0	0	0	0	0
F.0_T_CSF1R_CSF3	0	0	0	0	0	0	0.462	0	0.371	0	0	0	0
F.1_T_CSF1R_CSF3	0	0	0	0	0	0	0.525	0	0.434	0	0	0	0
F.2_T_CSF1R_CSF3	0	0	0	0	0	0	0.437	0	0.346	0	0	0	0
F.3_T_CSF1R_CSF3	0	0	0	0	0	0	0.219	0	0	0	0	0	0
F.4_T_CSF1R_CSF3	0	0	0	0	0	0	0.285	0	0.194	0	0	0	0
F.5_T_CSF1R_CSF3	0	0	0	0	0	0	0.496	0	0.405	0	0	0	0
F.0_T_FLT1 complex_VEGFA	0	0	0	0	0.402	0	0	0	0	0	0	0	0
F.1_T_FLT1 complex_VEGFA	0	0	0	0	0.375	0	0	0	0	0	0	0	0
F.2_T_FLT1 complex_VEGFA	0	0	0	0	0.292	0	0	0	0	0	0	0	0
F.3_T_FLT1 complex_VEGFA	0	0	0	0	0.316	0	0	0	0	0	0	0	0
F.4_T_FLT1 complex_VEGFA	0	0	0	0	0.37	0	0	0	0	0	0	0	0
F.5_T_FLT1 complex_VEGFA	0	0	0	0	0.328	0	0	0	0	0	0	0	0
F.6_T_FLT1 complex_VEGFA	0	0	0	0	0.245	0	0	0	0	0	0	0	0
F.1_T_PLD2_ARF1	0	0	0	0.592	0	0.58	0	0	0	0	0	0	0
F.3_T_PLD2_ARF1	0	0	0	0.645	0	0.633	0	0	0	0	0	0	0
F.5_T_CD8 receptor_LCK	0	0.281	0.637	0	0	0	0	0	0	0	0	0	0
F.5_T_PVR_TIGIT	0	0	0	0	0.289	0.258	0	0	0	0	0	0	0
F.5_T_PVR_CD96	0	0	0	0	0.218	0.188	0	0	0	0	0	0	0
F.0_T_TNF_FAS	0	0	0	0	0	0	0.274	0	0	0	0	0	0
F.1_T_TNF_FAS	0	0	0	0	0	0	0.256	0	0	0	0	0	0
F.2_T_TNF_FAS	0	0	0	0	0	0	0.216	0	0	0	0	0	0
F.3_T_TNF_FAS	0	0	0	0	0	0	0.284	0	0	0	0	0	0
F.4_T_TNF_FAS	0	0	0	0	0	0	0.26	0	0	0	0	0	0
F.5_T_TNF_FAS	0	0	0	0	0	0	0.275	0	0	0	0	0	0
F.3_T_PLXNB2_SEMA4C	0	0	0	0	0	0.137	0.084	0	0	0	0	0.079	0
F.0_T_TNFRSF13B_TNFSF13B	0.444	0	0	0	0	0	0	0	0	0	0.159	0	0
F.1_T_TNFRSF13B_TNFSF13B	0.514	0	0	0	0	0	0	0	0	0	0.229	0	0
F.2_T_TNFRSF13B_TNFSF13B	0.441	0	0	0	0	0	0	0	0	0	0	0	0
F.3_T_TNFRSF13B_TNFSF13B	0.436	0	0	0	0	0	0	0	0	0	0	0	0
F.4_T_TNFRSF13B_TNFSF13B	0.578	0	0	0	0	0	0	0	0	0	0.293	0	0
F.5_T_TNFRSF13B_TNFSF13B	0.405	0	0	0	0	0	0	0	0	0	0	0	0
F.0_T_TNFRSF13C_TNFSF13B	0.44	0	0	0	0	0	0	0	0	0	0.158	0	0
F.1_T_TNFRSF13C_TNFSF13B	0.51	0	0	0	0	0	0	0	0	0	0.227	0	0
F.2_T_TNFRSF13C_TNFSF13B	0.437	0	0	0	0	0	0	0	0	0	0	0	0
F.3_T_TNFRSF13C_TNFSF13B	0.432	0	0	0	0	0	0	0	0	0	0	0	0
F.4_T_TNFRSF13C_TNFSF13B	0.574	0	0	0	0	0	0	0	0	0	0.292	0	0
F.5_T_TNFRSF13C_TNFSF13B	0.401	0	0	0	0	0	0	0	0	0	0	0	0
F.0_T_KIT_KITLG	0	0	0	0	0	0	0	0.619	0	0.16	0	0	0
F.1_T_KIT_KITLG	0	0	0	0	0	0	0	0.627	0	0.168	0	0	0
F.3_T_KIT_KITLG	0	0	0	0	0	0	0	0.635	0	0.177	0	0	0
F.4_T_KIT_KITLG	0	0	0	0	0	0	0	0.707	0	0.248	0	0	0
F.5_T_KIT_KITLG	0	0	0	0	0	0	0	0.62	0	0.162	0	0	0
F.6_T_KIT_KITLG	0	0	0	0	0	0	0	0.629	0	0.171	0	0	0
F.1_T_FN1_a8b1 complex	0	0	0	0	0	0	0	0	0	0	0	0.532	0
F.1_T_FZD6_WNT5A	0	0	0	0	0.309	0.247	0	0	0	0	0	0	0
F.3_T_FZD6_WNT5A	0	0	0	0	0.292	0.231	0	0	0	0	0	0	0
F.4_T_FZD6_WNT5A	0	0	0	0	0.187	0.125	0	0	0	0	0	0	0
F.5_T_FZD6_WNT5A	0	0	0	0	0.196	0.134	0	0	0	0	0	0	0
F.0_T_NOTCH1_JAG1	0	0	0	0	0.126	0	0	0	0	0	0	0	0
F.1_T_NOTCH1_JAG1	0	0	0	0	0.133	0	0	0	0	0	0	0	0
F.3_T_NOTCH1_JAG1	0	0	0	0	0.192	0.148	0	0	0	0	0	0	0
F.4_T_NOTCH1_JAG1	0	0	0	0	0.205	0.161	0	0	0	0	0	0	0
F.0_T_CSF1R_CSF1	0	0	0	0	0	0	0.312	0	0.221	0	0	0	0
F.1_T_CSF1R_CSF1	0	0	0	0	0	0	0.24	0	0.149	0	0	0	0
F.2_T_CSF1R_CSF1	0	0	0	0	0	0	0.239	0	0.148	0	0	0	0
F.3_T_CSF1R_CSF1	0	0	0	0	0	0	0.236	0	0.145	0	0	0	0
F.4_T_CSF1R_CSF1	0	0	0	0	0	0	0.281	0	0.19	0	0	0	0
F.5_T_CSF1R_CSF1	0	0	0	0	0	0	0.294	0	0.203	0	0	0	0
F.1_T_CCL3L1_DPP4	0	0	0.363	0	0	0	0.534	0	0.453	0.214	0	0	0
F.3_T_CCL3L1_DPP4	0	0	0.322	0	0	0	0.493	0	0.412	0.173	0	0	0
F.5_T_CCL3L1_DPP4	0	0	0.317	0	0	0	0.488	0	0.407	0.168	0	0	0
F.1_T_CXCR3_CCL19	0	0.328	0.449	0.38	0	0	0	0	0	0.336	0	0	0.441
F.5_T_CXCR3_CCL19	0	0.204	0.325	0.256	0	0	0	0	0	0.212	0	0	0.317
F.1_T_CCL3L3_DPP4	0	0	0.363	0	0	0	0.534	0	0.453	0.214	0	0	0
F.3_T_CCL3L3_DPP4	0	0	0.322	0	0	0	0.493	0	0.412	0.173	0	0	0
F.5_T_CCL3L3_DPP4	0	0	0.317	0	0	0	0.488	0	0.407	0.168	0	0	0
F.1_T_TNC_a8b1 complex	0	0	0	0	0	0.145	0	0	0	0	0	0.294	0
F.0_T_NTRK1_GPI	0	0	0	0	0	0	0	0.238	0	0	0	0	0
F.1_T_NTRK1_GPI	0	0	0	0	0	0	0	0.244	0	0	0	0	0
F.2_T_NTRK1_GPI	0	0	0	0	0	0	0	0.208	0	0	0	0	0
F.3_T_NTRK1_GPI	0	0	0	0	0	0	0	0.273	0	0	0	0	0
F.4_T_NTRK1_GPI	0	0	0	0	0	0	0	0.221	0	0	0	0	0
F.5_T_NTRK1_GPI	0	0	0	0	0	0	0	0.245	0	0	0	0	0
F.6_T_NTRK1_GPI	0	0	0	0	0	0	0	0.339	0	0	0	0	0
F.0_T_NTRK1_AIMP1	0	0	0	0	0	0	0	0.372	0	0	0	0	0
F.1_T_NTRK1_AIMP1	0	0	0	0	0	0	0	0.335	0	0	0	0	0
F.2_T_NTRK1_AIMP1	0	0	0	0	0	0	0	0.371	0	0	0	0	0
F.3_T_NTRK1_AIMP1	0	0	0	0	0	0	0	0.355	0	0	0	0	0
F.4_T_NTRK1_AIMP1	0	0	0	0	0	0	0	0.311	0	0	0	0	0
F.5_T_NTRK1_AIMP1	0	0	0	0	0	0	0	0.376	0	0	0	0	0
F.6_T_NTRK1_AIMP1	0	0	0	0	0	0	0	0.311	0	0	0	0	0
F.0_T_TNFRSF10A_TNFSF10	0	0	0	0	0.208	0.185	0	0	0	0	0	0	0
F.3_T_TNFRSF10A_TNFSF10	0	0	0	0	0.198	0.176	0	0	0	0	0	0	0
F.4_T_TNFRSF10A_TNFSF10	0	0	0	0	0.263	0.241	0	0	0	0	0	0	0
F.0_T_SELE_GLG1	0	0	0	0	0.633	0	0	0	0	0	0	0	0
F.1_T_SELE_GLG1	0	0	0	0	0.648	0	0	0	0	0	0	0	0
F.2_T_SELE_GLG1	0	0	0	0	0.592	0	0	0	0	0	0	0	0
F.3_T_SELE_GLG1	0	0	0	0	0.701	0	0	0	0	0	0	0	0
F.4_T_SELE_GLG1	0	0	0	0	0.625	0	0	0	0	0	0	0	0
F.5_T_SELE_GLG1	0	0	0	0	0.651	0	0	0	0	0	0	0	0
F.6_T_SELE_GLG1	0	0	0	0	0.605	0	0	0	0	0	0	0	0
F.0_T_CCR6_CCL20	0.341	0.427	0	0	0	0	0	0	0	0	0	0	0.521
F.1_T_CCR6_CCL20	0	0	0	0	0	0	0	0	0	0	0	0	0.417
F.2_T_CCR6_CCL20	0.592	0.678	0	0	0	0	0	0	0	0	0	0	0.772
F.3_T_CCR6_CCL20	0	0	0	0	0	0	0	0	0	0	0	0	0.37
F.5_T_CCR6_CCL20	0	0	0	0	0	0	0	0	0	0	0	0	0.485
F.2_T_CD28_CD86	0	0.291	0.198	0	0	0	0	0	0	0	0	0	0.514
F.3_T_IL15 receptor_IL15	0	0	0.204	0	0	0	0	0	0	0.327	0	0	0.218
F.1_T_NRP1_SEMA3A	0	0	0	0	0.296	0	0.223	0	0.132	0	0	0.173	0
F.3_T_NRP1_SEMA3A	0	0	0	0	0.282	0	0.209	0	0.118	0	0	0.159	0
F.0_T_IFNG_Type II IFNR	0	0	0.454	0	0	0	0	0	0	0	0	0	0
F.1_T_IFNG_Type II IFNR	0	0	0.458	0	0	0	0	0	0	0	0	0	0
F.2_T_IFNG_Type II IFNR	0	0	0.389	0	0	0	0	0	0	0	0	0	0
F.3_T_IFNG_Type II IFNR	0	0	0.374	0	0	0	0	0	0	0	0	0	0
F.4_T_IFNG_Type II IFNR	0	0	0.371	0	0	0	0	0	0	0	0	0	0
F.5_T_IFNG_Type II IFNR	0	0	0.45	0	0	0	0	0	0	0	0	0	0
F.6_T_IFNG_Type II IFNR	0	0	0.294	0	0	0	0	0	0	0	0	0	0
F.0_T_NTRK1_COPA	0	0	0	0	0	0	0	0.249	0	0	0	0	0
F.1_T_NTRK1_COPA	0	0	0	0	0	0	0	0.283	0	0	0	0	0
F.2_T_NTRK1_COPA	0	0	0	0	0	0	0	0.264	0	0	0	0	0
F.3_T_NTRK1_COPA	0	0	0	0	0	0	0	0.309	0	0	0	0	0
F.4_T_NTRK1_COPA	0	0	0	0	0	0	0	0.264	0	0	0	0	0
F.5_T_NTRK1_COPA	0	0	0	0	0	0	0	0.284	0	0	0	0	0
F.6_T_NTRK1_COPA	0	0	0	0	0	0	0	0.248	0	0	0	0	0
F.5_T_SPP1_a4b1 complex	0	0	0	0	0	0.301	0.474	0	0	0	0	0	0
F.1_T_ADORA2B_ENTPD1	0	0	0	0	0	0.191	0	0	0	0	0	0	0
F.2_T_ADORA2B_ENTPD1	0	0	0	0	0	0.188	0	0	0	0	0	0	0
F.3_T_ADORA2B_ENTPD1	0	0	0	0	0	0.209	0	0	0	0	0	0	0
F.4_T_ADORA2B_ENTPD1	0	0	0	0	0	0.163	0	0	0	0	0	0	0
F.0_T_PVR_TNFSF9	0	0	0	0	0.19	0.16	0	0	0	0	0	0	0
F.1_T_PVR_TNFSF9	0	0	0	0	0.133	0.103	0	0	0	0	0	0	0
F.3_T_PVR_TNFSF9	0	0	0	0	0.239	0.208	0	0	0	0	0	0	0
F.4_T_PVR_TNFSF9	0	0	0	0	0.236	0.206	0	0	0	0	0	0	0
F.5_T_PVR_TNFSF9	0	0	0	0	0.151	0.12	0	0	0	0	0	0	0
F.3_T_JAG1_NOTCH3	0	0	0	0	0.407	0.207	0	0	0	0	0	0.338	0
F.0_T_CD40LG_a5b1 complex	0	0.297	0	0	0	0	0	0	0	0	0	0	0.253
F.1_T_CD40LG_a5b1 complex	0	0.374	0	0	0	0	0	0	0	0	0	0	0.33
F.2_T_CD40LG_a5b1 complex	0	0.251	0	0	0	0	0	0	0	0	0	0	0.207
F.3_T_CD40LG_a5b1 complex	0	0.366	0	0	0	0	0	0	0	0	0	0	0.321
F.4_T_CD40LG_a5b1 complex	0	0.311	0	0	0	0	0	0	0	0	0	0	0.266
F.5_T_CD40LG_a5b1 complex	0	0.284	0	0	0	0	0	0	0	0	0	0	0.24
F.3_T_SEMA4A_PLXND1	0	0	0	0.133	0	0	0.138	0	0.101	0	0.065	0	0
F.1_T_COL15A1_a2b1 complex	0	0	0	0	0.51	0	0	0	0	0	0	0.177	0
F.3_T_COL15A1_a2b1 complex	0	0	0	0	0.456	0	0	0	0	0	0	0	0
F.5_T_COL15A1_a2b1 complex	0	0	0	0	0.462	0	0	0	0	0	0	0	0
F.0_T_BMP7_PTPRK	0	0	0	0	0	0.105	0	0	0	0	0	0	0
F.1_T_BMP7_PTPRK	0	0	0	0	0	0.141	0	0	0	0	0	0	0
F.3_T_BMP7_PTPRK	0	0	0	0	0	0.15	0	0	0	0	0	0	0
F.4_T_BMP7_PTPRK	0	0	0	0	0	0.132	0	0	0	0	0	0	0
F.6_T_BMP7_PTPRK	0	0	0	0	0	0.134	0	0	0	0	0	0	0
F.0_T_ADRB2_VEGFB	0	0	0	0	0.124	0.188	0	0.241	0	0	0	0	0
F.1_T_ADRB2_VEGFB	0	0	0	0	0.116	0.18	0	0.233	0	0	0	0	0
F.3_T_ADRB2_VEGFB	0	0	0	0	0.157	0.222	0	0.274	0	0	0	0	0
F.4_T_ADRB2_VEGFB	0	0	0	0	0.139	0.204	0	0.256	0	0	0	0	0
F.5_T_ADRB2_VEGFB	0	0	0	0	0.124	0.189	0	0.241	0	0	0	0	0
F.0_T_WNT5A_ROR2	0	0	0	0	0	0.08	0.104	0	0	0	0	0	0
F.1_T_WNT5A_ROR2	0	0	0	0	0	0.081	0.105	0	0	0	0	0	0
F.2_T_WNT5A_ROR2	0	0	0	0	0	0.1	0.124	0	0	0	0	0	0
F.3_T_WNT5A_ROR2	0	0	0	0	0	0.111	0.135	0	0	0	0	0	0
F.1_T_COL5A1_a2b1 complex	0	0	0	0	0	0	0	0	0	0	0	0.226	0
F.3_T_COL5A1_a2b1 complex	0	0	0	0	0	0	0	0	0	0	0	0.172	0
F.1_T_ACVR1_BMPR2_BMP7	0	0	0	0	0.079	0.088	0	0	0	0	0	0.108	0
F.3_T_ACVR1_BMPR2_BMP7	0	0	0	0	0.064	0.073	0	0	0	0	0	0.094	0
F.1_T_TNFSF10_TNFRSF10D	0	0	0.194	0	0.247	0.234	0	0.309	0	0	0	0	0
F.3_T_TNFSF10_TNFRSF10D	0	0	0.192	0	0.245	0.232	0	0.307	0	0	0	0	0
F.1_T_CADM1_CADM1	0	0	0	0	0	0	0	0.141	0	0	0.181	0	0.164
F.6_T_CADM1_CADM1	0	0	0	0	0	0	0	0.354	0	0	0.394	0	0.376
F.0_T_EREG_EGFR	0	0	0	0.644	0	0	0.906	0	1.558	0	0	0	0
F.1_T_EREG_EGFR	0	0	0	0.62	0	0	0.883	0	1.535	0	0	0	0
F.2_T_EREG_EGFR	0	0	0	0.556	0	0	0.819	0	1.471	0	0	0	0
F.3_T_EREG_EGFR	0	0	0	0.535	0	0	0.798	0	1.449	0	0	0	0
F.4_T_EREG_EGFR	0	0	0	0.526	0	0	0.788	0	1.44	0	0	0	0
F.5_T_EREG_EGFR	0	0	0	0.591	0	0	0.854	0	1.506	0	0	0	0
F.0_T_CXADR_FAM3C	0	0	0	0	0	0.427	0	0	0	0	0	0	0
F.1_T_CXADR_FAM3C	0	0	0	0	0	0.402	0	0	0	0	0	0	0
F.2_T_CXADR_FAM3C	0	0	0	0	0	0.37	0	0	0	0	0	0	0
F.3_T_CXADR_FAM3C	0	0	0	0	0	0.437	0	0	0	0	0	0	0
F.4_T_CXADR_FAM3C	0	0	0	0	0	0.333	0	0	0	0	0	0	0
F.5_T_CXADR_FAM3C	0	0	0	0	0	0.371	0	0	0	0	0	0	0
F.6_T_CXADR_FAM3C	0	0	0	0	0	0.414	0	0	0	0	0	0	0
F.1_T_COL12A1_a2b1 complex	0	0	0	0	0	0	0	0	0	0	0	0.215	0
F.1_T_TNFSF9_IL13RA2	0	0	0	0.42	0	0.387	0.403	0	0	0	0	0.399	0
F.2_T_TNFSF9_IL13RA2	0	0	0	0.247	0	0.215	0.23	0	0	0	0	0.226	0
F.5_T_TNFSF9_IL13RA2	0	0	0	0.181	0	0.148	0.164	0	0	0	0	0.16	0
F.1_T_CCR7_CCL19	0.923	0.606	0.388	1.377	0	0	0.581	0	0.557	0.426	0	0	0.458
F.5_T_CCR7_CCL19	0.8	0.483	0.264	1.253	0	0	0.458	0	0.434	0.303	0	0	0.335
F.0_T_MET_HGF	0	0	0	0	0.159	0.208	0	0	0.179	0	0	0	0
F.1_T_MET_HGF	0	0	0	0	0.252	0.301	0	0	0.272	0	0	0	0
F.2_T_MET_HGF	0	0	0	0	0.131	0.18	0	0	0.151	0	0	0	0
F.3_T_MET_HGF	0	0	0	0	0.156	0.205	0	0	0.176	0	0	0	0
F.4_T_MET_HGF	0	0	0	0	0.152	0.201	0	0	0.172	0	0	0	0
F.5_T_MET_HGF	0	0	0	0	0.166	0.215	0	0	0.186	0	0	0	0
F.5_T_CD72_SEMA4D	0.15	0	0	0.132	0	0	0.254	0	0.187	0	0	0	0
F.0_T_WNT5A_FZD1	0	0	0	0	0	0.077	0.101	0	0	0	0	0	0
F.1_T_WNT5A_FZD1	0	0	0	0	0	0.087	0.111	0	0	0	0	0	0
F.3_T_WNT5A_FZD1	0	0	0	0	0	0.18	0.205	0	0	0	0	0	0
F.4_T_WNT5A_FZD1	0	0	0	0	0	0.115	0.14	0	0	0	0	0	0
F.5_T_WNT5A_FZD1	0	0	0	0	0	0	0.094	0	0	0	0	0	0
F.5_T_TNFSF12_TNFRSF25	0	0	0	0	0	0	0.085	0	0	0	0	0.108	0
F.1_T_CXCL2_DPP4	0	0	0	0	0.769	0	1.057	0	1.374	0	0	0.88	0
F.3_T_CXCL2_DPP4	0	0	0	0	0.728	0	1.016	0	1.333	0	0	0.839	0
F.5_T_CXCL2_DPP4	0	0	0	0	0.723	0	1.011	0	1.328	0	0	0.834	0
F.6_T_LAMC1_a6b1 complex	0	0	0	0	0.304	0	0	0	0	0	0	0.298	0
F.2_T_CTLA4_CD86	0	0.36	0.485	0.185	0	0	0	0	0	0.273	0	0	0.731
F.1_T_COL5A2_a2b1 complex	0	0	0	0	0	0	0	0	0	0	0	0.389	0
F.3_T_COL5A2_a2b1 complex	0	0	0	0	0	0	0	0	0	0	0	0.335	0
F.5_T_COL5A2_a2b1 complex	0	0	0	0	0	0	0	0	0	0	0	0.34	0
F.1_T_MIF_TNFRSF10D	0	0	0	0	0.602	0.758	0	0	0	0	0	0.633	0
F.3_T_MIF_TNFRSF10D	0	0	0	0	0.6	0.756	0	0	0	0	0	0.631	0
F.1_T_NOTCH2_IL24	0	0	0	0.329	0	0.307	0.392	0	0.42	0	0	0	0
F.2_T_NOTCH2_IL24	0	0	0	0.151	0	0	0.214	0	0.243	0	0	0	0
F.0_T_COL5A3_a1b1 complex	0	0	0	0	0	0	0	0	0	0	0	0.146	0
F.1_T_COL5A3_a1b1 complex	0	0	0	0	0	0	0	0	0	0	0	0.19	0
F.2_T_COL5A3_a1b1 complex	0	0	0	0	0	0	0	0	0	0	0	0.155	0
F.3_T_COL5A3_a1b1 complex	0	0	0	0	0	0	0	0	0	0	0	0.249	0
F.4_T_COL5A3_a1b1 complex	0	0	0	0	0	0	0	0	0	0	0	0.175	0
F.5_T_COL5A3_a1b1 complex	0	0	0	0	0	0	0	0	0	0	0	0.173	0
F.6_T_COL5A3_a1b1 complex	0	0	0	0	0	0	0	0	0	0	0	0.184	0
F.2_T_ALOX5_ALOX5AP	0	0	0	0.222	0	0	0.217	0.372	0	0	0	0	0
F.5_T_ALOX5_ALOX5AP	0	0	0	0.291	0	0	0.287	0.442	0	0	0	0	0
F.0_T_COL27A1_a1b1 complex	0	0	0	0	0	0.085	0	0	0	0	0	0	0
F.1_T_COL27A1_a1b1 complex	0	0	0	0	0	0.128	0	0	0	0	0	0	0
F.2_T_COL27A1_a1b1 complex	0	0	0	0	0	0.094	0	0	0	0	0	0	0
F.3_T_COL27A1_a1b1 complex	0	0	0	0	0	0.188	0	0	0	0	0	0	0
F.4_T_COL27A1_a1b1 complex	0	0	0	0	0	0.114	0	0	0	0	0	0	0
F.5_T_COL27A1_a1b1 complex	0	0	0	0	0	0.112	0	0	0	0	0	0	0
F.6_T_COL27A1_a1b1 complex	0	0	0	0	0	0.123	0	0	0	0	0	0	0
F.0_T_COL7A1_a1b1 complex	0	0	0	0	0	0.083	0	0	0	0	0	0	0
F.1_T_COL7A1_a1b1 complex	0	0	0	0	0	0.127	0	0	0	0	0	0	0
F.2_T_COL7A1_a1b1 complex	0	0	0	0	0	0.092	0	0	0	0	0	0	0
F.3_T_COL7A1_a1b1 complex	0	0	0	0	0	0.186	0	0	0	0	0	0	0
F.4_T_COL7A1_a1b1 complex	0	0	0	0	0	0.112	0	0	0	0	0	0	0
F.5_T_COL7A1_a1b1 complex	0	0	0	0	0	0.11	0	0	0	0	0	0	0
F.6_T_COL7A1_a1b1 complex	0	0	0	0	0	0.121	0	0	0	0	0	0	0
F.0_T_SEMA7A_a1b1 complex	0.159	0	0	0.128	0	0	0	0.139	0	0	0	0	0
F.1_T_SEMA7A_a1b1 complex	0.203	0	0	0.171	0	0	0	0.182	0	0	0	0	0
F.2_T_SEMA7A_a1b1 complex	0.168	0	0	0.137	0	0	0	0.148	0	0	0	0	0
F.3_T_SEMA7A_a1b1 complex	0.262	0	0	0.231	0	0	0	0.242	0	0	0	0	0
F.4_T_SEMA7A_a1b1 complex	0.188	0	0	0.157	0	0	0	0.168	0	0	0	0	0
F.5_T_SEMA7A_a1b1 complex	0.186	0	0	0.154	0	0	0	0.166	0	0	0	0	0
F.6_T_SEMA7A_a1b1 complex	0.197	0	0	0.166	0	0	0	0.177	0	0	0	0	0
F.1_T_COL1A1_a2b1 complex	0	0	0	0	0	0	0	0	0	0	0	0.681	0
F.3_T_COL1A1_a2b1 complex	0	0	0	0	0	0	0	0	0	0	0	0.627	0
F.5_T_COL1A1_a2b1 complex	0	0	0	0	0	0	0	0	0	0	0	0.632	0
F.0_T_CD94:NKG2C_HLA-E	0	0	0.993	0	0	0	0	0	0	1.09	0	0	0
F.1_T_CD94:NKG2C_HLA-E	0	0	0.943	0	0	0	0	0	0	1.039	0	0	0
F.2_T_CD94:NKG2C_HLA-E	0	0	1.01	0	0	0	0	0	0	1.106	0	0	0
F.3_T_CD94:NKG2C_HLA-E	0	0	0	0	0	0	0	0	0	0.9	0	0	0
F.4_T_CD94:NKG2C_HLA-E	0	0	0	0	0	0	0	0	0	0.944	0	0	0
F.5_T_CD94:NKG2C_HLA-E	0	0	1.114	0	0	0	0	0	0	1.21	0	0	0
F.0_T_CXCR3_CCL20	0	0.357	0.478	0.409	0	0	0	0	0	0.365	0	0	0.47
F.1_T_CXCR3_CCL20	0	0	0.374	0	0	0	0	0	0	0	0	0	0.366
F.2_T_CXCR3_CCL20	0	0.608	0.729	0.661	0	0	0	0	0	0.616	0	0	0.721
F.5_T_CXCR3_CCL20	0	0	0.442	0	0	0	0	0	0	0	0	0	0
F.1_T_COL6A3_a2b1 complex	0	0	0	0	0	0	0	0	0	0	0	0.346	0
F.3_T_COL6A3_a2b1 complex	0	0	0	0	0	0	0	0	0	0	0	0.292	0
F.5_T_COL6A3_a2b1 complex	0	0	0	0	0	0	0	0	0	0	0	0.298	0
F.0_T_TNFSF14_LTBR	0	0	0	0	0	0	0.168	0	0	0	0	0	0
F.1_T_TNFSF14_LTBR	0	0	0	0	0	0	0.168	0	0	0	0	0	0
F.3_T_TNFSF14_LTBR	0	0	0	0	0	0	0.2	0	0	0	0	0	0
F.0_T_CD6_ALCAM	0	0.364	0.312	0	0	0	0	0	0	0	0	0	0.289
F.2_T_CD6_ALCAM	0	0.346	0.294	0	0	0	0	0	0	0	0	0	0.271
F.3_T_CD6_ALCAM	0	0.365	0.312	0	0	0	0	0	0	0	0	0	0.29
F.5_T_CD6_ALCAM	0	0.365	0.313	0	0	0	0	0	0	0	0	0	0.29
F.6_T_CD6_ALCAM	0	0.503	0.45	0	0	0	0	0	0	0	0	0	0.428
F.0_T_SELL_CD34	0.31	0.539	0.287	0.28	0	0	0	0	0	0.353	0	0	0.607
F.3_T_SELL_CD34	0.204	0.432	0.18	0.173	0	0	0	0	0	0.246	0	0	0.5
F.4_T_SELL_CD34	0.231	0.459	0.208	0.201	0	0	0	0	0	0.273	0	0	0.527
F.5_T_SELL_CD34	0.256	0.484	0.233	0.226	0	0	0	0	0	0.299	0	0	0.553
F.1_T_COL4A2_a2b1 complex	0	0	0	0	0.463	0	0	0	0	0	0	0.748	0
F.3_T_COL4A2_a2b1 complex	0	0	0	0	0.409	0	0	0	0	0	0	0.694	0
F.5_T_COL4A2_a2b1 complex	0	0	0	0	0.415	0	0	0	0	0	0	0.699	0
F.1_T_COL3A1_a2b1 complex	0	0	0	0	0	0	0	0	0	0	0	0.666	0
F.3_T_COL3A1_a2b1 complex	0	0	0	0	0	0	0	0	0	0	0	0.612	0
F.5_T_COL3A1_a2b1 complex	0	0	0	0	0	0	0	0	0	0	0	0.618	0
F.1_T_COL14A1_a2b1 complex	0	0	0	0	0	0	0	0	0	0	0	0.355	0
F.3_T_COL14A1_a2b1 complex	0	0	0	0	0	0	0	0	0	0	0	0.301	0
F.5_T_COL14A1_a2b1 complex	0	0	0	0	0	0	0	0	0	0	0	0.307	0
F.1_T_NAMPT_IL13RA2	0	0	0	1.043	0.786	0.849	1.214	0.662	1.525	0	0	0.873	0.698
F.2_T_NAMPT_IL13RA2	0	0	0	0.871	0.613	0.676	1.041	0	1.353	0	0	0.701	0
F.5_T_NAMPT_IL13RA2	0	0	0	0.804	0	0	0.974	0	1.286	0	0	0.634	0
F.0_T_TNFSF12_TNFRSF12A	0	0	0	0	0	0	0.631	0	0	0	0	0.655	0
F.1_T_TNFSF12_TNFRSF12A	0	0	0	0	0	0	0.677	0	0	0	0	0.701	0
F.3_T_TNFSF12_TNFRSF12A	0	0	0	0	0	0	0.797	0	0	0	0	0.82	0
F.4_T_TNFSF12_TNFRSF12A	0	0	0	0	0	0	0.655	0	0	0	0	0.679	0
F.5_T_TNFSF12_TNFRSF12A	0	0	0	0	0	0	0.512	0	0	0	0	0.535	0
F.6_T_TNFSF12_TNFRSF12A	0	0	0	0	0	0	0.532	0	0	0	0	0.555	0
F.0_T_PDGFA_PDGFRA	0	0	0	0	0.439	0.359	0	0	0	0	0	0.584	0
F.1_T_PDGFA_PDGFRA	0	0	0	0	0.465	0.385	0	0	0	0	0	0.611	0
F.2_T_PDGFA_PDGFRA	0	0	0	0	0.366	0.286	0	0	0	0	0	0.511	0
F.3_T_PDGFA_PDGFRA	0	0	0	0	0.331	0.251	0	0	0	0	0	0.476	0
F.4_T_PDGFA_PDGFRA	0	0	0	0	0.33	0.25	0	0	0	0	0	0.475	0
F.5_T_PDGFA_PDGFRA	0	0	0	0	0.377	0.296	0	0	0	0	0	0.522	0
F.1_T_COL1A2_a2b1 complex	0	0	0	0	0	0	0	0	0	0	0	0.726	0
F.3_T_COL1A2_a2b1 complex	0	0	0	0	0	0	0	0	0	0	0	0.672	0
F.5_T_COL1A2_a2b1 complex	0	0	0	0	0	0	0	0	0	0	0	0.678	0
F.1_T_COL4A1_a2b1 complex	0	0	0	0	0.579	0	0	0	0	0	0	0.86	0
F.3_T_COL4A1_a2b1 complex	0	0	0	0	0.525	0	0	0	0	0	0	0.806	0
F.5_T_COL4A1_a2b1 complex	0	0	0	0	0.531	0	0	0	0	0	0	0.812	0
F.0_T_CXCR6_CXCL16	0	0	0.37	0	0	0	0	0	0	0	0	0	0.393
F.1_T_CXCR6_CXCL16	0	0	0.376	0	0	0	0	0	0	0	0	0	0.399
F.2_T_CXCR6_CXCL16	0	0.271	0.467	0	0	0	0	0	0	0.28	0	0	0.489
F.3_T_CXCR6_CXCL16	0	0	0.369	0	0	0	0	0	0	0	0	0	0.392
F.4_T_CXCR6_CXCL16	0	0	0.385	0	0	0	0	0	0	0	0	0	0.408
F.1_T_LAMC1_a2b1 complex	0	0	0	0	0.337	0	0	0	0	0	0	0.331	0
F.3_T_LAMC1_a2b1 complex	0	0	0	0	0.283	0	0	0	0	0	0	0.277	0
F.5_T_LAMC1_a2b1 complex	0	0	0	0	0.288	0	0	0	0	0	0	0.282	0
F.0_T_FPR3_HEBP1	0	0	0	0.275	0	0	0.358	0	0.337	0	0	0	0
F.1_T_FPR3_HEBP1	0	0	0	0.292	0	0	0.376	0	0.354	0	0	0	0
F.2_T_FPR3_HEBP1	0	0	0	0.183	0	0	0.267	0	0.245	0	0	0	0
F.3_T_FPR3_HEBP1	0	0	0	0.341	0	0	0.424	0	0.403	0	0	0	0
F.4_T_FPR3_HEBP1	0	0	0	0.304	0	0	0.388	0	0.366	0	0	0	0
F.5_T_FPR3_HEBP1	0	0	0	0.274	0	0	0.357	0	0.336	0	0	0	0
F.1_T_CCL4_SLC7A1	0	0	0.755	0	0	0	0.614	0	0.373	0.271	0	0	0
F.3_T_CCL4_SLC7A1	0	0	0.762	0	0	0	0.621	0	0.38	0.278	0	0	0
F.5_T_CCL4_SLC7A1	0	0	0.755	0	0	0	0.614	0	0.373	0.271	0	0	0
F.6_T_CCL4_SLC7A1	0	0	0.781	0	0	0	0.64	0	0.399	0.297	0	0	0
F.1_T_FN1_a2b1 complex	0	0	0	0	0	0	0	0	0	0	0	0.561	0
F.3_T_FN1_a2b1 complex	0	0	0	0	0	0	0	0	0	0	0	0.507	0
F.5_T_FN1_a2b1 complex	0	0	0	0	0	0	0	0	0	0	0	0.513	0
F.1_T_COL6A2_a2b1 complex	0	0	0	0	0	0	0	0	0	0	0	0.791	0
F.3_T_COL6A2_a2b1 complex	0	0	0	0	0	0	0	0	0	0	0	0.737	0
F.5_T_COL6A2_a2b1 complex	0	0	0	0	0	0	0	0	0	0	0	0.742	0
F.0_T_IL15_IL15RA	0	0	0	0.2	0.179	0.165	0.18	0	0	0	0	0	0
F.1_T_IL15_IL15RA	0	0	0	0.222	0.201	0.187	0.202	0	0	0	0	0	0
F.2_T_IL15_IL15RA	0	0	0	0.181	0.16	0.146	0.161	0	0	0	0	0	0
F.3_T_IL15_IL15RA	0	0	0	0.156	0.135	0.121	0.136	0	0	0	0	0	0
F.4_T_IL15_IL15RA	0	0	0	0.133	0.112	0	0.113	0	0	0	0	0	0
F.5_T_IL15_IL15RA	0	0	0	0.203	0.182	0.168	0.183	0	0	0	0	0	0
F.6_T_COPA_SORT1	0.18	0	0.238	0.22	0.214	0.208	0.246	0.216	0.236	0.214	0	0.181	0.217
F.1_T_COL18A1_a2b1 complex	0	0	0	0	0.333	0	0	0	0	0	0	0.801	0
F.3_T_COL18A1_a2b1 complex	0	0	0	0	0.279	0	0	0	0	0	0	0.747	0
F.5_T_COL18A1_a2b1 complex	0	0	0	0	0.284	0	0	0	0	0	0	0.752	0
F.0_T_BTLA_TNFRSF14	0	0	0	0.132	0	0	0	0	0	0	0	0	0.197
F.1_T_BTLA_TNFRSF14	0	0	0	0.154	0	0	0	0	0	0	0	0	0.219
F.2_T_BTLA_TNFRSF14	0	0	0	0.156	0	0	0	0	0	0	0	0	0.221
F.3_T_BTLA_TNFRSF14	0	0	0	0.164	0	0	0	0	0	0	0	0	0.229
F.4_T_BTLA_TNFRSF14	0	0	0	0.159	0	0	0	0	0	0	0	0	0.224
F.5_T_BTLA_TNFRSF14	0	0	0	0.192	0	0	0	0	0	0	0	0	0.258
F.0_T_PLXNB2_PTN	0	0	0	0	0.256	0.329	0.276	0	0	0	0	0.271	0
F.1_T_PLXNB2_PTN	0	0	0	0	0.197	0.27	0.217	0	0	0	0	0.212	0
F.2_T_PLXNB2_PTN	0	0	0	0	0	0.201	0	0	0	0	0	0	0
F.3_T_PLXNB2_PTN	0	0	0	0	0.295	0.367	0.314	0	0	0	0	0.309	0
F.4_T_PLXNB2_PTN	0	0	0	0	0.252	0.325	0.272	0	0	0	0	0.267	0
F.5_T_PLXNB2_PTN	0	0	0	0	0.18	0.253	0.2	0	0	0	0	0.195	0
F.6_T_PLXNB2_PTN	0	0	0	0	0	0.206	0	0	0	0	0	0	0
F.1_T_COL6A1_a2b1 complex	0	0	0	0	0	0	0	0	0	0	0	0.53	0
F.3_T_COL6A1_a2b1 complex	0	0	0	0	0	0	0	0	0	0	0	0.476	0
F.5_T_COL6A1_a2b1 complex	0	0	0	0	0	0	0	0	0	0	0	0.482	0
F.1_T_IGF2_IGF1R	0	0	0	0	0.226	0	0	0	0	0	0	0	0
F.3_T_IGF2_IGF1R	0	0	0	0	0.254	0	0	0	0	0	0	0	0
F.4_T_IGF2_IGF1R	0	0	0	0	0.201	0	0	0	0	0	0	0	0
F.5_T_IGF2_IGF1R	0	0	0	0	0.195	0	0	0	0	0	0	0	0
F.6_T_IGF2_IGF1R	0	0	0	0	0.222	0	0	0	0	0	0	0	0
F.5_T_TNFSF4_TNFRSF4	0	0	0.17	0.193	0	0	0	0	0	0.237	0	0	0
F.0_T_CD94:NKG2A_HLA-E	0	0	1.181	0	0	0	0	0	0	1.549	0	0	0
F.1_T_CD94:NKG2A_HLA-E	0	0	1.131	0	0	0	0	0	0	1.499	0	0	0
F.2_T_CD94:NKG2A_HLA-E	0	0	1.197	0	0	0	0	0	0	1.566	0	0	0
F.3_T_CD94:NKG2A_HLA-E	0	0	0.992	0	0	0	0	0	0	1.36	0	0	0
F.4_T_CD94:NKG2A_HLA-E	0	0	1.036	0	0	0	0	0	0	1.404	0	0	0
F.5_T_CD94:NKG2A_HLA-E	0	0	1.301	0	0	0	0	0	0	1.67	0	0	0
F.6_T_CD94:NKG2A_HLA-E	0	0	0	0	0	0	0	0	0	1.199	0	0	0
F.0_T_EGFR_GRN	0	0	0	0	0	0.455	0	0	0	0	0	0	0
F.3_T_EGFR_GRN	0	0	0	0	0	0.643	0	0	0	0	0	0	0
F.0_T_IL6_HRH1	0	0	0	0	0.539	0	0	0	0	0	0	0.852	0
F.3_T_IL6_HRH1	0	0	0	0	0.532	0	0	0	0	0	0	0.845	0
F.4_T_IL6_HRH1	0	0	0	0	0.545	0	0	0	0	0	0	0.859	0
F.5_T_PLXNB2_SEMA4D	0	0	0	0	0	0.157	0.104	0	0	0	0	0.099	0
F.3_T_CD27_CD70	0.333	0.24	0.439	0	0	0	0	0	0	0.174	0.375	0	0.612
F.3_T_CSF1_SLC7A1	0	0	0	0	0.119	0	0	0.129	0	0	0	0	0
F.6_T_CSF1_SLC7A1	0	0	0	0	0.138	0	0	0.147	0	0	0	0	0
F.2_T_THY1_aXb2 complex	0	0	0	0	0	0	0	0	0	0	0	0.468	0
F.0_T_WNT5A_ANTXR1	0	0	0	0	0	0.144	0.168	0	0	0	0	0	0
F.1_T_WNT5A_ANTXR1	0	0	0	0	0	0.225	0.249	0	0	0	0	0	0
F.2_T_WNT5A_ANTXR1	0	0	0	0	0	0.104	0.129	0	0	0	0	0	0
F.3_T_WNT5A_ANTXR1	0	0	0	0	0	0.422	0.447	0	0	0	0	0	0
F.4_T_WNT5A_ANTXR1	0	0	0	0	0	0.158	0.182	0	0	0	0	0	0
F.5_T_WNT5A_ANTXR1	0	0	0	0	0	0.176	0.2	0	0	0	0	0	0
F.3_T_LGALS9_DAG1	0.113	0	0.16	0.262	0.147	0	0.238	0.137	0.146	0.142	0	0	0.159
F.6_T_LGALS9_DAG1	0.2	0	0.247	0.349	0.235	0.165	0.326	0.224	0.233	0.229	0	0	0.246
F.0_T_HLA-DPA1_GAL	1.089	0	0.653	1.852	0.628	0	1.619	0	1.558	0	0	0	0
F.1_T_HLA-DPA1_GAL	1.186	0	0.751	1.949	0.725	0	1.717	0	1.656	0	0	0	0.596
F.2_T_HLA-DPA1_GAL	1.101	0	0.665	1.863	0.639	0	1.631	0	1.57	0	0	0	0
F.3_T_HLA-DPA1_GAL	1.114	0	0.678	1.876	0.652	0	1.644	0	1.583	0	0	0	0
F.5_T_HLA-DPA1_GAL	1.075	0	0.64	1.838	0.614	0	1.605	0	1.545	0	0	0	0
F.3_T_IGF1_IGF1R	0	0	0	0	0	0	0	0	0	0	0.176	0	0
F.0_T_SPP1_PTGER4	0	0	0	0	0	0.285	0.458	0	0	0	0	0	0
F.1_T_SPP1_PTGER4	0	0	0	0	0	0.31	0.483	0	0	0	0	0	0
F.2_T_SPP1_PTGER4	0	0	0	0	0	0.305	0.478	0	0	0	0	0	0
F.3_T_SPP1_PTGER4	0	0	0	0	0	0.297	0.47	0	0	0	0	0	0
F.4_T_SPP1_PTGER4	0	0	0	0	0	0.373	0.546	0	0	0	0	0	0
F.5_T_SPP1_PTGER4	0	0	0	0	0	0.351	0.524	0	0	0	0	0	0
F.6_T_SPP1_PTGER4	0	0	0	0	0	0.3	0.474	0	0	0	0	0	0
F.5_T_KLRB1_CLEC2D	0	0.89	0.72	0	0	0	0	0	0	1.177	0	0	0.612
F.0_T_EGFR_HBEGF	0	0	0	0	0	0.32	0	0	0	0	0	0	0
F.1_T_EGFR_HBEGF	0	0	0	0	0	0.272	0	0	0	0	0	0	0
F.2_T_EGFR_HBEGF	0	0	0	0	0	0.295	0	0	0	0	0	0	0
F.3_T_EGFR_HBEGF	0	0	0	0	0	0.403	0	0	0	0	0	0	0
F.4_T_EGFR_HBEGF	0	0	0	0	0	0.41	0	0	0	0	0	0	0
F.6_T_EGFR_HBEGF	0	0	0	0	0	0.422	0	0	0	0	0	0	0
F.5_T_MDK_SORL1	0	0	0	0	0	0.476	0	0	0	0	0	0	0
F.0_T_SPP1_CD44	0	0	0	0	0	1.01	1.183	0	0	0	0	0	0
F.1_T_SPP1_CD44	0	0	0	0	0	1.085	1.258	0	0	0	0	0	0
F.2_T_SPP1_CD44	0	0	0	0	0	1.014	1.187	0	0	0	0	0	0
F.3_T_SPP1_CD44	0	0	0	0	0	0.818	0.991	0	0	0	0	0	0
F.4_T_SPP1_CD44	0	0	0	0	0	0.814	0.987	0	0	0	0	0	0
F.5_T_SPP1_CD44	0	0	0	0	0	1.102	1.275	0	0	0	0	0	0
F.6_T_SPP1_CD44	0	0	0	0	0	0	0.826	0	0	0	0	0	0
F.6_T_LGALS9_MET	0.145	0	0.192	0.294	0.18	0	0.271	0.17	0.179	0.175	0	0	0.191
F.0_T_TNFSF10_RIPK1	0	0	0.201	0	0.254	0.241	0	0.316	0	0	0	0	0
F.1_T_TNFSF10_RIPK1	0	0	0.199	0	0.252	0.239	0	0.314	0	0	0	0	0
F.3_T_TNFSF10_RIPK1	0	0	0.187	0	0.24	0.227	0	0.302	0	0	0	0	0
F.4_T_TNFSF10_RIPK1	0	0	0.205	0	0.258	0.245	0	0.32	0	0	0	0	0
F.5_T_TNFSF10_RIPK1	0	0	0.213	0	0.266	0.253	0	0.328	0	0	0	0	0
F.5_T_JAM2_a4b1 complex	0	0	0	0	0.305	0	0	0	0	0	0	0	0
F.0_T_HLA-DRB1_OGN	2.04	0	1.361	2.669	1.421	0	2.402	0	2.392	0.965	0	0	1.078
F.1_T_HLA-DRB1_OGN	1.738	0	1.059	2.368	1.119	0	2.1	0	2.09	0	0	0	0.776
F.2_T_HLA-DRB1_OGN	1.726	0	1.047	2.355	1.107	0	2.088	0	2.078	0	0	0	0
F.3_T_HLA-DRB1_OGN	1.844	0	1.165	2.473	1.225	0	2.206	0	2.196	0	0	0	0.881
F.4_T_HLA-DRB1_OGN	1.853	0	1.174	2.482	1.234	0	2.215	0	2.205	0	0	0	0.891
F.5_T_HLA-DRB1_OGN	1.833	0	1.153	2.462	1.213	0	2.194	0	2.184	0	0	0	0.87
F.0_T_WNT5A_PTPRK	0	0	0	0	0	0	0.108	0	0	0	0	0	0
F.1_T_WNT5A_PTPRK	0	0	0	0	0	0.119	0.144	0	0	0	0	0	0
F.3_T_WNT5A_PTPRK	0	0	0	0	0	0.128	0.152	0	0	0	0	0	0
F.4_T_WNT5A_PTPRK	0	0	0	0	0	0.11	0.134	0	0	0	0	0	0
F.6_T_WNT5A_PTPRK	0	0	0	0	0	0.112	0.136	0	0	0	0	0	0
F.0_T_PDCD1_FAM3C	0	0.454	0.502	0	0	0	0	0	0	0	0	0	0.441
F.1_T_PDCD1_FAM3C	0	0.429	0.477	0	0	0	0	0	0	0	0	0	0.416
F.2_T_PDCD1_FAM3C	0	0.397	0.444	0	0	0	0	0	0	0	0	0	0.384
F.3_T_PDCD1_FAM3C	0	0.464	0.511	0	0	0	0	0	0	0	0	0	0.45
F.4_T_PDCD1_FAM3C	0	0.36	0.408	0	0	0	0	0	0	0	0	0	0.347
F.5_T_PDCD1_FAM3C	0	0.398	0.446	0	0	0	0	0	0	0	0	0	0.385
F.6_T_PDCD1_FAM3C	0	0.441	0.488	0	0	0	0	0	0	0	0	0	0.428
F.0_T_JAM2_JAM3	0	0	0	0	0.314	0	0	0	0	0	0	0	0
F.1_T_JAM2_JAM3	0	0	0	0	0.344	0	0	0	0	0	0	0	0
F.2_T_JAM2_JAM3	0	0	0	0	0.271	0	0	0	0	0	0	0	0
F.3_T_JAM2_JAM3	0	0	0	0	0.364	0	0	0	0	0	0	0	0
F.4_T_JAM2_JAM3	0	0	0	0	0.338	0	0	0	0	0	0	0	0
F.5_T_JAM2_JAM3	0	0	0	0	0.275	0	0	0	0	0	0	0	0
F.5_T_VCAM1_a4b1 complex	0	0	0.282	0	0.233	0	0	0	0	0	0	0.158	0
F.0_T_ACKR3_CXCL12	0	0	0	0	0.765	0.53	0	0	0.485	0	0	0.539	0
F.1_T_ACKR3_CXCL12	0	0	0	0	0.6	0.365	0	0	0.32	0	0	0.374	0
F.2_T_ACKR3_CXCL12	0	0	0	0	0.503	0.267	0	0	0	0	0	0.276	0
F.3_T_ACKR3_CXCL12	0	0	0	0	0.459	0.223	0	0	0	0	0	0.232	0
F.4_T_ACKR3_CXCL12	0	0	0	0	0.789	0.553	0	0	0.508	0	0	0.562	0
F.5_T_ACKR3_CXCL12	0	0	0	0	0.632	0.397	0	0	0.352	0	0	0.406	0
F.0_T_IGF2_IGF2R	0	0	0	0	0.225	0	0	0	0	0	0	0	0
F.1_T_IGF2_IGF2R	0	0	0	0	0.221	0	0	0	0	0	0	0	0
F.2_T_IGF2_IGF2R	0	0	0	0	0.207	0	0	0	0	0	0	0	0
F.3_T_IGF2_IGF2R	0	0	0	0	0.227	0	0	0	0	0	0	0	0
F.4_T_IGF2_IGF2R	0	0	0	0	0.211	0	0	0	0	0	0	0	0
F.5_T_IGF2_IGF2R	0	0	0	0	0.215	0	0	0	0	0	0	0	0
F.5_T_TNFSF9_TNFRSF9	0	0	0	0.121	0	0	0	0	0	0	0	0	0
F.0_T_FN1_aVb5 complex	0	0	0	0	0	0	0	0	0	0	0	0.527	0
F.1_T_FN1_aVb5 complex	0	0	0	0	0	0	0	0	0	0	0	0.536	0
F.2_T_FN1_aVb5 complex	0	0	0	0	0	0	0	0	0	0	0	0.503	0
F.3_T_FN1_aVb5 complex	0	0	0	0	0.324	0	0.286	0	0	0	0	0.681	0
F.4_T_FN1_aVb5 complex	0	0	0	0	0	0	0	0	0	0	0	0.528	0
F.5_T_FN1_aVb5 complex	0	0	0	0	0	0	0	0	0	0	0	0.504	0
F.0_T_PTN_PTPRS	0	0	0	0	0	0.14	0	0	0	0	0	0.151	0
F.1_T_PTN_PTPRS	0	0	0	0	0	0.147	0	0	0	0	0	0.157	0
F.2_T_PTN_PTPRS	0	0	0	0	0	0.153	0	0	0	0	0	0.163	0
F.3_T_PTN_PTPRS	0	0	0	0	0	0.17	0	0	0	0	0	0.18	0
F.4_T_PTN_PTPRS	0	0	0	0	0	0.121	0	0	0	0	0	0.131	0
F.6_T_PTN_PTPRS	0	0	0	0	0	0.165	0	0	0	0	0	0.175	0
F.0_T_JAM3_JAM3	0	0	0	0	0.166	0	0	0	0	0	0	0.161	0
F.1_T_JAM3_JAM3	0	0	0	0	0.196	0	0	0	0	0	0	0.192	0
F.2_T_JAM3_JAM3	0	0	0	0	0.123	0	0	0	0	0	0	0.118	0
F.3_T_JAM3_JAM3	0	0	0	0	0.216	0	0	0	0	0	0	0.211	0
F.4_T_JAM3_JAM3	0	0	0	0	0.19	0	0	0	0	0	0	0.185	0
F.5_T_JAM3_JAM3	0	0	0	0	0.127	0	0	0	0	0	0	0.123	0
F.5_T_FN1_a4b1 complex	0	0	0	0	0	0	0	0	0	0	0	0.542	0
F.0_T_LIFR_LIF	0	0	0	0	0.391	0.3	0	0	0	0	0	0	0
F.1_T_LIFR_LIF	0	0	0	0	0.505	0.415	0	0	0	0	0	0	0
F.2_T_LIFR_LIF	0	0	0	0	0.256	0.166	0	0	0	0	0	0	0
F.3_T_LIFR_LIF	0	0	0	0	0.263	0.172	0	0	0	0	0	0	0
F.4_T_LIFR_LIF	0	0	0	0	0.268	0.177	0	0	0	0	0	0	0
F.5_T_LIFR_LIF	0	0	0	0	0.398	0.308	0	0	0	0	0	0	0
F.0_T_TGFB3_TGFbeta receptor2	0	0	0	0	0	0	0	0	0	0	0	0.119	0
F.1_T_TGFB3_TGFbeta receptor2	0	0	0	0	0	0	0	0	0	0	0	0.148	0
F.2_T_TGFB3_TGFbeta receptor2	0	0	0	0	0	0	0	0	0	0	0	0.112	0
F.3_T_TGFB3_TGFbeta receptor2	0	0	0	0	0	0	0	0	0	0	0	0.173	0
F.4_T_TGFB3_TGFbeta receptor2	0	0	0	0	0	0	0	0	0	0	0	0.117	0
F.5_T_TGFB3_TGFbeta receptor2	0	0	0	0	0	0	0	0	0	0	0	0.128	0
F.0_T_EGFR_MIF	0	0	0	0	0	0.735	0	0	0	0	0	0	0
F.1_T_EGFR_MIF	0	0	0	0	0	0.804	0	0	0	0	0	0	0
F.2_T_EGFR_MIF	0	0	0	0	0	0.775	0	0	0	0	0	0	0
F.3_T_EGFR_MIF	0	0	0	0	0	0.851	0	0	0	0	0	0	0
F.4_T_EGFR_MIF	0	0	0	0	0	0.694	0	0	0	0	0	0	0
F.5_T_EGFR_MIF	0	0	0	0	0	0.761	0	0	0	0	0	0	0
F.6_T_EGFR_MIF	0	0	0	0	0	0.952	0	0	0	0	0	0	0
F.5_T_TNC_a4b1 complex	0	0	0	0	0	0.155	0	0	0	0	0	0.304	0
F.0_T_TGFB3_TGFBR3	0	0	0	0	0	0	0	0	0	0	0	0.313	0
F.1_T_TGFB3_TGFBR3	0	0	0	0	0	0	0	0	0	0	0	0.197	0
F.2_T_TGFB3_TGFBR3	0	0	0	0	0	0	0	0	0	0	0	0.177	0
F.3_T_TGFB3_TGFBR3	0	0	0	0	0	0	0	0	0	0	0	0.147	0
F.4_T_TGFB3_TGFBR3	0	0	0	0	0	0	0	0	0	0	0	0.221	0
F.5_T_TGFB3_TGFBR3	0	0	0	0	0	0	0	0	0	0	0	0.223	0
F.6_T_TGFB3_TGFBR3	0	0	0	0	0	0	0	0	0	0	0	0.143	0
F.5_T_PLAUR_a4b1 complex	0	0	0	0	0	0	1.104	0	1.247	0	0	0	0
F.0_T_JAG1_NOTCH2	0	0	0	0	0.505	0.305	0	0	0	0	0	0.436	0
F.1_T_JAG1_NOTCH2	0	0	0	0	0.463	0.262	0	0	0	0	0	0.393	0
F.2_T_JAG1_NOTCH2	0	0	0	0	0.441	0.24	0	0	0	0	0	0.371	0
F.3_T_JAG1_NOTCH2	0	0	0	0	0.461	0.261	0	0	0	0	0	0.392	0
F.4_T_JAG1_NOTCH2	0	0	0	0	0.44	0.239	0	0	0	0	0	0.371	0
F.5_T_JAG1_NOTCH2	0	0	0	0	0.486	0.286	0	0	0	0	0	0.417	0
F.6_T_JAG1_NOTCH2	0	0	0	0	0.428	0.228	0	0	0	0	0	0.359	0
F.0_T_HLA-DPA1_TNFSF9	1.121	0	0.685	1.884	0.66	0	1.651	0	1.59	0	0	0	0
F.1_T_HLA-DPA1_TNFSF9	1.064	0	0.628	1.827	0.603	0	1.594	0	1.533	0	0	0	0
F.3_T_HLA-DPA1_TNFSF9	1.169	0	0.734	1.932	0.708	0	1.699	0	1.639	0	0	0	0.579
F.4_T_HLA-DPA1_TNFSF9	1.167	0	0.731	1.93	0.706	0	1.697	0	1.636	0	0	0	0.577
F.5_T_HLA-DPA1_TNFSF9	1.081	0	0.645	1.844	0.62	0	1.611	0	1.55	0	0	0	0
F.0_T_C5AR1_RPS19	0	0	0	0	0	0	2.266	0	2.295	0	0	0	0
F.1_T_C5AR1_RPS19	0	0	0	1.957	0	0	2.357	0	2.387	0	0	0	0
F.2_T_C5AR1_RPS19	0	0	0	2.001	0	0	2.402	0	2.431	0	0	0	0
F.3_T_C5AR1_RPS19	0	0	0	1.959	0	0	2.36	0	2.389	0	0	0	0
F.4_T_C5AR1_RPS19	0	0	0	0	0	0	2.278	0	2.307	0	0	0	0
F.5_T_C5AR1_RPS19	0	0	0	1.995	0	0	2.396	0	2.425	0	0	0	0
F.6_T_C5AR1_RPS19	0	0	0	0	0	0	2.091	0	2.121	0	0	0	0
F.2_T_ICAM1_aXb2 complex	0	0	0	0	0.714	0	0.429	0	0.351	0	0	0	0
F.0_T_TGFB2_TGFBR3	0	0	0	0	0	0.286	0	0	0	0	0	0.293	0
F.1_T_TGFB2_TGFBR3	0	0	0	0	0	0.17	0	0	0	0	0	0.176	0
F.2_T_TGFB2_TGFBR3	0	0	0	0	0	0.15	0	0	0	0	0	0.156	0
F.3_T_TGFB2_TGFBR3	0	0	0	0	0	0.12	0	0	0	0	0	0.126	0
F.4_T_TGFB2_TGFBR3	0	0	0	0	0	0.193	0	0	0	0	0	0.2	0
F.5_T_TGFB2_TGFBR3	0	0	0	0	0	0.195	0	0	0	0	0	0.202	0
F.6_T_TGFB2_TGFBR3	0	0	0	0	0	0.116	0	0	0	0	0	0.122	0
F.0_T_NRP2_SEMA3C	0	0	0	0.375	0.499	0.419	0.509	0	0.36	0	0	0.329	0
F.1_T_NRP2_SEMA3C	0	0	0	0	0.335	0.255	0.345	0	0	0	0	0	0
F.2_T_NRP2_SEMA3C	0	0	0	0	0.36	0.279	0.369	0	0	0	0	0	0
F.3_T_NRP2_SEMA3C	0	0	0	0.364	0.488	0.408	0.498	0	0.348	0	0	0.317	0
F.4_T_NRP2_SEMA3C	0	0	0	0	0.354	0.274	0.363	0	0	0	0	0	0
F.5_T_NRP2_SEMA3C	0	0	0	0	0.361	0.281	0.371	0	0	0	0	0	0
F.6_T_NRP2_SEMA3C	0	0	0	0.311	0.436	0.355	0.445	0	0.296	0	0	0.265	0
F.0_T_EGFR_COPA	0	0	0	0	0	0.305	0	0	0	0	0	0	0
F.1_T_EGFR_COPA	0	0	0	0	0	0.339	0	0	0	0	0	0	0
F.2_T_EGFR_COPA	0	0	0	0	0	0.32	0	0	0	0	0	0	0
F.3_T_EGFR_COPA	0	0	0	0	0	0.365	0	0	0	0	0	0	0
F.4_T_EGFR_COPA	0	0	0	0	0	0.32	0	0	0	0	0	0	0
F.5_T_EGFR_COPA	0	0	0	0	0	0.34	0	0	0	0	0	0	0
F.6_T_EGFR_COPA	0	0	0	0	0	0.304	0	0	0	0	0	0	0
F.0_T_TGFB2_TGFbeta receptor2	0	0	0	0	0	0.092	0	0	0	0	0	0.098	0
F.1_T_TGFB2_TGFbeta receptor2	0	0	0	0	0	0.121	0	0	0	0	0	0.127	0
F.2_T_TGFB2_TGFbeta receptor2	0	0	0	0	0	0	0	0	0	0	0	0.091	0
F.3_T_TGFB2_TGFbeta receptor2	0	0	0	0	0	0.146	0	0	0	0	0	0.152	0
F.4_T_TGFB2_TGFbeta receptor2	0	0	0	0	0	0.09	0	0	0	0	0	0.096	0
F.5_T_TGFB2_TGFbeta receptor2	0	0	0	0	0	0.101	0	0	0	0	0	0.107	0
F.0_T_TGFB3_TGFbeta receptor1	0	0	0	0	0	0	0	0	0	0	0	0.132	0
F.1_T_TGFB3_TGFbeta receptor1	0	0	0	0	0	0	0	0	0	0	0	0.139	0
F.3_T_TGFB3_TGFbeta receptor1	0	0	0	0	0	0	0	0	0	0	0	0.155	0
F.4_T_TGFB3_TGFbeta receptor1	0	0	0	0	0	0	0	0	0	0	0	0.14	0
F.5_T_TGFB3_TGFbeta receptor1	0	0	0	0	0	0	0	0	0	0	0	0.129	0
F.6_T_TGFB3_TGFbeta receptor1	0	0	0	0	0	0	0	0	0	0	0	0.126	0
F.0_T_CD46_JAG1	0	0	0	0	0	0.3	0	0	0	0	0	0	0
F.1_T_CD46_JAG1	0	0	0	0	0	0.306	0	0	0	0	0	0	0
F.2_T_CD46_JAG1	0	0	0	0	0	0.312	0	0	0	0	0	0	0
F.3_T_CD46_JAG1	0	0	0	0	0.257	0.366	0	0.272	0	0.284	0	0.249	0.277
F.4_T_CD46_JAG1	0	0	0	0	0.27	0.378	0	0.285	0	0.297	0	0.262	0.29
F.5_T_CD46_JAG1	0	0	0	0	0	0.302	0	0	0	0	0	0	0
F.0_T_LGALS9_COLEC12	0.157	0	0.204	0.307	0.192	0.123	0.283	0.182	0.191	0.187	0	0	0.204
F.1_T_LGALS9_COLEC12	0.141	0	0.188	0.29	0.176	0.106	0.267	0.166	0.174	0.17	0	0	0.187
F.2_T_LGALS9_COLEC12	0	0	0.151	0.253	0.139	0	0.23	0.129	0.138	0.134	0	0	0.15
F.3_T_LGALS9_COLEC12	0.151	0	0.198	0.3	0.186	0.116	0.277	0.176	0.185	0.181	0	0	0.197
F.4_T_LGALS9_COLEC12	0.133	0	0.18	0.283	0.168	0	0.259	0.158	0.167	0.163	0	0	0.18
F.5_T_LGALS9_COLEC12	0.131	0	0.178	0.28	0.166	0	0.257	0.156	0.165	0.161	0	0	0.177
F.0_T_MDK_LRP1	0	0	0	0	0.529	0.76	0.378	0	0	0	0.402	0.474	0
F.1_T_MDK_LRP1	0	0	0	0	0.449	0.679	0	0	0	0	0	0.394	0
F.2_T_MDK_LRP1	0	0	0	0	0	0.573	0	0	0	0	0	0	0
F.3_T_MDK_LRP1	0	0	0	0	0.516	0.746	0.364	0	0	0	0.388	0.461	0
F.4_T_MDK_LRP1	0	0	0	0	0.447	0.677	0	0	0	0	0	0.392	0
F.5_T_MDK_LRP1	0	0	0	0	0.4	0.63	0	0	0	0	0	0	0
F.0_T_FGFR1_FGF7	0	0	0	0	0.87	0	0.773	0	0.764	0	0	0.913	0
F.1_T_FGFR1_FGF7	0	0	0	0	0.773	0	0.677	0	0.667	0	0	0.816	0
F.2_T_FGFR1_FGF7	0	0	0	0	0.843	0	0.747	0	0.737	0	0	0.886	0
F.3_T_FGFR1_FGF7	0	0	0	0	0.548	0	0.451	0	0.442	0	0	0.591	0
F.4_T_FGFR1_FGF7	0	0	0	0	0.655	0	0.558	0	0.549	0	0	0.698	0
F.5_T_FGFR1_FGF7	0	0	0	0	0.646	0	0.549	0	0.54	0	0	0.689	0
F.5_T_ICAM1_SPN	0	0	0	0	0.705	0	0.42	0	0.342	0	0	0	0
F.0_T_COL5A1_a1b1 complex	0	0	0	0	0	0	0	0	0	0	0	0.173	0
F.1_T_COL5A1_a1b1 complex	0	0	0	0	0	0	0	0	0	0	0	0.217	0
F.2_T_COL5A1_a1b1 complex	0	0	0	0	0	0	0	0	0	0	0	0.182	0
F.3_T_COL5A1_a1b1 complex	0	0	0	0	0	0	0	0	0	0	0	0.276	0
F.4_T_COL5A1_a1b1 complex	0	0	0	0	0	0	0	0	0	0	0	0.202	0
F.5_T_COL5A1_a1b1 complex	0	0	0	0	0	0	0	0	0	0	0	0.2	0
F.6_T_COL5A1_a1b1 complex	0	0	0	0	0	0	0	0	0	0	0	0.211	0
F.2_T_LTBR_LTB	0	0	0	0	0	0.359	0	0	0	0	0	0	0
F.5_T_LTBR_LTB	0	0	0	0	0.289	0.42	0	0	0	0	0	0.252	0
F.0_T_NRP2_PGF	0	0	0	0	0.35	0.269	0.359	0	0	0	0	0	0
F.1_T_NRP2_PGF	0	0	0	0	0.347	0.267	0.357	0	0	0	0	0	0
F.2_T_NRP2_PGF	0	0	0	0	0.349	0.269	0.359	0	0	0	0	0	0
F.3_T_NRP2_PGF	0	0	0	0.251	0.375	0.295	0.385	0	0	0	0	0	0
F.4_T_NRP2_PGF	0	0	0	0.321	0.445	0.365	0.455	0	0.306	0	0	0.274	0
F.5_T_NRP2_PGF	0	0	0	0	0.346	0	0.356	0	0	0	0	0	0
F.6_T_NRP2_PGF	0	0	0	0	0.387	0.307	0.397	0	0	0	0	0	0
F.0_T_COL12A1_a1b1 complex	0	0	0	0	0	0	0	0	0	0	0	0.163	0
F.1_T_COL12A1_a1b1 complex	0	0	0	0	0	0	0	0	0	0	0	0.206	0
F.2_T_COL12A1_a1b1 complex	0	0	0	0	0	0	0	0	0	0	0	0.172	0
F.3_T_COL12A1_a1b1 complex	0	0	0	0	0	0	0	0	0	0	0	0.266	0
F.4_T_COL12A1_a1b1 complex	0	0	0	0	0	0	0	0	0	0	0	0.192	0
F.5_T_COL12A1_a1b1 complex	0	0	0	0	0	0	0	0	0	0	0	0.19	0
F.6_T_COL12A1_a1b1 complex	0	0	0	0	0	0	0	0	0	0	0	0.201	0
F.0_T_FBN1_a5b1 complex	0	0	0	0	0.24	0	0	0	0	0	0	0.257	0
F.1_T_FBN1_a5b1 complex	0	0	0	0	0.318	0	0	0	0	0	0	0.334	0
F.3_T_FBN1_a5b1 complex	0	0	0	0	0.309	0	0	0	0	0	0	0.326	0
F.4_T_FBN1_a5b1 complex	0	0	0	0	0.254	0	0	0	0	0	0	0.271	0
F.0_T_TNFRSF10B_TNFSF10	0	0	0	0	0.314	0.212	0	0	0	0	0	0	0
F.1_T_TNFRSF10B_TNFSF10	0	0	0	0	0.261	0	0	0	0	0	0	0	0
F.2_T_TNFRSF10B_TNFSF10	0	0	0	0	0.245	0	0	0	0	0	0	0	0
F.3_T_TNFRSF10B_TNFSF10	0	0	0	0	0.305	0	0	0	0	0	0	0	0
F.4_T_TNFRSF10B_TNFSF10	0	0	0	0.22	0.37	0.267	0.23	0	0	0	0	0.232	0
F.5_T_TNFRSF10B_TNFSF10	0	0	0	0	0.273	0	0	0	0	0	0	0	0
F.0_T_TNFRSF1A_GRN	0	0	0	0	0.586	0	0	0	0	0	0	0	0
F.1_T_TNFRSF1A_GRN	0	0	0	0	0.584	0	0	0	0	0	0	0	0
F.3_T_TNFRSF1A_GRN	0	0	0	0.659	0.775	0.674	0.672	0	0.732	0	0	0.673	0
F.0_T_LGALS9_MRC2	0.229	0	0.276	0.379	0.264	0.195	0.355	0.254	0.263	0.259	0	0	0.276
F.1_T_LGALS9_MRC2	0.2	0	0.247	0.349	0.235	0.165	0.326	0.224	0.233	0.229	0	0	0.246
F.2_T_LGALS9_MRC2	0.137	0	0.184	0.286	0.172	0	0.263	0.162	0.17	0.166	0	0	0.183
F.3_T_LGALS9_MRC2	0.364	0	0.411	0.514	0.399	0.33	0.49	0.389	0.398	0.394	0	0	0.411
F.4_T_LGALS9_MRC2	0.216	0	0.263	0.365	0.25	0.181	0.341	0.24	0.249	0.245	0	0	0.262
F.5_T_LGALS9_MRC2	0.172	0	0.218	0.321	0.206	0.137	0.297	0.196	0.205	0.201	0	0	0.218
F.0_T_EGFR_TGFB1	0	0	0	0	0	0.249	0	0	0	0	0	0	0
F.1_T_EGFR_TGFB1	0	0	0	0	0	0.292	0	0	0	0	0	0	0
F.2_T_EGFR_TGFB1	0	0	0	0	0	0.272	0	0	0	0	0	0	0
F.3_T_EGFR_TGFB1	0	0	0	0	0	0.381	0	0	0	0	0	0	0
F.4_T_EGFR_TGFB1	0	0	0	0	0	0.286	0	0	0	0	0	0	0
F.5_T_EGFR_TGFB1	0	0	0	0	0	0.347	0	0	0	0	0	0	0
F.0_T_TGFB2_TGFbeta receptor1	0	0	0	0	0	0.105	0	0	0	0	0	0.111	0
F.1_T_TGFB2_TGFbeta receptor1	0	0	0	0	0	0.112	0	0	0	0	0	0.118	0
F.3_T_TGFB2_TGFbeta receptor1	0	0	0	0	0	0.128	0	0	0	0	0	0.134	0
F.4_T_TGFB2_TGFbeta receptor1	0	0	0	0	0	0.113	0	0	0	0	0	0.119	0
F.5_T_TGFB2_TGFbeta receptor1	0	0	0	0	0	0.102	0	0	0	0	0	0.108	0
F.6_T_TGFB2_TGFbeta receptor1	0	0	0	0	0	0.099	0	0	0	0	0	0.105	0
F.0_T_COL15A1_a1b1 complex	0	0	0	0	0.458	0	0	0	0	0	0	0.124	0
F.1_T_COL15A1_a1b1 complex	0	0	0	0	0.502	0	0	0	0	0	0	0.168	0
F.2_T_COL15A1_a1b1 complex	0	0	0	0	0.467	0	0	0	0	0	0	0.133	0
F.3_T_COL15A1_a1b1 complex	0	0	0	0	0.561	0	0	0	0	0	0	0.227	0
F.4_T_COL15A1_a1b1 complex	0	0	0	0	0.487	0	0	0	0	0	0	0.153	0
F.5_T_COL15A1_a1b1 complex	0	0	0	0	0.485	0	0	0	0	0	0	0.151	0
F.6_T_COL15A1_a1b1 complex	0	0	0	0	0.496	0	0	0	0	0	0	0.162	0
F.0_T_COL6A3_a1b1 complex	0	0	0	0	0	0	0	0	0	0	0	0.294	0
F.1_T_COL6A3_a1b1 complex	0	0	0	0	0	0	0	0	0	0	0	0.338	0
F.2_T_COL6A3_a1b1 complex	0	0	0	0	0	0	0	0	0	0	0	0.303	0
F.3_T_COL6A3_a1b1 complex	0	0	0	0	0	0	0	0	0	0	0	0.397	0
F.4_T_COL6A3_a1b1 complex	0	0	0	0	0	0	0	0	0	0	0	0.323	0
F.5_T_COL6A3_a1b1 complex	0	0	0	0	0	0	0	0	0	0	0	0.321	0
F.6_T_COL6A3_a1b1 complex	0	0	0	0	0	0	0	0	0	0	0	0.332	0
F.0_T_NRP1_VEGFB	0	0	0	0	0.303	0	0.23	0	0.139	0	0	0.18	0
F.1_T_NRP1_VEGFB	0	0	0	0	0.295	0	0.222	0	0.131	0	0	0.172	0
F.3_T_NRP1_VEGFB	0	0	0	0	0.336	0	0.263	0	0.172	0	0	0.214	0
F.4_T_NRP1_VEGFB	0	0	0	0	0.319	0	0.245	0	0.154	0	0	0.196	0
F.5_T_NRP1_VEGFB	0	0	0	0	0.303	0	0.23	0	0.139	0	0	0.18	0
F.0_T_FGF2_FGFR1	0	0	0	0	0	0	0	0	0	0	0	0.462	0
F.1_T_FGF2_FGFR1	0	0	0	0	0	0	0	0	0	0	0	0.506	0
F.2_T_FGF2_FGFR1	0	0	0	0	0	0	0	0	0	0	0	0.312	0
F.3_T_FGF2_FGFR1	0	0	0	0	0	0	0	0	0	0	0	0.383	0
F.4_T_FGF2_FGFR1	0	0	0	0	0	0	0	0	0	0	0	0.455	0
F.5_T_FGF2_FGFR1	0	0	0	0	0	0	0	0	0	0	0	0.398	0
F.6_T_FGF2_FGFR1	0	0	0	0	0	0	0	0	0	0	0	0.28	0
F.0_T_COL1A2_a1b1 complex	0	0	0	0	0	0	0	0	0	0	0	0.674	0
F.1_T_COL1A2_a1b1 complex	0	0	0	0	0	0	0	0	0	0	0	0.717	0
F.2_T_COL1A2_a1b1 complex	0	0	0	0	0	0	0	0	0	0	0	0.683	0
F.3_T_COL1A2_a1b1 complex	0	0	0	0	0	0	0	0	0	0	0	0.777	0
F.4_T_COL1A2_a1b1 complex	0	0	0	0	0	0	0	0	0	0	0	0.703	0
F.5_T_COL1A2_a1b1 complex	0	0	0	0	0	0	0	0	0	0	0	0.701	0
F.6_T_COL1A2_a1b1 complex	0	0	0	0	0	0	0	0	0	0	0	0.712	0
F.0_T_COL3A1_a1b1 complex	0	0	0	0	0	0	0	0	0	0	0	0.614	0
F.1_T_COL3A1_a1b1 complex	0	0	0	0	0	0	0	0	0	0	0	0.657	0
F.2_T_COL3A1_a1b1 complex	0	0	0	0	0	0	0	0	0	0	0	0.623	0
F.3_T_COL3A1_a1b1 complex	0	0	0	0	0	0	0	0	0	0	0	0.717	0
F.4_T_COL3A1_a1b1 complex	0	0	0	0	0	0	0	0	0	0	0	0.643	0
F.5_T_COL3A1_a1b1 complex	0	0	0	0	0	0	0	0	0	0	0	0.641	0
F.6_T_COL3A1_a1b1 complex	0	0	0	0	0	0	0	0	0	0	0	0.652	0
F.0_T_COL5A2_a1b1 complex	0	0	0	0	0	0	0	0	0	0	0	0.336	0
F.1_T_COL5A2_a1b1 complex	0	0	0	0	0	0	0	0	0	0	0	0.38	0
F.2_T_COL5A2_a1b1 complex	0	0	0	0	0	0	0	0	0	0	0	0.345	0
F.3_T_COL5A2_a1b1 complex	0	0	0	0	0	0	0	0	0	0	0	0.439	0
F.4_T_COL5A2_a1b1 complex	0	0	0	0	0	0	0	0	0	0	0	0.365	0
F.5_T_COL5A2_a1b1 complex	0	0	0	0	0	0	0	0	0	0	0	0.363	0
F.6_T_COL5A2_a1b1 complex	0	0	0	0	0	0	0	0	0	0	0	0.374	0
F.0_T_COL1A1_a1b1 complex	0	0	0	0	0	0	0	0	0	0	0	0.629	0
F.1_T_COL1A1_a1b1 complex	0	0	0	0	0	0	0	0	0	0	0	0.672	0
F.2_T_COL1A1_a1b1 complex	0	0	0	0	0	0	0	0	0	0	0	0.638	0
F.3_T_COL1A1_a1b1 complex	0	0	0	0	0	0	0	0	0	0	0	0.732	0
F.4_T_COL1A1_a1b1 complex	0	0	0	0	0	0	0	0	0	0	0	0.658	0
F.5_T_COL1A1_a1b1 complex	0	0	0	0	0	0	0	0	0	0	0	0.655	0
F.6_T_COL1A1_a1b1 complex	0	0	0	0	0	0	0	0	0	0	0	0.667	0
F.0_T_COL6A2_a1b1 complex	0	0	0	0	0	0	0	0	0	0	0	0.739	0
F.1_T_COL6A2_a1b1 complex	0	0	0	0	0	0	0	0	0	0	0	0.782	0
F.2_T_COL6A2_a1b1 complex	0	0	0	0	0	0	0	0	0	0	0	0.748	0
F.3_T_COL6A2_a1b1 complex	0	0	0	0	0	0	0	0	0	0	0	0.842	0
F.4_T_COL6A2_a1b1 complex	0	0	0	0	0	0	0	0	0	0	0	0.768	0
F.5_T_COL6A2_a1b1 complex	0	0	0	0	0	0	0	0	0	0	0	0.765	0
F.6_T_COL6A2_a1b1 complex	0	0	0	0	0	0	0	0	0	0	0	0.777	0
F.0_T_COL14A1_a1b1 complex	0	0	0	0	0	0	0	0	0	0	0	0.303	0
F.1_T_COL14A1_a1b1 complex	0	0	0	0	0	0	0	0	0	0	0	0.347	0
F.2_T_COL14A1_a1b1 complex	0	0	0	0	0	0	0	0	0	0	0	0.312	0
F.3_T_COL14A1_a1b1 complex	0	0	0	0	0	0	0	0	0	0	0	0.406	0
F.4_T_COL14A1_a1b1 complex	0	0	0	0	0	0	0	0	0	0	0	0.332	0
F.5_T_COL14A1_a1b1 complex	0	0	0	0	0	0	0	0	0	0	0	0.33	0
F.6_T_COL14A1_a1b1 complex	0	0	0	0	0	0	0	0	0	0	0	0.341	0
F.0_T_NRP1_PGF	0	0	0	0	0.32	0	0.247	0	0	0	0	0.197	0
F.1_T_NRP1_PGF	0	0	0	0	0.317	0	0.244	0	0	0	0	0.194	0
F.2_T_NRP1_PGF	0	0	0	0	0.319	0	0.246	0	0	0	0	0.196	0
F.3_T_NRP1_PGF	0	0	0	0	0.345	0	0.272	0	0.181	0	0	0.222	0
F.4_T_NRP1_PGF	0	0	0	0	0.416	0	0.342	0	0.251	0	0	0.293	0
F.5_T_NRP1_PGF	0	0	0	0	0.316	0	0.243	0	0	0	0	0	0
F.6_T_NRP1_PGF	0	0	0	0	0.357	0	0.284	0	0	0	0	0.234	0
F.0_T_FN1_a5b1 complex	0	0	0	0	0	0	0	0	0	0	0	0.65	0
F.1_T_FN1_a5b1 complex	0	0	0	0	0.37	0	0	0	0	0	0	0.728	0
F.2_T_FN1_a5b1 complex	0	0	0	0	0	0	0	0	0	0	0	0.605	0
F.3_T_FN1_a5b1 complex	0	0	0	0	0.361	0	0	0	0	0	0	0.719	0
F.4_T_FN1_a5b1 complex	0	0	0	0	0	0	0	0	0	0	0	0.664	0
F.5_T_FN1_a5b1 complex	0	0	0	0	0	0	0	0	0	0	0	0.637	0
F.5_T_LGALS9_SORL1	0	0	0.146	0.249	0.134	0	0.225	0.124	0.133	0.129	0	0	0.146
F.0_T_COL6A1_a1b1 complex	0	0	0	0	0	0	0	0	0	0	0	0.478	0
F.1_T_COL6A1_a1b1 complex	0	0	0	0	0	0	0	0	0	0	0	0.522	0
F.2_T_COL6A1_a1b1 complex	0	0	0	0	0	0	0	0	0	0	0	0.487	0
F.3_T_COL6A1_a1b1 complex	0	0	0	0	0	0	0	0	0	0	0	0.581	0
F.4_T_COL6A1_a1b1 complex	0	0	0	0	0	0	0	0	0	0	0	0.507	0
F.5_T_COL6A1_a1b1 complex	0	0	0	0	0	0	0	0	0	0	0	0.505	0
F.6_T_COL6A1_a1b1 complex	0	0	0	0	0	0	0	0	0	0	0	0.516	0
F.0_T_TFRC_TNFSF13B	0	0	0	0	0	0.259	0.374	0	0.249	0	0	0	0
F.1_T_TFRC_TNFSF13B	0.274	0	0	0.291	0	0.329	0.443	0	0.318	0	0	0	0.298
F.2_T_TFRC_TNFSF13B	0	0	0	0	0	0	0.37	0	0	0	0	0	0
F.3_T_TFRC_TNFSF13B	0	0	0	0	0	0.251	0.365	0	0	0	0	0	0
F.4_T_TFRC_TNFSF13B	0.338	0	0	0.356	0.3	0.393	0.508	0	0.383	0.317	0	0.295	0.362
F.5_T_TFRC_TNFSF13B	0	0	0	0	0	0	0.335	0	0	0	0	0	0
F.5_T_CXCL12_CXCR4	0	0	0	0	0.834	0	0	0	0	0	0	0	0
F.0_T_HLA-DPB1_TNFSF13B	1.337	0	0.795	2.069	0.645	0	1.692	0	1.721	0	0	0	0
F.1_T_HLA-DPB1_TNFSF13B	1.406	0	0.864	2.138	0.715	0	1.762	0	1.791	0	0	0	0
F.2_T_HLA-DPB1_TNFSF13B	1.333	0	0.791	2.066	0.642	0	1.689	0	1.718	0	0	0	0
F.3_T_HLA-DPB1_TNFSF13B	1.328	0	0.786	2.06	0.637	0	1.684	0	1.713	0	0	0	0
F.4_T_HLA-DPB1_TNFSF13B	1.47	0	0.928	2.203	0.779	0	1.826	0	1.855	0	0	0	0.709
F.5_T_HLA-DPB1_TNFSF13B	1.297	0	0.755	2.03	0	0	1.653	0	1.682	0	0	0	0
F.0_T_CSF1_SIRPA	0	0	0	0	0.183	0	0	0.193	0	0	0	0.169	0
F.1_T_CSF1_SIRPA	0	0	0	0	0.152	0	0	0.161	0	0	0	0.138	0
F.2_T_CSF1_SIRPA	0	0	0	0	0.159	0	0	0.168	0	0	0	0.145	0
F.3_T_CSF1_SIRPA	0	0	0	0	0.136	0	0	0.145	0	0	0	0	0
F.4_T_CSF1_SIRPA	0	0	0	0	0.134	0	0	0.143	0	0	0	0	0
F.5_T_CSF1_SIRPA	0	0	0	0	0.143	0	0	0.153	0	0	0	0	0
F.0_T_HGF_CD44	0	0	0	0	0	0	0	0	0	0	0	0.875	0
F.1_T_HGF_CD44	0	0	0	0	0	0	0	0	0	0	0	0.95	0
F.2_T_HGF_CD44	0	0	0	0	0	0	0	0	0	0	0	0.879	0
F.5_T_HGF_CD44	0	0	0	0	0	0	0	0	0	0	0	0.966	0
F.0_T_TGFB1_TGFbeta receptor2	0	0.26	0.327	0.192	0	0.208	0.235	0	0.232	0.427	0	0	0
F.1_T_TGFB1_TGFbeta receptor2	0.202	0.289	0.356	0.22	0.191	0.236	0.264	0.211	0.261	0.456	0	0.186	0.202
F.2_T_TGFB1_TGFbeta receptor2	0	0.253	0.32	0	0	0.2	0.228	0	0.225	0.42	0	0	0
F.3_T_TGFB1_TGFbeta receptor2	0.227	0.314	0.381	0.245	0.216	0.261	0.289	0.236	0.286	0.481	0	0.211	0.227
F.4_T_TGFB1_TGFbeta receptor2	0	0.258	0.325	0.19	0	0.206	0.233	0	0.23	0.425	0	0	0
F.5_T_TGFB1_TGFbeta receptor2	0	0.269	0.336	0.2	0	0.216	0.244	0	0.241	0.435	0	0	0
F.0_T_LGALS9_LRP1	0.383	0	0.43	0.532	0.418	0.348	0.509	0.407	0.416	0.412	0	0	0.429
F.1_T_LGALS9_LRP1	0.302	0	0.349	0.452	0.337	0.268	0.428	0.327	0.336	0.332	0	0	0.349
F.2_T_LGALS9_LRP1	0	0	0.243	0.346	0.231	0	0.322	0.221	0.23	0.226	0	0	0.243
F.3_T_LGALS9_LRP1	0.369	0	0.416	0.519	0.404	0.335	0.495	0.394	0.403	0.399	0	0	0.416
F.4_T_LGALS9_LRP1	0.3	0	0.347	0.45	0.335	0.266	0.426	0.325	0.334	0.33	0	0	0.347
F.5_T_LGALS9_LRP1	0.253	0	0.3	0.403	0.288	0.219	0.379	0.278	0.287	0.283	0	0	0.3
F.1_T_TNFSF14_TNFRSF14	0	0	0	0	0	0	0.133	0	0	0	0	0	0
F.3_T_TNFSF14_TNFRSF14	0	0	0	0	0	0	0.143	0	0	0	0	0	0
F.4_T_TNFSF14_TNFRSF14	0	0	0	0	0	0	0.138	0	0	0	0	0	0
F.5_T_TNFSF14_TNFRSF14	0	0	0	0	0	0	0.171	0	0	0	0	0	0
F.0_T_TGFB1_TGFbeta receptor1	0	0.273	0.34	0.204	0	0.22	0.248	0	0.245	0.439	0	0	0
F.1_T_TGFB1_TGFbeta receptor1	0.193	0.28	0.347	0.212	0	0.228	0.255	0	0.252	0.447	0	0	0
F.3_T_TGFB1_TGFbeta receptor1	0.209	0.296	0.363	0.227	0.198	0.243	0.27	0.218	0.267	0.462	0	0	0.208
F.4_T_TGFB1_TGFbeta receptor1	0.194	0.281	0.348	0.212	0	0.228	0.255	0	0.252	0.447	0	0	0
F.5_T_TGFB1_TGFbeta receptor1	0	0.27	0.337	0.201	0	0.217	0.244	0	0.242	0.436	0	0	0
F.6_T_TGFB1_TGFbeta receptor1	0	0.267	0.334	0	0	0.214	0.241	0	0.238	0.433	0	0	0
F.0_T_LGALS9_PTPRK	0	0	0.156	0.259	0.144	0	0.235	0.134	0.143	0.139	0	0	0.156
F.1_T_LGALS9_PTPRK	0.145	0	0.192	0.295	0.18	0	0.271	0.17	0.179	0.175	0	0	0.192
F.3_T_LGALS9_PTPRK	0.154	0	0.2	0.303	0.188	0.119	0.279	0.178	0.187	0.183	0	0	0.2
F.4_T_LGALS9_PTPRK	0.136	0	0.182	0.285	0.17	0	0.261	0.16	0.169	0.165	0	0	0.182
F.5_T_LGALS9_PTPRK	0	0	0.141	0.244	0	0	0.22	0	0	0	0	0	0.141
F.6_T_LGALS9_PTPRK	0.138	0	0.185	0.287	0.173	0	0.264	0.163	0.172	0.168	0	0	0.185
F.0_T_LGALS9_SLC1A5	0.224	0	0.271	0.373	0.259	0	0.35	0.249	0.258	0.254	0	0	0.27
F.1_T_LGALS9_SLC1A5	0.241	0	0.288	0.39	0.276	0	0.367	0.266	0.274	0.27	0	0	0.287
F.2_T_LGALS9_SLC1A5	0	0	0	0.315	0	0	0.291	0	0	0	0	0	0
F.3_T_LGALS9_SLC1A5	0	0	0.225	0.327	0	0	0.304	0	0	0	0	0	0.224
F.4_T_LGALS9_SLC1A5	0	0	0.233	0.335	0	0	0.312	0	0	0	0	0	0.232
F.5_T_LGALS9_SLC1A5	0	0	0	0.329	0	0	0.306	0	0	0	0	0	0
F.6_T_LGALS9_SLC1A5	0	0	0	0.342	0	0	0.318	0	0	0	0	0	0
F.0_T_CD2_CD58	0	0.883	1.045	0	0	0	0	0	0	0.641	0	0	1.263
F.1_T_CD2_CD58	0	0.865	1.027	0	0	0	0	0	0	0.623	0	0	1.245
F.2_T_CD2_CD58	0	0.878	1.041	0	0	0	0	0	0	0.637	0	0	1.259
F.3_T_CD2_CD58	0	0.868	1.03	0	0	0	0	0	0	0.626	0	0	1.248
F.5_T_CD2_CD58	0	0.903	1.066	0	0	0	0	0	0	0.661	0	0	1.284
F.6_T_CD2_CD58	0	0.901	1.063	0	0	0	0	0	0	0.659	0	0	1.281
F.0_T_AXL_IL15RA	0	0	0	0.429	0	0	0.378	0	0.377	0	0	0.565	0
F.1_T_AXL_IL15RA	0	0	0	0.452	0	0	0.4	0	0.399	0	0	0.587	0
F.2_T_AXL_IL15RA	0	0	0	0.411	0	0	0.359	0	0.358	0	0	0.546	0
F.3_T_AXL_IL15RA	0	0	0	0.386	0	0	0.334	0	0.333	0	0	0.521	0
F.4_T_AXL_IL15RA	0	0	0	0.363	0	0	0.311	0	0.31	0	0	0.498	0
F.5_T_AXL_IL15RA	0	0	0	0.432	0	0	0.381	0	0.38	0	0	0.568	0
F.0_T_COL4A2_a1b1 complex	0	0	0	0	0.411	0	0	0	0	0	0	0.695	0
F.1_T_COL4A2_a1b1 complex	0	0	0	0	0.454	0	0	0	0	0	0	0.739	0
F.2_T_COL4A2_a1b1 complex	0	0	0	0	0.42	0	0	0	0	0	0	0.704	0
F.3_T_COL4A2_a1b1 complex	0	0	0	0	0.514	0.173	0	0	0	0	0	0.798	0
F.4_T_COL4A2_a1b1 complex	0	0	0	0	0.44	0	0	0	0	0	0	0.724	0
F.5_T_COL4A2_a1b1 complex	0	0	0	0	0.437	0	0	0	0	0	0	0.722	0
F.6_T_COL4A2_a1b1 complex	0	0	0	0	0.449	0	0	0	0	0	0	0.733	0
F.0_T_COL4A1_a1b1 complex	0	0	0	0	0.527	0	0	0	0	0	0	0.808	0
F.1_T_COL4A1_a1b1 complex	0	0	0	0	0.571	0	0	0	0	0	0	0.852	0
F.2_T_COL4A1_a1b1 complex	0	0	0	0	0.536	0	0	0	0	0	0	0.817	0
F.3_T_COL4A1_a1b1 complex	0	0	0	0	0.63	0	0	0	0	0	0	0.911	0
F.4_T_COL4A1_a1b1 complex	0	0	0	0	0.556	0	0	0	0	0	0	0.837	0
F.5_T_COL4A1_a1b1 complex	0	0	0	0	0.554	0	0	0	0	0	0	0.835	0
F.6_T_COL4A1_a1b1 complex	0	0	0	0	0.565	0	0	0	0	0	0	0.846	0
F.0_T_PROS1_AXL	0	0	0	0	0.366	0	0	0.358	0	0	0	0.346	0
F.1_T_PROS1_AXL	0	0	0	0	0.481	0	0	0.472	0	0	0	0.461	0
F.2_T_PROS1_AXL	0	0	0	0	0.388	0	0	0.38	0	0	0	0.368	0
F.3_T_PROS1_AXL	0	0	0	0	0.374	0	0	0.365	0	0	0	0.354	0
F.4_T_PROS1_AXL	0	0	0	0	0.267	0	0	0.259	0	0	0	0.247	0
F.5_T_PROS1_AXL	0	0	0	0	0.323	0	0	0.314	0	0	0	0.303	0
F.6_T_PROS1_AXL	0	0	0	0	0.264	0	0	0.256	0	0	0	0.244	0
F.0_T_SIRPA_CD47	0	0	0	0.364	0	0	0.436	0	0.36	0	0	0	0
F.1_T_SIRPA_CD47	0	0	0	0.334	0	0	0.406	0	0.331	0	0	0	0
F.2_T_SIRPA_CD47	0	0	0	0.347	0	0	0.418	0	0.343	0	0	0	0
F.3_T_SIRPA_CD47	0	0	0	0.371	0	0	0.443	0	0.367	0	0	0	0
F.4_T_SIRPA_CD47	0	0	0	0.332	0	0	0.403	0	0.328	0	0	0	0
F.5_T_SIRPA_CD47	0	0	0	0.337	0	0	0.408	0	0	0	0	0	0
F.6_T_SIRPA_CD47	0	0	0	0.407	0	0	0.479	0	0.403	0	0	0	0
F.0_T_COL18A1_a1b1 complex	0	0	0	0	0.28	0	0	0	0	0	0	0.748	0
F.1_T_COL18A1_a1b1 complex	0	0	0	0	0.324	0	0	0	0	0	0	0.792	0
F.2_T_COL18A1_a1b1 complex	0	0	0	0	0.289	0	0	0	0	0	0	0.757	0
F.3_T_COL18A1_a1b1 complex	0	0	0	0	0.384	0	0	0.212	0	0	0	0.851	0
F.4_T_COL18A1_a1b1 complex	0	0	0	0	0.309	0	0	0	0	0	0	0.777	0
F.5_T_COL18A1_a1b1 complex	0	0	0	0	0.307	0	0	0	0	0	0	0.775	0
F.6_T_COL18A1_a1b1 complex	0	0	0	0	0.318	0	0	0	0	0	0	0.786	0
F.0_T_CD40_TNFSF13B	0.415	0	0	0.384	0.316	0	0.353	0	0	0	0	0	0
F.1_T_CD40_TNFSF13B	0.484	0	0	0.453	0.385	0	0.423	0	0.296	0	0	0.275	0
F.2_T_CD40_TNFSF13B	0.411	0	0	0.38	0.313	0	0.35	0	0	0	0	0	0
F.3_T_CD40_TNFSF13B	0.406	0	0	0.375	0.307	0	0.345	0	0	0	0	0	0
F.4_T_CD40_TNFSF13B	0.548	0	0	0.517	0.45	0	0.487	0	0.36	0	0.286	0.339	0
F.5_T_CD40_TNFSF13B	0.375	0	0	0.344	0	0	0.314	0	0	0	0	0	0
F.0_T_NRP2_VEGFA	0	0	0	0.433	0.557	0.477	0.566	0	0.417	0	0	0.386	0
F.1_T_NRP2_VEGFA	0	0	0	0.405	0.53	0.449	0.539	0	0.39	0	0	0.359	0
F.2_T_NRP2_VEGFA	0	0	0	0	0.447	0	0.457	0	0	0	0	0	0
F.3_T_NRP2_VEGFA	0	0	0	0.346	0.471	0.39	0.48	0	0	0	0	0	0
F.4_T_NRP2_VEGFA	0	0	0	0.4	0.525	0.444	0.534	0	0.385	0	0	0	0
F.5_T_NRP2_VEGFA	0	0	0	0	0.483	0.402	0.492	0	0	0	0	0	0
F.6_T_NRP2_VEGFA	0	0	0	0	0.399	0	0.409	0	0	0	0	0	0
F.0_T_NRP1_VEGFA	0	0	0	0	0.527	0	0.454	0	0.363	0	0	0.404	0
F.1_T_NRP1_VEGFA	0	0	0	0	0.5	0	0.427	0	0.336	0	0	0.377	0
F.2_T_NRP1_VEGFA	0	0	0	0	0.417	0	0.344	0	0	0	0	0.294	0
F.3_T_NRP1_VEGFA	0	0	0	0	0.441	0	0.368	0	0.277	0	0	0.318	0
F.4_T_NRP1_VEGFA	0	0	0	0	0.495	0	0.422	0	0.331	0	0	0.372	0
F.5_T_NRP1_VEGFA	0	0	0	0	0.453	0	0.38	0	0	0	0	0.33	0
F.6_T_NRP1_VEGFA	0	0	0	0	0.37	0	0.296	0	0	0	0	0	0
F.0_T_CD55_ADGRE5	0	0	0	0	0.735	0.746	0	0	0.663	0	0	0	0
F.1_T_CD55_ADGRE5	0	0	0	0	0.747	0.759	0	0	0.675	0	0	0	0
F.2_T_CD55_ADGRE5	0	0	0	0	0.764	0.775	0	0	0.692	0	0	0	0
F.3_T_CD55_ADGRE5	0	0	0	0	0.724	0.736	0	0	0.652	0	0	0	0
F.5_T_CD55_ADGRE5	0	0	0	0	0.806	0.817	0	0	0.734	0	0	0	0
F.0_T_FN1_aVb1 complex	0	0	0	0	0	0	0	0	0	0	0	0.639	0
F.1_T_FN1_aVb1 complex	0	0	0	0	0	0	0	0	0	0	0	0.689	0
F.2_T_FN1_aVb1 complex	0	0	0	0	0	0	0	0	0	0	0	0.623	0
F.3_T_FN1_aVb1 complex	0	0	0	0	0.439	0	0.401	0	0	0	0	0.796	0
F.4_T_FN1_aVb1 complex	0	0	0	0	0	0	0	0	0	0	0	0.614	0
F.5_T_FN1_aVb1 complex	0	0	0	0	0	0	0	0	0	0	0	0.599	0
F.6_T_FN1_aVb1 complex	0	0	0	0	0	0	0	0	0	0	0	0.642	0
F.0_T_ICAM1_AREG	0	0	0	0	0.71	0	0	0	0	0	0	0	0
F.1_T_ICAM1_AREG	0	0	0	0	0.806	0	0	0	0	0	0	0	0
F.2_T_ICAM1_AREG	0	0	0	0	0.942	0	0.656	0	0	0	0	0	0
F.3_T_ICAM1_AREG	0	0	0	0	0.729	0	0	0	0	0	0	0	0
F.4_T_ICAM1_AREG	0	0	0	0	0.769	0	0	0	0	0	0	0	0
F.5_T_ICAM1_AREG	0	0	0	0	0.828	0	0	0	0	0	0	0	0
F.0_T_IL6 receptor_IL6	0	0	0	1.134	1.121	1.152	1.195	1.128	1.171	0	1.127	1.144	1.139
F.1_T_IL6 receptor_IL6	0	0	0	1.059	1.047	1.077	1.121	1.054	1.097	0	1.052	1.07	1.064
F.2_T_IL6 receptor_IL6	0	0	0	1.05	1.037	1.068	1.111	1.044	1.087	0	1.043	1.06	1.055
F.3_T_IL6 receptor_IL6	0	0	0	0.502	0.489	0.52	0.563	0.496	0.539	0	0.495	0.512	0.506
F.4_T_IL6 receptor_IL6	0	0	0	0.723	0.711	0.741	0.785	0.718	0.761	0	0.716	0.734	0.728
F.5_T_IL6 receptor_IL6	0	0	0	0.978	0.965	0.996	1.039	0.972	1.015	0	0.971	0.989	0.983
F.0_T_TGFB1_TGFBR3	0.367	0.455	0.521	0.386	0.357	0.402	0.429	0.377	0.426	0.621	0.303	0.351	0.367
F.1_T_TGFB1_TGFBR3	0.251	0.338	0.405	0.269	0.24	0.285	0.312	0.26	0.309	0.504	0	0.234	0.25
F.2_T_TGFB1_TGFBR3	0.231	0.318	0.385	0.25	0.22	0.266	0.293	0.24	0.29	0.485	0	0.215	0.231
F.3_T_TGFB1_TGFBR3	0	0.288	0.355	0.219	0	0.235	0.262	0	0.259	0.454	0	0	0
F.4_T_TGFB1_TGFBR3	0.275	0.362	0.428	0.293	0.264	0.309	0.336	0.284	0.333	0.528	0.21	0.258	0.274
F.5_T_TGFB1_TGFBR3	0.277	0.364	0.431	0.295	0.266	0.311	0.338	0.286	0.335	0.53	0	0.26	0.276
F.6_T_TGFB1_TGFBR3	0	0.284	0.351	0	0	0.231	0.259	0	0.256	0.45	0	0	0
F.0_T_TNFRSF1B_GRN	0	0	0.544	0.464	0	0	0.579	0	0.72	0.5	0	0	0.801
F.1_T_TNFRSF1B_GRN	0	0	0.542	0	0	0	0.576	0	0.717	0.498	0	0	0.798
F.2_T_TNFRSF1B_GRN	0	0	0.537	0	0	0	0.572	0	0.712	0	0	0	0.793
F.3_T_TNFRSF1B_GRN	0.545	0.601	0.733	0.653	0.507	0	0.767	0	0.908	0.689	0	0	0.989
F.4_T_TNFRSF1B_GRN	0	0	0.528	0	0	0	0.562	0	0.703	0	0	0	0.784
F.5_T_TNFRSF1B_GRN	0	0	0	0	0	0	0.524	0	0.665	0	0	0	0.746
F.6_T_TNFRSF1B_GRN	0	0	0	0	0	0	0.551	0	0.692	0	0	0	0.773
F.0_T_LAMP1_FAM3C	0	0	0.548	0	0.592	0.662	0.735	0.588	0.624	0.557	0	0.554	0.578
F.1_T_LAMP1_FAM3C	0	0	0.523	0	0.567	0.637	0.71	0.563	0.599	0.532	0	0.529	0.553
F.2_T_LAMP1_FAM3C	0	0	0	0	0.534	0.604	0.678	0	0.567	0	0	0	0
F.3_T_LAMP1_FAM3C	0	0	0.558	0	0.601	0.671	0.744	0.598	0.634	0.566	0	0.564	0.587
F.4_T_LAMP1_FAM3C	0	0	0	0	0	0.568	0.641	0	0.53	0	0	0	0
F.5_T_LAMP1_FAM3C	0	0	0	0	0	0.606	0.679	0	0.568	0	0	0	0
F.6_T_LAMP1_FAM3C	0	0	0	0	0.578	0.648	0.722	0.575	0.611	0.543	0	0	0.565
F.0_T_FGF2_CD44	0	0	0	0	0	0	0	0	0	0	0	0.851	0
F.1_T_FGF2_CD44	0	0	0	0	0	0	0	0	0	0	0	0.926	0
F.2_T_FGF2_CD44	0	0	0	0	0	0	0	0	0	0	0	0.855	0
F.5_T_FGF2_CD44	0	0	0	0	0	0	0	0	0	0	0	0.943	0
F.0_T_CD74_APP	2.43	0	1.674	3.024	1.858	0	2.67	0	2.621	1.333	1.303	0	1.59
F.1_T_CD74_APP	2.354	0	1.598	2.948	1.782	0	2.594	0	2.544	1.257	1.226	0	1.514
F.2_T_CD74_APP	2.234	0	1.477	2.827	1.661	0	2.473	0	2.424	0	0	0	1.394
F.3_T_CD74_APP	2.489	0	1.733	3.083	1.917	0	2.729	0	2.68	1.392	1.362	0	1.649
F.4_T_CD74_APP	2.284	0	1.528	2.878	1.712	0	2.524	0	2.474	0	0	0	1.444
F.5_T_CD74_APP	2.257	0	1.501	2.851	1.685	0	2.497	0	2.447	0	0	0	1.417
F.6_T_CD74_APP	2.342	0	1.585	2.935	1.769	0	2.581	0	2.532	1.245	1.214	0	1.502
F.5_T_FAM3C_CLEC2D	0.439	0	0.449	0	0.544	0.613	0.443	0	0.377	0.435	0.44	0.455	0
F.0_T_LGALS9_CD47	0	0	0.323	0.425	0.311	0	0.402	0	0.309	0.305	0	0	0.322
F.1_T_LGALS9_CD47	0	0	0	0.395	0	0	0.372	0	0	0	0	0	0
F.2_T_LGALS9_CD47	0	0	0	0.408	0	0	0.384	0	0	0	0	0	0
F.3_T_LGALS9_CD47	0	0	0.33	0.432	0.318	0	0.409	0	0.316	0.312	0	0	0.329
F.4_T_LGALS9_CD47	0	0	0	0.393	0	0	0.369	0	0	0	0	0	0
F.5_T_LGALS9_CD47	0	0	0	0.398	0	0	0.374	0	0	0	0	0	0
F.6_T_LGALS9_CD47	0	0	0.366	0.468	0.354	0	0.445	0.343	0.352	0.348	0	0	0.365
F.0_T_AXL_GAS6	0	0	0	0.384	0	0	0.333	0	0.332	0	0	0.52	0
F.1_T_AXL_GAS6	0	0	0	0.445	0	0	0.393	0	0.392	0	0	0.58	0
F.2_T_AXL_GAS6	0	0	0	0.358	0	0	0.306	0	0.305	0	0	0.493	0
F.3_T_AXL_GAS6	0	0	0	0.525	0	0	0.473	0	0.472	0	0	0.66	0
F.4_T_AXL_GAS6	0	0	0	0.444	0	0	0.393	0	0.391	0	0	0.579	0
F.5_T_AXL_GAS6	0	0	0	0.401	0	0	0.35	0	0.349	0	0	0.537	0
F.6_T_AXL_GAS6	0	0	0	0.422	0	0	0.37	0	0.369	0	0	0.557	0
F.0_T_CD44_HBEGF	0	0.872	0.959	0	0	0	1.076	1.134	1.252	1.065	0	0	0.874
F.1_T_CD44_HBEGF	0	0	0.911	0	0	0	1.029	1.087	1.204	1.017	0	0	0
F.2_T_CD44_HBEGF	0	0	0.934	0	0	0	1.051	1.109	1.227	1.04	0	0	0
F.3_T_CD44_HBEGF	0.869	0.955	1.042	0	0	0	1.16	1.218	1.336	1.149	0	0	0.957
F.4_T_CD44_HBEGF	0.876	0.962	1.049	0	0	0	1.166	1.224	1.342	1.155	0	0	0.964
F.5_T_CD44_HBEGF	0	0	0.898	0	0	0	1.016	1.074	1.191	1.004	0	0	0
F.6_T_CD44_HBEGF	0.888	0.974	1.061	0	0	0	1.179	1.237	1.354	1.167	0	0	0.976
F.0_T_CD74_MIF	2.422	0	1.665	3.015	1.849	0	2.661	0	2.612	0	0	0	1.582
F.1_T_CD74_MIF	2.491	0	1.735	3.085	1.919	0	2.731	0	2.681	0	0	0	1.651
F.2_T_CD74_MIF	2.461	0	1.705	3.055	1.889	0	2.701	0	2.652	0	0	0	1.622
F.3_T_CD74_MIF	2.538	0	1.782	3.132	1.965	0	2.777	0	2.728	0	1.41	0	1.698
F.4_T_CD74_MIF	2.381	0	1.625	2.975	1.808	0	2.62	0	2.571	0	0	0	1.541
F.5_T_CD74_MIF	2.447	0	1.691	3.041	1.875	0	2.687	0	2.638	0	0	0	1.607
F.6_T_CD74_MIF	2.639	0	1.883	3.232	2.066	0	2.878	0	2.829	1.542	1.511	0	1.799
F.0_T_CD74_COPA	1.992	0	1.236	2.586	1.42	0	2.232	0	2.182	0	0	0	1.152
F.1_T_CD74_COPA	2.026	0	1.27	2.62	1.453	0	2.265	0	2.216	0	0	0	1.186
F.2_T_CD74_COPA	2.006	0	1.25	2.6	1.434	0	2.246	0	2.196	0	0	0	1.166
F.3_T_CD74_COPA	2.052	0	1.295	2.645	1.479	0	2.291	0	2.242	0	0	0	1.212
F.4_T_CD74_COPA	2.006	0	1.25	2.6	1.434	0	2.246	0	2.197	0	0	0	1.166
F.5_T_CD74_COPA	2.027	0	1.271	2.621	1.455	0	2.266	0	2.217	0	0	0	1.187
F.6_T_CD74_COPA	1.99	0	1.234	2.584	1.418	0	2.23	0	2.181	0	0	0	1.151
F.0_T_MIF_TNFRSF14	0	0	0	0	0	0.768	0	0	0	0	0	0.643	0
F.1_T_MIF_TNFRSF14	0	0	0	0	0.634	0.79	0	0	0	0	0	0.665	0
F.2_T_MIF_TNFRSF14	0	0	0	0	0.636	0.793	0	0	0	0	0	0.668	0
F.3_T_MIF_TNFRSF14	0	0	0	0	0.644	0.8	0	0	0	0	0	0.675	0
F.4_T_MIF_TNFRSF14	0	0	0	0	0.639	0.795	0	0	0	0	0	0.67	0
F.5_T_MIF_TNFRSF14	0	0	0	0	0.673	0.829	0	0	0	0	0	0.704	0
F.0_T_LGALS9_CD44	0.846	0	0.893	0.996	0.881	0.812	0.972	0.871	0.88	0.876	0	0	0.893
F.1_T_LGALS9_CD44	0.921	0	0.968	1.071	0.956	0.887	1.047	0.946	0.955	0.951	0	0	0.968
F.2_T_LGALS9_CD44	0.851	0	0.897	1	0.885	0.816	0.976	0.875	0.884	0.88	0	0	0.897
F.3_T_LGALS9_CD44	0	0	0	0.803	0	0	0.78	0	0	0	0	0	0
F.4_T_LGALS9_CD44	0	0	0	0.799	0	0	0.776	0	0	0	0	0	0
F.5_T_LGALS9_CD44	0.938	0	0.985	1.087	0.973	0.903	1.064	0.963	0.972	0.968	0	0	0.985
F.0_T_HLA-C_FAM3C	1.752	1.774	1.977	1.788	1.653	0	1.717	1.626	1.625	1.859	1.581	0	2.006
F.1_T_HLA-C_FAM3C	1.727	1.749	1.951	1.763	1.627	0	1.691	1.601	1.6	1.834	1.556	0	1.981
F.2_T_HLA-C_FAM3C	1.695	1.717	1.919	1.731	1.595	0	1.659	1.569	1.567	1.801	1.523	0	1.949
F.3_T_HLA-C_FAM3C	1.761	1.784	1.986	1.798	1.662	0	1.726	1.636	1.634	1.868	1.59	0	2.015
F.4_T_HLA-C_FAM3C	1.658	1.68	1.883	1.694	1.559	0	1.623	1.532	1.531	1.765	1.487	0	1.912
F.5_T_HLA-C_FAM3C	1.696	1.718	1.921	1.732	1.597	0	1.661	1.57	1.569	1.803	1.525	0	1.95
F.6_T_HLA-C_FAM3C	1.739	1.761	1.963	1.775	1.639	0	1.703	1.613	1.611	1.846	1.568	0	1.993
F.2_N_VWF_aVb3 complex	0	0	0	0	0.393	0	0	0	0	0	0	0	0
F.6_N_TNF_DAG1	0	0	0	0	0	0	0.303	0	0	0	0	0	0
F.3_N_FLT1 complex_VEGFB	0	0	0	0	0.215	0	0	0	0	0	0	0	0
F.3_N_COL9A3_a11b1 complex	0	0	0	0	0	0	0	0	0	0	0.089	0	0
F.1_N_EPHB4_EFNB1	0	0	0	0	0.074	0	0	0	0	0	0	0	0
F.1_N_EPHB3_EFNB1	0	0	0	0	0	0.087	0	0	0	0	0	0	0
F.3_N_TEK_ANGPT1	0	0	0	0	0.106	0	0	0	0	0	0	0	0
F.4_N_TEK_ANGPT1	0	0	0	0	0.116	0	0	0	0	0	0	0	0
F.3_N_FLT1_VEGFB	0	0	0	0	0.339	0	0	0	0	0	0	0	0
F.6_N_PlexinA1_complex1_SEMA6D	0	0	0	0	0.19	0	0	0	0	0	0	0	0
F.1_N_KDR_VEGFC	0	0	0	0	0.167	0	0	0	0	0	0	0	0
F.1_N_ADCYAP1_DPP4	0	0	0	0	0	0	0	0.547	0	0	0	0	0
F.3_N_ADCYAP1_DPP4	0	0	0	0	0	0	0	0.545	0	0	0	0	0
F.1_N_FZD6_WNT5A	0	0	0	0	0.255	0	0	0	0	0	0	0	0
F.3_N_FZD6_WNT5A	0	0	0	0	0.478	0	0	0	0	0	0	0	0
F.4_N_FZD6_WNT5A	0	0	0	0	0.211	0	0	0	0	0	0	0	0
F.0_N_SELP_CD34	0	0	0	0	0.39	0	0	0	0	0	0	0	0
F.3_N_SELP_CD34	0	0	0	0	0.323	0	0	0	0	0	0	0	0
F.2_N_FLT3_FLT3LG	0	0	0	0.091	0	0	0	0	0	0	0	0	0
F.3_N_FLT3_FLT3LG	0	0	0	0.118	0	0	0	0	0	0	0	0	0
F.4_N_FLT3_FLT3LG	0	0	0	0.11	0	0	0	0	0	0	0	0	0
F.3_N_ADRB2_VEGFB	0	0	0	0	0.195	0	0	0.239	0	0	0	0	0
F.1_N_PlexinA2_complex1_SEMA3A	0	0	0	0	0.191	0	0	0	0	0	0	0	0
F.3_N_PlexinA2_complex1_SEMA3A	0	0	0	0	0.163	0	0	0	0	0	0	0	0
F.5_N_PlexinA2_complex1_SEMA3A	0	0	0	0	0.162	0	0	0	0	0	0	0	0
F.2_N_SELP_CD24	0	0	0	0	0.342	0	0	0	0	0	0	0	0
F.3_N_SELP_CD24	0	0	0	0	0.353	0	0	0	0	0	0	0	0
F.1_N_CDH1_a2b1 complex	0	0	0	0	0	0.202	0	0	0	0	0	0	0
F.2_N_CDH1_a2b1 complex	0	0	0	0	0	0.13	0	0	0	0	0	0	0
F.5_N_CDH1_a2b1 complex	0	0	0	0	0	0.122	0	0	0	0	0	0	0
F.5_N_TNF_ICOS	0	0	0	0	0	0	0.148	0	0	0	0	0	0
F.0_N_CSF1R_CSF3	0	0	0	0	0	0	0.485	0	0	0	0	0	0
F.1_N_CSF1R_CSF3	0	0	0	0	0	0	0.365	0	0	0	0	0	0
F.2_N_CSF1R_CSF3	0	0	0	0	0	0	0.425	0	0	0	0	0	0
F.5_N_CSF1R_CSF3	0	0	0	0	0	0	0.343	0	0	0	0	0	0
F.5_N_ICOSLG_ICOS	0	0	0	0.125	0	0	0	0	0	0	0	0	0
F.5_N_SELP_SELPLG	0	0	0	0	0.322	0	0	0	0	0	0	0	0
F.5_N_SELE_SELPLG	0	0	0	0	0.781	0	0	0	0	0	0	0	0
F.0_N_CCL5_ACKR4	0	0	1.04	0	0	0	0	0	0	0.282	0	0	0
F.3_N_CCL5_ACKR4	0	0	1.045	0	0	0	0	0	0	0.287	0	0	0
F.6_N_ERBB3_NRG1	0	0	0	0	0	0.183	0	0	0	0	0	0	0
F.2_N_CD80_CD274	0	0	0	0.262	0	0	0.117	0	0	0	0	0	0
F.1_N_ACVR1_BMPR2_BMP7	0	0	0	0	0.071	0	0	0	0	0	0	0	0
F.3_N_ACVR1_BMPR2_BMP7	0	0	0	0	0.075	0	0	0	0	0	0	0	0
F.0_N_PDGFB_PDGFRA	0	0	0	0	0.454	0	0	0	0	0	0	0	0
F.1_N_PDGFB_PDGFRA	0	0	0	0	0.548	0	0	0	0	0	0	0	0
F.2_N_PDGFB_PDGFRA	0	0	0	0	0.397	0	0	0	0	0	0	0	0
F.3_N_PDGFB_PDGFRA	0	0	0	0	0.566	0	0	0	0	0	0	0	0
F.4_N_PDGFB_PDGFRA	0	0	0	0	0.468	0	0	0	0	0	0	0	0
F.5_N_PDGFB_PDGFRA	0	0	0	0	0.44	0	0	0	0	0	0	0	0
F.6_N_NGF_NGFR	0	0	0	0	0	0	0	0	0	0	0	0.438	0
F.3_N_IL15 receptor_IL15	0	0	0.133	0	0	0	0	0	0	0.184	0	0	0.171
F.3_N_COL3A1_a11b1 complex	0	0	0	0	0	0	0	0	0	0	0	0.13	0
F.3_N_FN1_a11b1 complex	0	0	0	0	0	0	0	0	0	0	0	0.22	0
F.3_N_COL15A1_a11b1 complex	0	0	0	0	0.55	0	0	0	0	0	0	0.106	0
F.2_N_TNC_aVb3 complex	0	0	0	0	0	0	0	0	0	0	0	0.321	0
F.2_N_PLAUR_aVb3 complex	0	0	0	0	0	0	1.066	0	1.1	0	0	0	0
F.1_N_CSF1R_IL34	0	0	0	0	0	0	0.197	0	0	0	0	0	0
F.2_N_CSF1R_IL34	0	0	0	0	0	0	0.156	0	0	0	0	0	0
F.3_N_CSF1R_IL34	0	0	0	0	0	0	0.235	0	0	0	0	0	0
F.4_N_CSF1R_IL34	0	0	0	0	0	0	0.185	0	0	0	0	0	0
F.5_N_CSF1R_IL34	0	0	0	0	0	0	0.164	0	0	0	0	0	0
F.6_N_CSF1R_IL34	0	0	0	0	0	0	0.19	0	0	0	0	0	0
F.0_N_TNF_PTPRS	0	0	0	0	0	0	0.196	0	0	0	0	0	0
F.1_N_TNF_PTPRS	0	0	0	0	0	0	0.158	0	0	0	0	0	0
F.2_N_TNF_PTPRS	0	0	0	0	0	0	0.154	0	0	0	0	0	0
F.3_N_TNF_PTPRS	0	0	0	0	0	0	0.212	0	0	0	0	0	0
F.4_N_TNF_PTPRS	0	0	0	0	0	0	0.163	0	0	0	0	0	0
F.5_N_TNF_PTPRS	0	0	0	0	0	0	0.177	0	0	0	0	0	0
F.6_N_TNF_PTPRS	0	0	0	0	0	0	0.199	0	0	0	0	0	0
F.0_N_NOTCH1_JAG1	0	0	0	0	0.116	0	0	0	0	0	0	0	0
F.1_N_NOTCH1_JAG1	0	0	0	0	0.12	0	0	0	0	0	0	0	0
F.3_N_NOTCH1_JAG1	0	0	0	0	0.138	0	0	0	0	0	0	0	0
F.4_N_NOTCH1_JAG1	0	0	0	0	0.163	0	0	0	0	0	0	0	0
F.5_N_NOTCH1_JAG1	0	0	0	0	0.147	0	0	0	0	0	0	0	0
F.1_N_CRTAM_CADM1	0	0	0.242	0	0	0	0	0	0	0	0	0	0
F.2_N_CRTAM_CADM1	0	0	0.18	0	0	0	0	0	0	0	0	0	0
F.3_N_CRTAM_CADM1	0	0	0.237	0	0	0	0	0	0	0	0	0	0
F.4_N_CRTAM_CADM1	0	0	0.234	0	0	0	0	0	0	0	0	0	0
F.5_N_CRTAM_CADM1	0	0	0.219	0	0	0	0	0	0	0	0	0	0
F.6_N_CRTAM_CADM1	0	0	0.596	0	0	0	0	0	0	0	0	0	0
F.0_N_PDGFB_PDGFR complex	0	0	0	0	0.238	0	0	0	0	0	0	0	0
F.1_N_PDGFB_PDGFR complex	0	0	0	0	0.263	0	0	0	0	0	0	0	0
F.2_N_PDGFB_PDGFR complex	0	0	0	0	0.246	0	0	0	0	0	0	0	0
F.3_N_PDGFB_PDGFR complex	0	0	0	0	0.399	0	0	0	0	0	0	0	0
F.4_N_PDGFB_PDGFR complex	0	0	0	0	0.294	0	0	0	0	0	0	0	0
F.5_N_PDGFB_PDGFR complex	0	0	0	0	0.24	0	0	0	0	0	0	0	0
F.0_N_PDGFB_PDGFRB	0	0	0	0	0.238	0	0	0	0	0	0	0	0
F.1_N_PDGFB_PDGFRB	0	0	0	0	0.263	0	0	0	0	0	0	0	0
F.2_N_PDGFB_PDGFRB	0	0	0	0	0.246	0	0	0	0	0	0	0	0
F.3_N_PDGFB_PDGFRB	0	0	0	0	0.399	0	0	0	0	0	0	0	0
F.4_N_PDGFB_PDGFRB	0	0	0	0	0.294	0	0	0	0	0	0	0	0
F.5_N_PDGFB_PDGFRB	0	0	0	0	0.24	0	0	0	0	0	0	0	0
F.3_N_COL5A2_a11b1 complex	0	0	0	0	0	0	0	0	0	0	0	0.114	0
F.3_N_COL6A1_a11b1 complex	0	0	0	0	0	0	0	0	0	0	0	0.307	0
F.3_N_COL6A2_a11b1 complex	0	0	0	0	0	0	0	0	0	0	0	0.398	0
F.0_N_PDGFB_LRP1	0	0	0	0	0.431	0	0	0	0	0	0	0	0
F.1_N_PDGFB_LRP1	0	0	0	0	0.376	0	0	0	0	0	0	0	0
F.2_N_PDGFB_LRP1	0	0	0	0	0.329	0	0	0	0	0	0	0	0
F.3_N_PDGFB_LRP1	0	0	0	0	0.485	0	0	0	0	0	0	0	0
F.4_N_PDGFB_LRP1	0	0	0	0	0.409	0	0	0	0	0	0	0	0
F.5_N_PDGFB_LRP1	0	0	0	0	0.395	0	0	0	0	0	0	0	0
F.6_N_PDGFB_LRP1	0	0	0	0	0.218	0	0	0	0	0	0	0	0
F.3_N_COL14A1_a11b1 complex	0	0	0	0	0	0	0	0	0	0	0	0.21	0
F.0_N_CCL19_ACKR4	0	0	0	0	0	0	0	0	0	0	0	0.138	0
F.3_N_CCL19_ACKR4	0	0	0	0	0	0	0	0	0	0	0	0.144	0
F.3_N_COL12A1_a11b1 complex	0	0	0	0	0	0	0	0	0	0	0	0.117	0
F.1_N_CCL3L3_DPP4	0	0	0.245	0	0	0	0.553	0	0.403	0	0	0	0
F.3_N_CCL3L3_DPP4	0	0	0.243	0	0	0	0.551	0	0.401	0	0	0	0
F.6_N_PTN_PTPRZ1	0	0	0	0	0	0	0	0	0	0	0	0.188	0
F.1_N_CCL3L1_DPP4	0	0	0.245	0	0	0	0.553	0	0.403	0	0	0	0
F.3_N_CCL3L1_DPP4	0	0	0.243	0	0	0	0.551	0	0.401	0	0	0	0
F.0_N_CCL21_ACKR4	0	0	0	0	0.392	0	0	0	0	0	0	0.149	0
F.3_N_CCL21_ACKR4	0	0	0	0	0.397	0	0	0	0	0	0	0.154	0
F.0_N_FLT1 complex_PGF	0	0	0	0	0.205	0	0	0	0	0	0	0	0
F.1_N_FLT1 complex_PGF	0	0	0	0	0.178	0	0	0	0	0	0	0	0
F.3_N_FLT1 complex_PGF	0	0	0	0	0.259	0	0	0	0	0	0	0	0
F.4_N_FLT1 complex_PGF	0	0	0	0	0.269	0	0	0	0	0	0	0	0
F.5_N_FLT1 complex_PGF	0	0	0	0	0.182	0	0	0	0	0	0	0	0
F.6_N_FLT1 complex_PGF	0	0	0	0	0.187	0	0	0	0	0	0	0	0
F.0_N_TNF_RIPK1	0	0	0	0	0	0	0.133	0	0	0	0	0	0
F.1_N_TNF_RIPK1	0	0	0	0	0	0	0.141	0	0	0	0	0	0
F.2_N_TNF_RIPK1	0	0	0	0	0	0	0.135	0	0	0	0	0	0
F.3_N_TNF_RIPK1	0	0	0	0	0	0	0.131	0	0	0	0	0	0
F.4_N_TNF_RIPK1	0	0	0	0	0	0	0.149	0	0	0	0	0	0
F.5_N_TNF_RIPK1	0	0	0	0	0	0	0.142	0	0	0	0	0	0
F.2_N_PODXL_SELL	0	0	0	0	0.244	0	0	0	0	0	0	0	0
F.5_N_PODXL_SELL	0	0	0	0	0.287	0	0	0	0	0	0	0	0
F.2_N_IL1 receptor inhibitor_IL1B	0	0	0	0	0	0.321	0	0	0	0	0	0	0
F.2_N_IL1 receptor_IL1B	0	0	0	0	0	0.321	0	0	0	0	0	0	0
F.2_N_IL1 receptor inhibitor_IL1A	0	0	0	0	0	0.113	0	0	0	0	0	0	0
F.2_N_IL1 receptor_IL1A	0	0	0	0	0	0.113	0	0	0	0	0	0	0
F.0_N_FLT1_PGF	0	0	0	0	0.329	0	0	0	0	0	0	0	0
F.1_N_FLT1_PGF	0	0	0	0	0.302	0	0	0	0	0	0	0	0
F.3_N_FLT1_PGF	0	0	0	0	0.383	0	0	0	0	0	0	0	0
F.4_N_FLT1_PGF	0	0	0	0	0.393	0	0	0	0	0	0	0	0
F.5_N_FLT1_PGF	0	0	0	0	0.306	0	0	0	0	0	0	0	0
F.6_N_FLT1_PGF	0	0	0	0	0.311	0	0	0	0	0	0	0	0
F.0_N_SEMA7A_a1b1 complex	0	0	0	0.136	0	0	0	0	0	0	0	0	0
F.1_N_SEMA7A_a1b1 complex	0	0	0	0.171	0	0	0	0	0	0	0	0	0
F.2_N_SEMA7A_a1b1 complex	0	0	0	0.154	0	0	0	0	0	0	0	0	0
F.3_N_SEMA7A_a1b1 complex	0	0	0	0.137	0	0	0	0	0	0	0	0	0
F.5_N_SEMA7A_a1b1 complex	0	0	0	0.171	0	0	0	0	0	0	0	0	0
F.6_N_SEMA7A_a1b1 complex	0	0	0	0.169	0	0	0	0	0	0	0	0	0
F.2_N_PDCD1_CD274	0	0.11	0.158	0	0	0	0	0	0	0	0	0	0.142
F.0_N_TNFRSF17_TNFSF13B	0	0	0	0	0	0	0	0	0	0	0.201	0	0
F.1_N_TNFRSF17_TNFSF13B	0	0	0	0	0	0	0	0	0	0	0.234	0	0
F.2_N_TNFRSF17_TNFSF13B	0	0	0	0	0	0	0	0	0	0	0.278	0	0
F.3_N_TNFRSF17_TNFSF13B	0	0	0	0	0	0	0	0	0	0	0.244	0	0
F.4_N_TNFRSF17_TNFSF13B	0	0	0	0	0	0	0	0	0	0	0.3	0	0
F.5_N_TNFRSF17_TNFSF13B	0	0	0	0	0	0	0	0	0	0	0.222	0	0
F.3_N_COL4A1_a11b1 complex	0	0	0	0	0.465	0	0	0	0	0	0	0.802	0
F.2_N_LAMC1_aVb3 complex	0	0	0	0	0.243	0	0	0	0	0	0	0.162	0
F.2_N_THBS1_aVb3 complex	0	0	0	0	0	0	0.884	0	1.315	0	0	0.842	0
F.6_N_NRG1_a6b4 complex	0	0	0	0	0	0	0.129	0	0.136	0	0	0	0
F.3_N_COL4A2_a11b1 complex	0	0	0	0	0.312	0	0	0	0	0	0	0.456	0
F.3_N_COL18A1_a11b1 complex	0	0	0	0	0.265	0	0	0	0	0	0	0.527	0
F.0_N_TNFRSF10A_TNFSF10	0	0	0	0	0.184	0	0	0	0	0	0	0	0
F.2_N_TNFRSF10A_TNFSF10	0	0	0	0	0.15	0	0	0	0	0	0	0	0
F.3_N_TNFRSF10A_TNFSF10	0	0	0	0	0.2	0	0	0	0	0	0	0	0
F.4_N_TNFRSF10A_TNFSF10	0	0	0	0	0.231	0	0	0	0	0	0	0	0
F.5_N_TNFRSF10A_TNFSF10	0	0	0	0	0.158	0	0	0	0	0	0	0	0
F.6_N_MDK_PTPRZ1	0	0	0	0	0.278	0.249	0	0	0	0	0.175	0	0
F.6_N_FGFR1_NCAM1	0	0	0	0	0.306	0	0.236	0	0	0	0	0.443	0
F.0_N_CSF1R_CSF1	0	0	0	0	0	0	0.248	0	0	0	0	0	0
F.1_N_CSF1R_CSF1	0	0	0	0	0	0	0.192	0	0	0	0	0	0
F.2_N_CSF1R_CSF1	0	0	0	0	0	0	0.181	0	0	0	0	0	0
F.3_N_CSF1R_CSF1	0	0	0	0	0	0	0.221	0	0	0	0	0	0
F.4_N_CSF1R_CSF1	0	0	0	0	0	0	0.243	0	0	0	0	0	0
F.5_N_CSF1R_CSF1	0	0	0	0	0	0	0.19	0	0	0	0	0	0
F.6_N_CSF1R_CSF1	0	0	0	0	0	0	0.224	0	0	0	0	0	0
F.2_N_ACVR_1B2A receptor_GDF11	0	0	0	0	0.099	0	0	0.133	0	0	0	0	0
F.3_N_ACVR_1B2A receptor_GDF11	0	0	0	0	0.092	0	0	0.126	0	0	0	0	0
F.4_N_ACVR_1B2A receptor_GDF11	0	0	0	0	0.13	0	0	0.165	0	0	0	0	0
F.5_N_ACVR_1B2A receptor_GDF11	0	0	0	0	0.092	0	0	0.127	0	0	0	0	0
F.6_N_ACVR_1B2A receptor_GDF11	0	0	0	0	0.114	0	0	0.148	0	0	0	0	0
F.5_N_PVR_CD96	0	0	0	0	0.258	0	0	0	0	0	0	0.245	0
F.1_N_COL9A3_a2b1 complex	0	0	0	0	0	0	0	0	0	0	0.183	0	0
F.2_N_COL9A3_a2b1 complex	0	0	0	0	0	0	0	0	0	0	0.112	0	0
F.5_N_COL9A3_a2b1 complex	0	0	0	0	0	0	0	0	0	0	0.104	0	0
F.5_N_CD8 receptor_LCK	0	0	0.461	0	0	0	0	0	0	0	0	0	0
F.1_N_CCL22_DPP4	0.183	0	0	0.842	0	0	0.215	0	0.272	0	0	0	0
F.3_N_CCL22_DPP4	0.181	0	0	0.84	0	0	0.213	0	0.27	0	0	0	0
F.0_N_NTRK1_NAMPT	0	0	0	0	0	0	0	0.994	0	0	0	0	0
F.1_N_NTRK1_NAMPT	0	0	0	0	0	0	0	1.204	0	0	0	0	0
F.2_N_NTRK1_NAMPT	0	0	0	0	0	0	0	1.077	0	0	0	0	0
F.3_N_NTRK1_NAMPT	0	0	0	0	0	0	0	0.738	0	0	0	0	0
F.4_N_NTRK1_NAMPT	0	0	0	0	0	0	0	0.957	0	0	0	0	0
F.5_N_NTRK1_NAMPT	0	0	0	0	0	0	0	1.057	0	0	0	0	0
F.5_N_PVR_TIGIT	0	0	0	0	0.259	0	0	0	0	0	0	0.246	0
F.6_N_LGALS9_DAG1	0	0	0	0.344	0.289	0.251	0.339	0	0.284	0	0	0	0
F.3_N_LRP6_CKLF	0	0	0	0	0.171	0	0	0	0	0	0	0	0
F.4_N_LRP6_CKLF	0	0	0	0	0.105	0	0	0	0	0	0	0	0
F.0_N_PLD2_ARF1	0	0	0	0.52	0	0	0	0	0	0	0	0	0
F.1_N_PLD2_ARF1	0	0	0	0.598	0	0	0	0	0	0	0	0	0
F.2_N_PLD2_ARF1	0	0	0	0.565	0	0	0	0	0	0	0	0	0
F.3_N_PLD2_ARF1	0	0	0	0.529	0	0	0	0	0	0	0	0	0
F.5_N_PLD2_ARF1	0	0	0	0.581	0	0	0	0	0	0	0	0	0
F.6_N_PLD2_ARF1	0	0	0	0.732	0	0	0	0	0	0	0	0	0
F.1_N_TNF_TNFRSF1B	0	0	0	0	0	0	0.167	0	0	0	0	0	0
F.2_N_TNF_TNFRSF1B	0	0	0	0	0	0	0.248	0	0	0	0	0	0
F.5_N_TNF_TNFRSF1B	0	0	0	0	0	0	0.214	0	0	0	0	0	0
F.6_N_FGFR1_FGF5	0	0	0	0	0.472	0.358	0.403	0	0.365	0	0	0.61	0
F.0_N_TNF_TNFRSF1A	0	0	0	0	0	0	0.341	0	0	0	0	0	0
F.1_N_TNF_TNFRSF1A	0	0	0	0	0	0	0.403	0	0	0	0	0	0
F.2_N_TNF_TNFRSF1A	0	0	0	0	0	0	0.369	0	0	0	0	0	0
F.3_N_TNF_TNFRSF1A	0	0	0	0	0	0	0.341	0	0	0	0	0	0
F.4_N_TNF_TNFRSF1A	0	0	0	0	0	0	0.301	0	0	0	0	0	0
F.5_N_TNF_TNFRSF1A	0	0	0	0	0	0	0.337	0	0	0	0	0	0
F.6_N_TNF_TNFRSF1A	0	0	0	0	0	0	0.45	0	0	0	0	0	0
F.0_N_NTRK1_GRN	0	0	0	0	0	0	0	0.319	0	0	0	0	0
F.1_N_NTRK1_GRN	0	0	0	0	0	0	0	0.267	0	0	0	0	0
F.2_N_NTRK1_GRN	0	0	0	0	0	0	0	0.337	0	0	0	0	0
F.3_N_NTRK1_GRN	0	0	0	0	0	0	0	0.438	0	0	0	0	0
F.4_N_NTRK1_GRN	0	0	0	0	0	0	0	0.274	0	0	0	0	0
F.0_N_TNF_FAS	0	0	0	0	0	0	0.206	0	0	0	0	0	0
F.1_N_TNF_FAS	0	0	0	0	0	0	0.207	0	0	0	0	0	0
F.2_N_TNF_FAS	0	0	0	0	0	0	0.186	0	0	0	0	0	0
F.3_N_TNF_FAS	0	0	0	0	0	0	0.211	0	0	0	0	0	0
F.4_N_TNF_FAS	0	0	0	0	0	0	0.231	0	0	0	0	0	0
F.5_N_TNF_FAS	0	0	0	0	0	0	0.219	0	0	0	0	0	0
F.6_N_TNF_FAS	0	0	0	0	0	0	0.242	0	0	0	0	0	0
F.0_N_IL15_IL15RA	0	0	0	0	0.179	0	0	0	0	0	0	0	0
F.1_N_IL15_IL15RA	0	0	0	0	0.185	0	0	0	0	0	0	0	0
F.2_N_IL15_IL15RA	0	0	0	0	0.146	0	0	0	0	0	0	0	0
F.3_N_IL15_IL15RA	0	0	0	0	0.234	0	0	0	0	0	0	0	0
F.4_N_IL15_IL15RA	0	0	0	0	0.17	0	0	0	0	0	0	0	0
F.5_N_IL15_IL15RA	0	0	0	0	0.158	0	0	0	0	0	0	0	0
F.0_N_IL33 receptor_IL33	0	0	0	0	0	0.489	0	0	0	0	0	0	0
F.1_N_IL33 receptor_IL33	0	0	0	0	0	0.278	0	0	0	0	0	0	0
F.2_N_IL33 receptor_IL33	0	0	0	0	0	0.339	0	0	0	0	0	0	0
F.3_N_IL33 receptor_IL33	0	0	0	0	0	0.234	0	0	0	0	0	0	0
F.5_N_IL33 receptor_IL33	0	0	0	0	0	0.233	0	0	0	0	0	0	0
F.0_N_FLT1 complex_VEGFA	0	0	0	0	0.367	0	0	0	0	0	0	0	0
F.1_N_FLT1 complex_VEGFA	0	0	0	0	0.41	0	0	0	0	0	0	0	0
F.2_N_FLT1 complex_VEGFA	0	0	0	0	0.37	0	0	0	0	0	0	0	0
F.3_N_FLT1 complex_VEGFA	0	0	0	0	0.318	0	0	0	0	0	0	0	0
F.4_N_FLT1 complex_VEGFA	0	0	0	0	0.324	0	0	0	0	0	0	0	0
F.5_N_FLT1 complex_VEGFA	0	0	0	0	0.364	0	0	0	0	0	0	0	0
F.6_N_FLT1 complex_VEGFA	0	0	0	0	0.258	0	0	0	0	0	0	0	0
F.3_N_CD70_GPRC5B	0.268	0	0.132	0.127	0	0	0	0	0	0	0	0	0
F.4_N_CD70_GPRC5B	0.258	0	0.123	0.118	0	0	0	0	0	0	0	0	0
F.3_N_NRP1_VEGFB	0	0	0	0	0.317	0	0.247	0	0	0	0	0.18	0
F.0_N_MET_HGF	0	0	0	0	0.18	0	0	0	0.15	0	0	0	0
F.1_N_MET_HGF	0	0	0	0	0.238	0	0	0	0.207	0	0	0	0
F.2_N_MET_HGF	0	0	0	0	0.168	0	0	0	0.137	0	0	0	0
F.3_N_MET_HGF	0	0	0	0	0.21	0	0	0	0.179	0	0	0	0
F.4_N_MET_HGF	0	0	0	0	0.158	0	0	0	0.127	0	0	0	0
F.5_N_MET_HGF	0	0	0	0	0.173	0	0	0	0.142	0	0	0	0
F.6_N_MET_HGF	0	0	0	0	0.172	0	0	0	0.142	0	0	0	0
F.1_N_CXCR3_CCL19	0	0	0.34	0.333	0	0	0	0	0.261	0	0	0	0
F.2_N_CXCR3_CCL19	0	0	0.254	0.246	0	0	0	0	0.175	0	0	0	0
F.4_N_CXCR3_CCL19	0	0	0.276	0.269	0	0	0	0	0.197	0	0	0	0
F.1_N_CXCL2_DPP4	0	0	0	0	0.954	0	1.304	0	1.424	0	0	0	0
F.3_N_CXCL2_DPP4	0	0	0	0	0.952	0	1.302	0	1.422	0	0	0	0
F.0_N_IFNG_Type II IFNR	0	0	0.344	0	0	0	0	0	0	0	0	0	0
F.1_N_IFNG_Type II IFNR	0	0	0.389	0	0	0	0	0	0	0	0	0	0
F.2_N_IFNG_Type II IFNR	0	0	0.361	0	0	0	0	0	0	0	0	0	0
F.3_N_IFNG_Type II IFNR	0	0	0.304	0	0	0	0	0	0	0	0	0	0
F.4_N_IFNG_Type II IFNR	0	0	0.342	0	0	0	0	0	0	0	0	0	0
F.5_N_IFNG_Type II IFNR	0	0	0.349	0	0	0	0	0	0	0	0	0	0
F.6_N_IFNG_Type II IFNR	0	0	0.27	0	0	0	0	0	0	0	0	0	0
F.0_N_PVR_TNFSF9	0	0	0	0	0.262	0	0	0	0	0	0	0.249	0
F.2_N_PVR_TNFSF9	0	0	0	0	0.189	0	0	0	0	0	0	0.176	0
F.3_N_PVR_TNFSF9	0	0	0	0	0.192	0	0	0	0	0	0	0.179	0
F.4_N_PVR_TNFSF9	0	0	0	0	0.203	0	0	0	0	0	0	0.19	0
F.5_N_PVR_TNFSF9	0	0	0	0	0.172	0	0	0	0	0	0	0.159	0
F.6_N_PVR_TNFSF9	0	0	0	0	0.19	0	0	0	0	0	0	0.177	0
F.0_N_ACVR_1B2A receptor_INHBA	0	0	0	0	0.466	0	0	0.5	0	0	0	0	0
F.1_N_ACVR_1B2A receptor_INHBA	0	0	0	0	0.337	0	0	0.372	0	0	0	0	0
F.2_N_ACVR_1B2A receptor_INHBA	0	0	0	0	0.5	0	0	0.535	0	0	0	0	0
F.3_N_ACVR_1B2A receptor_INHBA	0	0	0	0	0.374	0	0	0.409	0	0	0	0	0
F.5_N_ACVR_1B2A receptor_INHBA	0	0	0	0	0.349	0	0	0.384	0	0	0	0	0
F.0_N_EPOR_KITLG	0	0	0	0	0	0	0	0	0	0	0	0.14	0
F.1_N_EPOR_KITLG	0	0	0	0	0	0	0	0	0	0	0	0.121	0
F.2_N_EPOR_KITLG	0	0	0	0	0	0	0	0	0	0	0	0.125	0
F.3_N_EPOR_KITLG	0	0	0	0	0	0	0	0	0	0	0	0.16	0
F.4_N_EPOR_KITLG	0	0	0	0	0	0	0	0	0	0	0	0.207	0
F.5_N_EPOR_KITLG	0	0	0	0	0	0	0	0	0	0	0	0.137	0
F.6_N_EPOR_KITLG	0	0	0	0	0	0	0	0	0	0	0	0.124	0
F.0_N_CXADR_FAM3C	0	0	0	0	0	0.41	0	0	0	0	0	0	0
F.1_N_CXADR_FAM3C	0	0	0	0	0	0.484	0	0	0	0	0	0	0
F.2_N_CXADR_FAM3C	0	0	0	0	0	0.416	0	0	0	0	0	0	0
F.3_N_CXADR_FAM3C	0	0	0	0	0	0.416	0	0	0	0	0	0	0
F.4_N_CXADR_FAM3C	0	0	0	0	0	0.341	0	0	0	0	0	0	0
F.5_N_CXADR_FAM3C	0	0	0	0	0	0.384	0	0	0	0	0	0	0
F.6_N_CXADR_FAM3C	0	0	0	0	0	0.598	0	0	0	0	0	0	0
F.5_N_PLXNB2_SEMA4D	0	0	0	0	0.076	0.157	0	0	0	0	0	0	0
F.3_N_SEMA4A_PLXND1	0	0	0	0.139	0	0	0.129	0	0.117	0	0	0	0
F.6_N_SEMA4A_PLXND1	0	0	0	0.142	0	0	0.132	0	0.12	0	0	0	0
F.0_N_SELE_GLG1	0	0	0	0	0.834	0	0	0	0	0	0	0	0
F.1_N_SELE_GLG1	0	0	0	0	0.829	0	0	0	0	0	0	0	0
F.2_N_SELE_GLG1	0	0	0	0	0.838	0	0	0	0	0	0	0	0
F.3_N_SELE_GLG1	0	0	0	0	0.895	0	0	0	0	0	0	0	0
F.4_N_SELE_GLG1	0	0	0	0	0.839	0	0	0	0	0	0	0	0
F.5_N_SELE_GLG1	0	0	0	0	0.877	0	0	0	0	0	0	0	0
F.6_N_SELE_GLG1	0	0	0	0	0.821	0	0	0	0	0	0	0	0
F.0_N_COL9A3_a1b1 complex	0	0	0	0	0	0	0	0	0	0	0.106	0	0
F.1_N_COL9A3_a1b1 complex	0	0	0	0	0	0	0	0	0	0	0.141	0	0
F.2_N_COL9A3_a1b1 complex	0	0	0	0	0	0	0	0	0	0	0.124	0	0
F.3_N_COL9A3_a1b1 complex	0	0	0	0	0	0	0	0	0	0	0.107	0	0
F.5_N_COL9A3_a1b1 complex	0	0	0	0	0	0	0	0	0	0	0.141	0	0
F.6_N_COL9A3_a1b1 complex	0	0	0	0	0	0	0	0	0	0	0.139	0	0
F.6_N_HLA-DPB1_NRG1	1.228	0	0.721	2.1	0	0	1.694	0	1.721	0	0	0	0
F.0_N_KIT_KITLG	0	0	0	0	0	0	0	0.769	0	0.392	0	0	0
F.1_N_KIT_KITLG	0	0	0	0	0	0	0	0.75	0	0.373	0	0	0
F.2_N_KIT_KITLG	0	0	0	0	0	0	0	0.754	0	0.377	0	0	0
F.3_N_KIT_KITLG	0	0	0	0	0	0	0	0.789	0	0.412	0	0	0
F.4_N_KIT_KITLG	0	0	0	0	0	0	0	0.836	0	0.459	0	0	0
F.5_N_KIT_KITLG	0	0	0	0	0	0	0	0.766	0	0.389	0	0	0
F.6_N_KIT_KITLG	0	0	0	0	0	0	0	0.753	0	0.376	0	0	0
F.0_N_PDGFA_PDGFRA	0	0	0	0	0.44	0	0	0	0	0	0	0.481	0
F.1_N_PDGFA_PDGFRA	0	0	0	0	0.534	0	0	0	0	0	0	0.575	0
F.2_N_PDGFA_PDGFRA	0	0	0	0	0.383	0	0	0	0	0	0	0.425	0
F.3_N_PDGFA_PDGFRA	0	0	0	0	0.552	0	0	0	0	0	0	0.593	0
F.4_N_PDGFA_PDGFRA	0	0	0	0	0.454	0	0	0	0	0	0	0.495	0
F.5_N_PDGFA_PDGFRA	0	0	0	0	0.426	0	0	0	0	0	0	0.467	0
F.0_N_NTRK1_GPI	0	0	0	0	0	0	0	0.18	0	0	0	0	0
F.1_N_NTRK1_GPI	0	0	0	0	0	0	0	0.187	0	0	0	0	0
F.2_N_NTRK1_GPI	0	0	0	0	0	0	0	0.201	0	0	0	0	0
F.3_N_NTRK1_GPI	0	0	0	0	0	0	0	0.217	0	0	0	0	0
F.4_N_NTRK1_GPI	0	0	0	0	0	0	0	0.175	0	0	0	0	0
F.5_N_NTRK1_GPI	0	0	0	0	0	0	0	0.169	0	0	0	0	0
F.6_N_NTRK1_GPI	0	0	0	0	0	0	0	0.167	0	0	0	0	0
F.2_N_CD28_CD86	0	0.261	0.255	0	0	0	0	0	0	0	0	0	0.364
F.6_N_IGF1_a6b4 complex	0	0	0	0	0	0	0	0	0	0	0.14	0	0
F.2_N_ALOX5_ALOX5AP	0	0	0	0	0	0	0	0.398	0	0	0	0	0
F.5_N_ALOX5_ALOX5AP	0	0	0	0.329	0	0	0	0.485	0	0	0	0	0
F.0_N_NTRK1_COPA	0	0	0	0	0	0	0	0.205	0	0	0	0	0
F.1_N_NTRK1_COPA	0	0	0	0	0	0	0	0.236	0	0	0	0	0
F.2_N_NTRK1_COPA	0	0	0	0	0	0	0	0.238	0	0	0	0	0
F.3_N_NTRK1_COPA	0	0	0	0	0	0	0	0.245	0	0	0	0	0
F.4_N_NTRK1_COPA	0	0	0	0	0	0	0	0.202	0	0	0	0	0
F.5_N_NTRK1_COPA	0	0	0	0	0	0	0	0.233	0	0	0	0	0
F.6_N_NTRK1_COPA	0	0	0	0	0	0	0	0.314	0	0	0	0	0
F.0_N_TNFRSF13B_CD70	0.439	0	0.148	0	0	0	0	0	0	0	0.167	0	0
F.2_N_TNFRSF13B_CD70	0.402	0	0.112	0	0	0	0	0	0	0	0.131	0	0
F.0_N_NTRK1_AIMP1	0	0	0	0	0	0	0	0.295	0	0	0	0	0
F.1_N_NTRK1_AIMP1	0	0	0	0	0	0	0	0.263	0	0	0	0	0
F.2_N_NTRK1_AIMP1	0	0	0	0	0	0	0	0.29	0	0	0	0	0
F.3_N_NTRK1_AIMP1	0	0	0	0	0	0	0	0.282	0	0	0	0	0
F.4_N_NTRK1_AIMP1	0	0	0	0	0	0	0	0.216	0	0	0	0	0
F.5_N_NTRK1_AIMP1	0	0	0	0	0	0	0	0.272	0	0	0	0	0
F.6_N_NTRK1_AIMP1	0	0	0	0	0	0	0	0.355	0	0	0	0	0
F.1_N_CCRL2_CCL19	0	0	0	0	0.257	0	0.331	0.25	0.289	0	0	0	0
F.2_N_CCRL2_CCL19	0	0	0	0	0.171	0	0.245	0.163	0.203	0	0	0	0
F.4_N_CCRL2_CCL19	0	0	0	0	0.193	0	0.267	0.185	0.225	0	0	0	0
F.6_N_EGFR_NRG1	0	0	0	0	0	0	0	0	0	0	0	0.121	0
F.0_N_CD40LG_a5b1 complex	0	0.264	0	0	0	0	0	0	0	0	0	0	0.259
F.1_N_CD40LG_a5b1 complex	0	0.344	0	0	0	0	0	0	0	0	0	0	0.338
F.2_N_CD40LG_a5b1 complex	0	0.285	0	0	0	0	0	0	0	0	0	0	0.279
F.3_N_CD40LG_a5b1 complex	0	0.314	0	0	0	0	0	0	0	0	0	0	0.309
F.4_N_CD40LG_a5b1 complex	0	0.324	0	0	0	0	0	0	0	0	0	0	0.319
F.5_N_CD40LG_a5b1 complex	0	0.289	0	0	0	0	0	0	0	0	0	0	0.284
F.6_N_CD40LG_a5b1 complex	0	0.183	0	0	0	0	0	0	0	0	0	0	0.178
F.0_N_SELL_CD34	0.266	0.511	0.294	0.21	0	0	0	0	0	0.316	0	0	0.551
F.3_N_SELL_CD34	0.199	0.444	0.227	0.142	0	0	0	0	0	0.249	0	0	0.484
F.0_N_PLXNB2_PTN	0	0	0	0	0.273	0.353	0	0	0	0	0	0	0
F.1_N_PLXNB2_PTN	0	0	0	0	0.169	0.25	0	0	0	0	0	0	0
F.2_N_PLXNB2_PTN	0	0	0	0	0.147	0.228	0	0	0	0	0	0	0
F.3_N_PLXNB2_PTN	0	0	0	0	0.311	0.391	0	0	0	0	0	0	0
F.4_N_PLXNB2_PTN	0	0	0	0	0.242	0.322	0	0	0	0	0	0	0
F.5_N_PLXNB2_PTN	0	0	0	0	0.165	0.245	0	0	0	0	0	0	0
F.6_N_PLXNB2_PTN	0	0	0	0	0.15	0.231	0	0	0	0	0	0	0
F.2_N_CTLA4_CD86	0	0.244	0.253	0.202	0	0	0	0	0	0	0	0	0.537
F.5_N_LGALS9_SORL1	0	0	0	0.19	0.135	0.096	0.185	0	0.13	0	0	0	0
F.1_N_TGFB3_TGFbeta receptor2	0	0	0	0	0.088	0	0	0	0	0	0	0.121	0
F.3_N_TGFB3_TGFbeta receptor2	0	0	0	0	0.139	0	0	0	0	0	0	0.172	0
F.0_N_CXCR3_CCL20	0	0	0.406	0.398	0	0	0	0	0.327	0	0	0	0
F.2_N_CXCR3_CCL20	0	0	0.565	0.557	0	0	0	0	0.486	0	0	0	0
F.5_N_CXCR3_CCL20	0	0	0.304	0	0	0	0	0	0	0	0	0	0
F.2_N_CXCR6_CXCL16	0	0.263	0.39	0	0	0	0	0	0	0	0	0	0.32
F.3_N_CXCR6_CXCL16	0	0	0.291	0	0	0	0	0	0	0	0	0	0
F.6_N_LAMC1_a6b1 complex	0	0	0	0	0.28	0	0	0	0	0	0	0.198	0
F.0_N_CD27_CD70	0.365	0.203	0.336	0	0	0	0	0	0	0	0.393	0	0.547
F.2_N_CD27_CD70	0.329	0.167	0.3	0	0	0	0	0	0	0	0.357	0	0.51
F.0_N_LGALS9_COLEC12	0	0	0	0.205	0.15	0.111	0.2	0	0.145	0	0	0	0
F.1_N_LGALS9_COLEC12	0	0	0	0.204	0.149	0.11	0.199	0	0.144	0	0	0	0
F.2_N_LGALS9_COLEC12	0	0	0	0.196	0.141	0.102	0.191	0	0.136	0	0	0	0
F.3_N_LGALS9_COLEC12	0	0	0	0.197	0.142	0.104	0.192	0	0.137	0	0	0	0
F.5_N_LGALS9_COLEC12	0	0	0	0.171	0.116	0	0.166	0	0.111	0	0	0	0
F.0_N_EREG_EGFR	0	0	0	0.662	0	0	1.158	0	1.563	0	0	0	0
F.1_N_EREG_EGFR	0	0	0	0.719	0	0.311	1.215	0.376	1.62	0	0	0	0
F.2_N_EREG_EGFR	0	0	0	0.675	0	0	1.171	0	1.576	0	0	0	0
F.3_N_EREG_EGFR	0	0	0	0.612	0	0	1.108	0	1.513	0	0	0	0
F.4_N_EREG_EGFR	0	0	0	0.604	0	0	1.1	0	1.505	0	0	0	0
F.5_N_EREG_EGFR	0	0	0	0.648	0	0	1.143	0	1.549	0	0	0	0
F.0_N_BTLA_TNFRSF14	0	0	0	0.107	0	0	0	0	0	0	0	0	0.147
F.1_N_BTLA_TNFRSF14	0	0	0	0.111	0	0	0	0	0	0	0	0	0.151
F.2_N_BTLA_TNFRSF14	0	0	0	0.15	0	0	0	0	0	0	0	0	0.19
F.3_N_BTLA_TNFRSF14	0	0	0	0.158	0	0	0	0	0	0	0	0	0.198
F.4_N_BTLA_TNFRSF14	0	0	0	0.118	0	0	0	0	0	0	0	0	0.158
F.5_N_BTLA_TNFRSF14	0	0	0	0.134	0	0	0	0	0	0	0	0	0.174
F.5_N_CD72_SEMA4D	0.125	0	0	0.116	0	0	0.173	0	0.116	0	0	0	0
F.1_N_COL15A1_a2b1 complex	0	0	0	0	0.644	0	0	0	0	0	0	0.201	0
F.2_N_COL15A1_a2b1 complex	0	0	0	0	0.573	0	0	0	0	0	0	0	0
F.5_N_COL15A1_a2b1 complex	0	0	0	0	0.565	0	0	0	0	0	0	0	0
F.0_N_HLA-DPA1_GAL	1.024	0	0	1.878	0.563	0	1.585	0	1.503	0	0	0	0
F.1_N_HLA-DPA1_GAL	1.115	0	0.642	1.969	0.654	0	1.676	0	1.594	0	0	0	0
F.2_N_HLA-DPA1_GAL	1.036	0	0	1.891	0.576	0	1.598	0	1.516	0	0	0	0
F.3_N_HLA-DPA1_GAL	1.014	0	0	1.869	0.554	0	1.576	0	1.494	0	0	0	0
F.5_N_HLA-DPA1_GAL	1.025	0	0	1.88	0.565	0	1.587	0	1.505	0	0	0	0
F.0_N_CD6_ALCAM	0	0.333	0.286	0	0	0	0	0	0	0	0	0	0.291
F.2_N_CD6_ALCAM	0	0.338	0.291	0	0	0	0	0	0	0	0	0	0.296
F.3_N_CD6_ALCAM	0	0.323	0.276	0	0	0	0	0	0	0	0	0	0.28
F.6_N_CD6_ALCAM	0	0.414	0.367	0	0	0	0	0	0	0	0	0	0.371
F.0_N_TNFRSF13B_TNFSF13B	0.459	0	0	0	0	0	0	0	0	0	0.188	0	0
F.1_N_TNFRSF13B_TNFSF13B	0.492	0	0.202	0	0	0	0	0	0	0	0.221	0	0
F.2_N_TNFRSF13B_TNFSF13B	0.536	0	0.246	0	0	0	0	0	0	0	0.265	0	0
F.3_N_TNFRSF13B_TNFSF13B	0.503	0	0.213	0	0	0	0	0	0	0	0.231	0	0
F.4_N_TNFRSF13B_TNFSF13B	0.558	0	0.268	0	0	0	0	0	0	0	0.287	0	0
F.5_N_TNFRSF13B_TNFSF13B	0.48	0	0	0	0	0	0	0	0	0	0.209	0	0
F.0_N_FPR3_HEBP1	0	0	0	0.3	0	0	0.307	0	0.34	0	0	0	0
F.1_N_FPR3_HEBP1	0	0	0	0.286	0	0	0.292	0	0.325	0	0	0	0
F.2_N_FPR3_HEBP1	0	0	0	0.255	0	0	0.262	0	0.295	0	0	0	0
F.3_N_FPR3_HEBP1	0	0	0	0.351	0	0	0.358	0	0.391	0	0	0	0
F.4_N_FPR3_HEBP1	0	0	0	0.32	0	0	0.327	0	0.36	0	0	0	0
F.5_N_FPR3_HEBP1	0	0	0	0.257	0	0	0.264	0	0.297	0	0	0	0
F.6_N_FPR3_HEBP1	0	0	0	0.22	0	0	0.227	0	0.26	0	0	0	0
F.0_N_PDCD1_FAM3C	0	0.333	0.381	0	0	0	0	0	0	0	0	0	0.365
F.1_N_PDCD1_FAM3C	0	0.407	0.455	0	0	0	0	0	0	0	0	0	0.439
F.2_N_PDCD1_FAM3C	0	0.339	0.387	0	0	0	0	0	0	0	0	0	0.372
F.3_N_PDCD1_FAM3C	0	0.339	0.387	0	0	0	0	0	0	0	0	0	0.371
F.4_N_PDCD1_FAM3C	0	0.264	0.312	0	0	0	0	0	0	0	0	0	0.297
F.5_N_PDCD1_FAM3C	0	0.307	0.355	0	0	0	0	0	0	0	0	0	0.34
F.6_N_PDCD1_FAM3C	0	0.521	0.569	0	0	0	0	0	0	0	0	0	0.553
F.0_N_CD94:NKG2A_HLA-E	0	0	0	0	0	0	0	0	0	1.038	0	0	0
F.1_N_CD94:NKG2A_HLA-E	0	0	0.872	0	0	0	0	0	0	1.058	0	0	0
F.2_N_CD94:NKG2A_HLA-E	0	0	0.964	0	0	0	0	0	0	1.149	0	0	0
F.3_N_CD94:NKG2A_HLA-E	0	0	0	0	0	0	0	0	0	1.026	0	0	0
F.4_N_CD94:NKG2A_HLA-E	0	0	0	0	0	0	0	0	0	0.976	0	0	0
F.5_N_CD94:NKG2A_HLA-E	0	0	0.976	0	0	0	0	0	0	1.162	0	0	0
F.6_N_CD94:NKG2A_HLA-E	0	0	0	0	0	0	0	0	0	0.989	0	0	0
F.0_N_TNFRSF13C_TNFSF13B	0.402	0	0.214	0	0	0	0	0	0	0	0	0	0
F.1_N_TNFRSF13C_TNFSF13B	0.435	0	0.248	0	0	0	0	0	0	0	0.186	0	0
F.2_N_TNFRSF13C_TNFSF13B	0.479	0	0.291	0	0	0	0	0	0	0	0.229	0	0
F.3_N_TNFRSF13C_TNFSF13B	0.445	0	0.258	0	0	0	0	0	0	0	0	0	0
F.4_N_TNFRSF13C_TNFSF13B	0.501	0	0.314	0	0	0	0	0	0	0	0.252	0	0
F.5_N_TNFRSF13C_TNFSF13B	0.423	0	0.235	0	0	0	0	0	0	0	0	0	0
F.2_N_LGALS9_HAVCR2	0	0	0	0.181	0.126	0	0.176	0	0.121	0	0	0	0
F.2_N_CCL21_CCR7	0	0	0	0	0.563	0	0	0	0	0	0	0.32	0
F.5_N_CCL21_CCR7	0	0	0	0	0.409	0	0	0	0	0	0	0	0
F.1_N_FN1_a2b1 complex	0	0	0	0	0	0	0	0	0	0	0	0.315	0
F.1_N_COL3A1_a2b1 complex	0	0	0	0	0	0	0	0	0	0	0	0.225	0
F.0_N_TNFSF9_IL13RA2	0	0	0	0.225	0	0	0.168	0	0	0	0	0	0
F.1_N_TNFSF9_IL13RA2	0	0	0	0.5	0	0	0.442	0	0	0	0	0	0
F.2_N_TNFSF9_IL13RA2	0	0	0	0.292	0	0	0.235	0	0	0	0	0	0
F.3_N_TNFSF9_IL13RA2	0	0	0	0.199	0	0	0	0	0	0	0	0	0
F.5_N_TNFSF9_IL13RA2	0	0	0	0.278	0	0	0.221	0	0	0	0	0	0
F.0_N_LGALS9_MRC2	0	0	0	0.302	0.247	0.208	0.297	0	0.242	0	0	0	0
F.1_N_LGALS9_MRC2	0	0	0	0.259	0.204	0.165	0.254	0	0.199	0	0	0	0
F.2_N_LGALS9_MRC2	0	0	0	0.23	0.176	0.137	0.226	0	0.171	0	0	0	0
F.3_N_LGALS9_MRC2	0	0	0	0.465	0.41	0.372	0.46	0	0.405	0	0	0	0
F.4_N_LGALS9_MRC2	0	0	0	0.313	0.259	0.22	0.309	0	0.254	0	0	0	0
F.5_N_LGALS9_MRC2	0	0	0	0.239	0.185	0.146	0.235	0	0.18	0	0	0	0
F.1_N_NOTCH2_IL24	0	0	0	0.178	0	0	0.282	0.188	0.255	0	0	0.189	0
F.1_N_CCR7_CCL19	0.747	0.584	0.463	1.155	0	0	0.547	0	0.514	0.448	0	0	0.48
F.2_N_CCR7_CCL19	0.661	0.498	0.376	1.069	0	0	0.461	0	0.428	0.362	0	0	0.394
F.4_N_CCR7_CCL19	0.683	0.52	0.399	1.091	0	0	0.483	0	0.45	0.384	0	0	0.416
F.1_N_COL14A1_a2b1 complex	0	0	0	0	0	0	0	0	0	0	0	0.304	0
F.1_N_COL1A1_a2b1 complex	0	0	0	0	0	0	0	0	0	0	0	0.22	0
F.1_N_COL12A1_a2b1 complex	0	0	0	0	0	0	0	0	0	0	0	0.212	0
F.0_N_CCL4_SLC7A1	0	0	0.574	0	0	0	0.636	0	0.332	0	0	0	0
F.1_N_CCL4_SLC7A1	0	0	0.578	0	0	0	0.639	0	0.335	0	0	0	0
F.2_N_CCL4_SLC7A1	0	0	0.572	0	0	0	0.633	0	0.329	0	0	0	0
F.5_N_CCL4_SLC7A1	0	0	0.576	0	0	0	0.638	0	0.334	0	0	0	0
F.1_N_NRP1_SEMA3A	0	0	0	0	0.301	0	0.231	0	0	0	0	0.165	0
F.3_N_NRP1_SEMA3A	0	0	0	0	0.273	0	0.203	0	0	0	0	0.136	0
F.5_N_NRP1_SEMA3A	0	0	0	0	0.272	0	0.202	0	0	0	0	0.135	0
F.1_N_COL5A2_a2b1 complex	0	0	0	0	0	0	0	0	0	0	0	0.209	0
F.1_N_COL6A2_a2b1 complex	0	0	0	0	0	0	0	0	0	0	0	0.492	0
F.2_N_COL6A2_a2b1 complex	0	0	0	0	0	0	0	0	0	0	0	0.421	0
F.5_N_COL6A2_a2b1 complex	0	0	0	0	0	0	0	0	0	0	0	0.413	0
F.3_N_FN1_aVb5 complex	0	0	0	0	0	0	0	0	0	0	0	0.294	0
F.5_N_MDK_SORL1	0	0	0	0	0.218	0.19	0	0	0	0	0	0	0
F.0_N_LGALS9_LRP1	0	0	0	0.422	0.368	0.329	0.418	0	0.363	0	0	0	0
F.1_N_LGALS9_LRP1	0	0	0	0.368	0.313	0.274	0.363	0	0.308	0	0	0	0
F.2_N_LGALS9_LRP1	0	0	0	0.32	0.266	0.227	0.316	0	0.261	0	0	0	0
F.3_N_LGALS9_LRP1	0	0	0	0.477	0.422	0.384	0.472	0	0.417	0	0	0	0
F.4_N_LGALS9_LRP1	0	0	0	0.4	0.346	0.307	0.395	0	0.341	0	0	0	0
F.5_N_LGALS9_LRP1	0	0	0	0.386	0.332	0.293	0.381	0	0.327	0	0	0	0
F.6_N_LGALS9_LRP1	0	0	0	0.21	0	0	0.205	0	0	0	0	0	0
F.1_N_COL6A1_a2b1 complex	0	0	0	0	0	0	0	0	0	0	0	0.401	0
F.2_N_COL6A1_a2b1 complex	0	0	0	0	0	0	0	0	0	0	0	0.33	0
F.5_N_COL6A1_a2b1 complex	0	0	0	0	0	0	0	0	0	0	0	0.322	0
F.1_N_TNC_a8b1 complex	0	0	0	0	0	0	0	0	0	0	0	0.372	0
F.2_N_TNC_a8b1 complex	0	0	0	0	0	0	0	0	0	0	0	0.334	0
F.3_N_TNC_a8b1 complex	0	0	0	0	0	0	0	0	0	0	0	0.403	0
F.4_N_TNC_a8b1 complex	0	0	0	0	0	0	0	0	0	0	0	0.371	0
F.5_N_TNC_a8b1 complex	0	0	0	0	0	0	0	0	0	0	0	0.341	0
F.2_N_PTPRC_MRC1	0.514	1.26	1.298	0.601	0	0	0.506	0.37	0.538	0.875	0	0	1.238
F.1_N_TGFB1_TGFbeta receptor2	0.152	0.24	0.299	0.172	0.147	0	0.219	0.175	0.196	0.252	0.181	0	0.18
F.3_N_TGFB1_TGFbeta receptor2	0.203	0.291	0.35	0.224	0.198	0.198	0.271	0.226	0.248	0.303	0.232	0.192	0.231
F.1_N_FN1_a8b1 complex	0	0	0	0	0	0	0	0	0	0	0	0.251	0
F.3_N_FN1_a8b1 complex	0	0	0	0	0	0	0	0	0	0	0	0.281	0
F.4_N_FN1_a8b1 complex	0	0	0	0	0	0	0	0	0	0	0	0.25	0
F.0_N_CCR6_CCL20	0	0.426	0.316	0	0	0	0	0	0	0.342	0	0	0.524
F.1_N_CCR6_CCL20	0	0.266	0	0	0	0	0	0	0	0	0	0	0.363
F.2_N_CCR6_CCL20	0	0.585	0.475	0	0	0	0	0	0	0.501	0	0	0.682
F.3_N_CCR6_CCL20	0	0	0	0	0	0	0	0	0	0	0	0	0.356
F.5_N_CCR6_CCL20	0	0.324	0	0	0	0	0	0	0	0	0	0	0.421
F.6_N_CCR6_CCL20	0	0	0	0	0	0	0	0	0	0	0	0	0.408
F.1_N_COL4A2_a2b1 complex	0	0	0	0	0.407	0	0	0	0	0	0	0.551	0
F.2_N_COL4A2_a2b1 complex	0	0	0	0	0.335	0	0	0	0	0	0	0.479	0
F.5_N_COL4A2_a2b1 complex	0	0	0	0	0.328	0	0	0	0	0	0	0.472	0
F.1_N_COL4A1_a2b1 complex	0	0	0	0	0.56	0	0	0	0	0	0	0.897	0
F.2_N_COL4A1_a2b1 complex	0	0	0	0	0.488	0	0	0	0	0	0	0.825	0
F.5_N_COL4A1_a2b1 complex	0	0	0	0	0.481	0	0	0	0	0	0	0.818	0
F.1_N_COL18A1_a2b1 complex	0	0	0	0	0.36	0	0	0	0	0	0	0.621	0
F.2_N_COL18A1_a2b1 complex	0	0	0	0	0.288	0	0	0	0	0	0	0.55	0
F.5_N_COL18A1_a2b1 complex	0	0	0	0	0.28	0	0	0	0	0	0	0.542	0
F.1_N_LAMC1_a2b1 complex	0	0	0	0	0.359	0	0	0	0	0	0	0.277	0
F.2_N_LAMC1_a2b1 complex	0	0	0	0	0.288	0	0	0	0	0	0	0.206	0
F.5_N_LAMC1_a2b1 complex	0	0	0	0	0.28	0	0	0	0	0	0	0.198	0
F.5_N_SELL_SELPLG	0.198	0.444	0.226	0.142	0	0	0	0	0	0.248	0	0	0.484
F.0_N_HLA-DRB1_OGN	1.924	0	1.329	2.714	1.375	0	2.464	0	2.377	0.991	0	0	0.966
F.1_N_HLA-DRB1_OGN	1.533	0	0.938	2.323	0.984	0	2.073	0	1.986	0	0	0	0
F.2_N_HLA-DRB1_OGN	1.59	0	0.994	2.38	1.041	0	2.129	0	2.043	0	0	0	0
F.3_N_HLA-DRB1_OGN	1.901	0	1.305	2.691	1.352	0	2.44	0	2.354	0.968	0	0	0.943
F.4_N_HLA-DRB1_OGN	1.633	0	1.038	2.423	1.084	0	2.173	0	2.086	0	0	0	0
F.5_N_HLA-DRB1_OGN	1.572	0	0.977	2.362	1.024	0	2.112	0	2.025	0	0	0	0
F.2_N_ICAM1_aXb2 complex	0	0	0	0	0.844	0	0.417	0	0	0	0	0	0
F.1_N_CADM1_CADM1	0	0	0	0	0	0	0	0	0	0	0.168	0	0
F.2_N_CADM1_CADM1	0	0	0	0	0	0	0	0	0	0	0.106	0	0
F.3_N_CADM1_CADM1	0	0	0	0	0	0	0	0	0	0	0.163	0	0
F.4_N_CADM1_CADM1	0	0	0	0	0	0	0	0	0	0	0.16	0	0
F.5_N_CADM1_CADM1	0	0	0	0	0	0	0	0	0	0	0.145	0	0
F.6_N_CADM1_CADM1	0	0	0	0	0	0	0	0	0	0	0.522	0	0
F.5_N_TNC_a4b1 complex	0	0	0	0	0	0	0	0	0	0	0	0.371	0
F.0_N_HLA-DPA1_TNFSF9	1.109	0	0.636	1.963	0.648	0	1.67	0	1.588	0	0	0	0
F.2_N_HLA-DPA1_TNFSF9	1.036	0	0	1.89	0.576	0	1.597	0	1.516	0	0	0	0
F.3_N_HLA-DPA1_TNFSF9	1.039	0	0	1.894	0.579	0	1.601	0	1.519	0	0	0	0
F.4_N_HLA-DPA1_TNFSF9	1.05	0	0	1.904	0.589	0	1.611	0	1.529	0	0	0	0
F.5_N_HLA-DPA1_TNFSF9	1.019	0	0	1.873	0	0	1.58	0	1.498	0	0	0	0
F.6_N_HLA-DPA1_TNFSF9	1.037	0	0	1.891	0.576	0	1.598	0	1.516	0	0	0	0
F.5_N_VCAM1_a4b1 complex	0	0	0	0	0.208	0	0	0	0	0	0	0	0
F.0_N_NAMPT_IL13RA2	0	0	0	0.888	0	0	1.202	0	1.385	0	0	1.027	0
F.1_N_NAMPT_IL13RA2	0	0	0	1.163	0.901	0.953	1.477	0.99	1.659	0	0	1.302	0
F.2_N_NAMPT_IL13RA2	0	0	0	0.956	0	0	1.269	0	1.452	0	0	1.094	0
F.3_N_NAMPT_IL13RA2	0	0	0	0.862	0	0	1.176	0	1.358	0	0	1.001	0
F.5_N_NAMPT_IL13RA2	0	0	0	0.942	0	0	1.255	0	1.438	0	0	1.08	0
F.0_N_CSF1_SLC7A1	0	0	0	0	0.148	0	0	0.128	0	0	0	0	0
F.1_N_CSF1_SLC7A1	0	0	0	0	0.151	0	0	0.132	0	0	0	0	0
F.2_N_CSF1_SLC7A1	0	0	0	0	0.146	0	0	0	0	0	0	0	0
F.5_N_CSF1_SLC7A1	0	0	0	0	0.15	0	0	0.13	0	0	0	0	0
F.0_N_COL15A1_a1b1 complex	0	0	0	0	0.567	0	0	0	0	0	0	0	0
F.1_N_COL15A1_a1b1 complex	0	0	0	0	0.602	0	0	0	0	0	0	0.159	0
F.2_N_COL15A1_a1b1 complex	0	0	0	0	0.585	0	0	0	0	0	0	0	0
F.3_N_COL15A1_a1b1 complex	0	0	0	0	0.568	0	0	0	0	0	0	0	0
F.5_N_COL15A1_a1b1 complex	0	0	0	0	0.602	0	0	0	0	0	0	0.159	0
F.6_N_COL15A1_a1b1 complex	0	0	0	0	0.6	0	0	0	0	0	0	0.157	0
F.0_N_NRP1_PGF	0	0	0	0	0.307	0	0.237	0	0	0	0	0	0
F.1_N_NRP1_PGF	0	0	0	0	0.28	0	0.21	0	0	0	0	0	0
F.3_N_NRP1_PGF	0	0	0	0	0.361	0	0.291	0	0	0	0	0.224	0
F.4_N_NRP1_PGF	0	0	0	0	0.371	0	0.301	0	0	0	0	0.234	0
F.5_N_NRP1_PGF	0	0	0	0	0.285	0	0.214	0	0	0	0	0	0
F.6_N_NRP1_PGF	0	0	0	0	0.289	0	0.219	0	0	0	0	0	0
F.0_N_TGFB3_TGFBR3	0	0	0	0	0.322	0	0	0	0	0	0	0.355	0
F.1_N_TGFB3_TGFBR3	0	0	0	0	0.21	0	0	0	0	0	0	0.243	0
F.2_N_TGFB3_TGFBR3	0	0	0	0	0.191	0	0	0	0	0	0	0.224	0
F.3_N_TGFB3_TGFBR3	0	0	0	0	0.262	0	0	0	0	0	0	0.295	0
F.4_N_TGFB3_TGFBR3	0	0	0	0	0.262	0	0	0	0	0	0	0.295	0
F.5_N_TGFB3_TGFBR3	0	0	0	0	0.224	0	0	0	0	0	0	0.257	0
F.0_N_IGF2_IGF1R	0	0	0	0	0.193	0	0	0	0	0	0	0	0
F.1_N_IGF2_IGF1R	0	0	0	0	0.219	0	0	0	0	0	0	0	0
F.2_N_IGF2_IGF1R	0	0	0	0	0.215	0	0	0	0	0	0	0	0
F.3_N_IGF2_IGF1R	0	0	0	0	0.203	0	0	0	0	0	0	0	0
F.4_N_IGF2_IGF1R	0	0	0	0	0.203	0	0	0	0	0	0	0	0
F.5_N_IGF2_IGF1R	0	0	0	0	0.192	0	0	0	0	0	0	0	0
F.6_N_IGF2_IGF1R	0	0	0	0	0.208	0	0	0	0	0	0	0	0
F.0_N_IGF2_IGF2R	0	0	0	0	0.196	0	0	0	0	0	0	0	0
F.1_N_IGF2_IGF2R	0	0	0	0	0.207	0	0	0	0	0	0	0	0
F.2_N_IGF2_IGF2R	0	0	0	0	0.21	0	0	0	0	0	0	0	0
F.3_N_IGF2_IGF2R	0	0	0	0	0.225	0	0	0	0	0	0	0	0
F.4_N_IGF2_IGF2R	0	0	0	0	0.185	0	0	0	0	0	0	0	0
F.5_N_IGF2_IGF2R	0	0	0	0	0.19	0	0	0	0	0	0	0	0
F.0_N_LGALS9_PTPRK	0	0	0	0.188	0.133	0	0.183	0	0.128	0	0	0	0
F.1_N_LGALS9_PTPRK	0	0	0	0.213	0.158	0.119	0.208	0	0.153	0	0	0	0
F.2_N_LGALS9_PTPRK	0	0	0	0.187	0.132	0	0.182	0	0.127	0	0	0	0
F.3_N_LGALS9_PTPRK	0	0	0	0.233	0.179	0.14	0.229	0	0.174	0	0	0	0
F.4_N_LGALS9_PTPRK	0	0	0	0.214	0.159	0.12	0.209	0	0.154	0	0	0	0
F.5_N_LGALS9_PTPRK	0	0	0	0.206	0.151	0.112	0.201	0	0.146	0	0	0	0
F.6_N_LGALS9_PTPRK	0	0	0	0.172	0.118	0	0.168	0	0.113	0	0	0	0
F.5_N_FN1_a4b1 complex	0	0	0	0	0	0	0	0	0	0	0	0.25	0
F.0_N_PTN_PTPRS	0	0	0	0	0	0	0	0	0	0	0	0.175	0
F.1_N_PTN_PTPRS	0	0	0	0	0	0	0	0	0	0	0	0.137	0
F.2_N_PTN_PTPRS	0	0	0	0	0	0	0	0	0	0	0	0.133	0
F.3_N_PTN_PTPRS	0	0	0	0	0	0	0	0	0	0	0	0.191	0
F.4_N_PTN_PTPRS	0	0	0	0	0	0	0	0	0	0	0	0.142	0
F.5_N_PTN_PTPRS	0	0	0	0	0	0	0	0	0	0	0	0.156	0
F.6_N_PTN_PTPRS	0	0	0	0	0	0	0	0	0	0	0	0.178	0
F.5_N_JAM2_a4b1 complex	0	0	0	0	0.296	0	0	0	0	0	0	0	0
F.1_N_TNFSF10_TNFRSF10D	0	0	0	0	0.238	0.221	0	0.348	0	0	0	0	0.138
F.2_N_TNFSF10_TNFRSF10D	0	0	0	0	0.224	0.207	0	0.333	0	0	0	0	0
F.3_N_TNFSF10_TNFRSF10D	0	0	0	0	0.217	0.2	0	0.327	0	0	0	0	0
F.4_N_TNFSF10_TNFRSF10D	0	0	0	0	0.284	0.267	0	0.394	0	0	0	0	0.184
F.5_N_TNFSF10_TNFRSF10D	0	0	0	0	0.242	0.225	0	0.351	0	0	0	0	0.141
F.1_N_COL3A1_a1b1 complex	0	0	0	0	0	0	0	0	0	0	0	0.183	0
F.5_N_COL3A1_a1b1 complex	0	0	0	0	0	0	0	0	0	0	0	0.182	0
F.2_N_KLRB1_CLEC2D	0	0.719	0.374	0	0	0	0	0.239	0	1.113	0	0	0.742
F.5_N_KLRB1_CLEC2D	0	0.912	0.566	0	0	0	0	0.431	0	1.305	0	0	0.934
F.0_N_LGALS9_SLC1A5	0	0	0	0.322	0.267	0.229	0.317	0	0.262	0	0	0	0
F.1_N_LGALS9_SLC1A5	0	0	0	0.382	0.328	0.289	0.378	0	0.323	0	0	0	0
F.2_N_LGALS9_SLC1A5	0	0	0	0.276	0.221	0	0.271	0	0.216	0	0	0	0
F.3_N_LGALS9_SLC1A5	0	0	0	0.264	0.209	0	0.259	0	0.204	0	0	0	0
F.4_N_LGALS9_SLC1A5	0	0	0	0.346	0.292	0.253	0.342	0	0.287	0	0	0	0
F.5_N_LGALS9_SLC1A5	0	0	0	0.327	0.272	0.233	0.322	0	0.267	0	0	0	0
F.6_N_LGALS9_SLC1A5	0	0	0	0.327	0.273	0.234	0.323	0	0.268	0	0	0	0
F.0_N_TNFSF10_RIPK1	0	0	0	0	0.218	0.202	0	0.328	0	0	0	0	0.118
F.1_N_TNFSF10_RIPK1	0	0	0	0	0.226	0.21	0	0.336	0	0	0	0	0.126
F.2_N_TNFSF10_RIPK1	0	0	0	0	0.221	0.204	0	0.33	0	0	0	0	0
F.3_N_TNFSF10_RIPK1	0	0	0	0	0.216	0.2	0	0.326	0	0	0	0	0
F.4_N_TNFSF10_RIPK1	0	0	0	0	0.234	0.218	0	0.344	0	0	0	0	0.134
F.5_N_TNFSF10_RIPK1	0	0	0	0	0.227	0.211	0	0.337	0	0	0	0	0.127
F.0_N_NRP2_PGF	0	0	0	0.211	0.311	0	0.334	0	0	0	0	0	0
F.1_N_NRP2_PGF	0	0	0	0.184	0.284	0	0.307	0	0	0	0	0	0
F.3_N_NRP2_PGF	0	0	0	0.265	0.365	0	0.388	0	0.218	0	0	0	0
F.4_N_NRP2_PGF	0	0	0	0.274	0.374	0	0.397	0	0.228	0	0	0.202	0
F.5_N_NRP2_PGF	0	0	0	0	0.288	0	0.311	0	0	0	0	0	0
F.6_N_NRP2_PGF	0	0	0	0	0.293	0	0.315	0	0	0	0	0	0
F.1_N_COL1A1_a1b1 complex	0	0	0	0	0	0	0	0	0	0	0	0.178	0
F.0_N_LIFR_LIF	0	0	0	0	0.484	0	0	0	0	0	0	0.429	0
F.1_N_LIFR_LIF	0	0	0	0	0.747	0	0	0	0	0	0	0.693	0
F.2_N_LIFR_LIF	0	0	0	0	0.574	0	0	0	0	0	0	0.519	0
F.3_N_LIFR_LIF	0	0	0	0	0.31	0	0	0	0	0	0	0	0
F.4_N_LIFR_LIF	0	0	0	0	0.402	0	0	0	0	0	0	0.347	0
F.5_N_LIFR_LIF	0	0	0	0	0.594	0	0	0	0	0	0	0.539	0
F.6_N_LIFR_LIF	0	0	0	0	0.378	0	0	0	0	0	0	0.323	0
F.0_N_ACKR3_CXCL12	0	0	0	0	0.9	0.508	0	0	0	0	0	0.73	0
F.1_N_ACKR3_CXCL12	0	0	0	0	0.737	0.345	0	0	0	0	0	0.568	0
F.2_N_ACKR3_CXCL12	0	0	0	0	0.715	0	0	0	0	0	0	0.546	0
F.3_N_ACKR3_CXCL12	0	0	0	0	0.939	0.547	0	0	0	0	0	0.769	0
F.4_N_ACKR3_CXCL12	0	0	0	0	1.011	0.619	0	0	0	0	0	0.842	0
F.5_N_ACKR3_CXCL12	0	0	0	0	0.736	0.344	0	0	0	0	0	0.566	0
F.6_N_ACKR3_CXCL12	0	0	0	0	0.523	0	0	0	0	0	0	0	0
F.0_N_C5AR1_RPS19	0	0	0	1.869	0	0	2.177	0	2.195	0	0	0	0
F.1_N_C5AR1_RPS19	0	0	0	1.903	0	0	2.211	0	2.229	0	0	0	0
F.2_N_C5AR1_RPS19	0	0	0	1.997	0	0	2.305	0	2.323	0	0	0	0
F.3_N_C5AR1_RPS19	0	0	0	1.896	0	0	2.203	0	2.222	0	0	0	0
F.4_N_C5AR1_RPS19	0	0	0	0	0	0	2.147	0	2.165	0	0	0	0
F.5_N_C5AR1_RPS19	0	0	0	2.007	0	0	2.315	0	2.333	0	0	0	0
F.6_N_C5AR1_RPS19	0	0	0	0	0	0	2.035	0	2.053	0	0	0	0
F.0_N_TNFRSF10B_TNFSF10	0	0	0	0	0.332	0	0	0	0	0	0	0.182	0
F.2_N_TNFRSF10B_TNFSF10	0	0	0	0	0.298	0	0	0	0	0	0	0	0
F.3_N_TNFRSF10B_TNFSF10	0	0	0	0	0.348	0	0	0	0	0	0	0.198	0
F.4_N_TNFRSF10B_TNFSF10	0	0	0	0	0.378	0	0	0	0	0	0	0.228	0
F.5_N_TNFRSF10B_TNFSF10	0	0	0	0	0.306	0	0	0	0	0	0	0	0
F.0_N_JAG1_NOTCH2	0	0	0	0	0.568	0	0	0	0	0	0	0.33	0
F.1_N_JAG1_NOTCH2	0	0	0	0	0.553	0	0	0	0	0	0	0.315	0
F.2_N_JAG1_NOTCH2	0	0	0	0	0.573	0	0	0	0	0	0	0.335	0
F.3_N_JAG1_NOTCH2	0	0	0	0	0.529	0	0	0	0	0	0	0.291	0
F.4_N_JAG1_NOTCH2	0	0	0	0	0.505	0	0	0	0	0	0	0.267	0
F.5_N_JAG1_NOTCH2	0	0	0	0	0.545	0	0	0	0	0	0	0.307	0
F.6_N_JAG1_NOTCH2	0	0	0	0	0.511	0	0	0	0	0	0	0.272	0
F.0_N_NRP2_SEMA3C	0	0	0	0.387	0.487	0	0.51	0	0.341	0	0	0.315	0
F.1_N_NRP2_SEMA3C	0	0	0	0.176	0.277	0	0.299	0	0	0	0	0	0
F.2_N_NRP2_SEMA3C	0	0	0	0.223	0.323	0	0.346	0	0.177	0	0	0	0
F.3_N_NRP2_SEMA3C	0	0	0	0.222	0.322	0	0.345	0	0.176	0	0	0	0
F.4_N_NRP2_SEMA3C	0	0	0	0.185	0.285	0	0.308	0	0	0	0	0	0
F.5_N_NRP2_SEMA3C	0	0	0	0.225	0.325	0	0.348	0	0.179	0	0	0	0
F.6_N_NRP2_SEMA3C	0	0	0	0.523	0.623	0	0.646	0	0.477	0	0	0.45	0
F.1_N_FBN1_a5b1 complex	0	0	0	0	0.276	0	0	0	0	0	0	0	0
F.3_N_FBN1_a5b1 complex	0	0	0	0	0.246	0	0	0	0	0	0	0	0
F.4_N_FBN1_a5b1 complex	0	0	0	0	0.256	0	0	0	0	0	0	0	0
F.5_N_ICAM1_SPN	0	0	0	0	0.829	0	0.402	0	0	0	0	0	0
F.0_N_JAM2_JAM3	0	0	0	0	0.285	0	0	0	0	0	0	0	0
F.1_N_JAM2_JAM3	0	0	0	0	0.351	0	0	0	0	0	0	0	0
F.2_N_JAM2_JAM3	0	0	0	0	0.271	0	0	0	0	0	0	0	0
F.3_N_JAM2_JAM3	0	0	0	0	0.323	0	0	0	0	0	0	0	0
F.4_N_JAM2_JAM3	0	0	0	0	0.315	0	0	0	0	0	0	0	0
F.5_N_JAM2_JAM3	0	0	0	0	0.303	0	0	0	0	0	0	0	0
F.6_N_JAM2_JAM3	0	0	0	0	0.295	0	0	0	0	0	0	0	0
F.0_N_HLA-DPB1_TNFSF13B	1.28	0	0.772	2.151	0	0	1.746	0	1.772	0	0	0	0
F.1_N_HLA-DPB1_TNFSF13B	1.313	0	0.805	2.185	0	0	1.779	0	1.805	0	0	0	0
F.2_N_HLA-DPB1_TNFSF13B	1.357	0	0.849	2.228	0	0	1.823	0	1.849	0	0	0	0
F.3_N_HLA-DPB1_TNFSF13B	1.323	0	0.816	2.195	0	0	1.789	0	1.816	0	0	0	0
F.4_N_HLA-DPB1_TNFSF13B	1.379	0	0.871	2.251	0	0	1.845	0	1.871	0	0	0	0
F.5_N_HLA-DPB1_TNFSF13B	1.301	0	0.793	2.172	0	0	1.767	0	1.793	0	0	0	0
F.1_N_COL12A1_a1b1 complex	0	0	0	0	0	0	0	0	0	0	0	0.169	0
F.2_N_COL12A1_a1b1 complex	0	0	0	0	0	0	0	0	0	0	0	0.152	0
F.5_N_COL12A1_a1b1 complex	0	0	0	0	0	0	0	0	0	0	0	0.169	0
F.6_N_COL12A1_a1b1 complex	0	0	0	0	0	0	0	0	0	0	0	0.167	0
F.0_N_CD46_JAG1	0	0	0	0	0	0.322	0	0	0	0	0	0	0
F.1_N_CD46_JAG1	0	0.178	0	0	0.18	0.326	0	0	0	0	0	0.183	0
F.2_N_CD46_JAG1	0	0	0	0	0	0.327	0	0	0	0	0	0	0
F.3_N_CD46_JAG1	0	0.197	0.201	0	0.198	0.344	0	0	0	0	0	0.201	0
F.4_N_CD46_JAG1	0	0.222	0.226	0	0.223	0.369	0	0.209	0	0	0	0.226	0.212
F.5_N_CD46_JAG1	0	0.205	0.209	0	0.206	0.353	0	0	0	0	0	0.21	0
F.6_N_CD46_JAG1	0	0	0	0	0	0.336	0	0	0	0	0	0	0
F.0_N_MDK_LRP1	0	0	0	0	0.451	0.422	0	0	0	0	0.348	0	0
F.1_N_MDK_LRP1	0	0	0	0	0.396	0.368	0	0	0	0	0.294	0	0
F.2_N_MDK_LRP1	0	0	0	0	0.349	0.32	0	0	0	0	0.246	0	0
F.3_N_MDK_LRP1	0	0	0	0	0.505	0.477	0	0	0	0	0.403	0	0
F.4_N_MDK_LRP1	0	0	0	0	0.428	0.4	0	0	0	0	0.326	0	0
F.5_N_MDK_LRP1	0	0	0	0	0.414	0.386	0	0	0	0	0.312	0	0
F.6_N_MDK_LRP1	0	0	0	0	0.238	0	0	0	0	0	0	0	0
F.0_N_COL6A2_a1b1 complex	0	0	0	0	0	0	0	0	0	0	0	0.415	0
F.1_N_COL6A2_a1b1 complex	0	0	0	0	0	0	0	0	0	0	0	0.45	0
F.2_N_COL6A2_a1b1 complex	0	0	0	0	0	0	0	0	0	0	0	0.433	0
F.3_N_COL6A2_a1b1 complex	0	0	0	0	0	0	0	0	0	0	0	0.416	0
F.5_N_COL6A2_a1b1 complex	0	0	0	0	0	0	0	0	0	0	0	0.45	0
F.6_N_COL6A2_a1b1 complex	0	0	0	0	0	0	0	0	0	0	0	0.448	0
F.0_N_COL14A1_a1b1 complex	0	0	0	0	0	0	0	0	0	0	0	0.228	0
F.1_N_COL14A1_a1b1 complex	0	0	0	0	0	0	0	0	0	0	0	0.262	0
F.2_N_COL14A1_a1b1 complex	0	0	0	0	0	0	0	0	0	0	0	0.245	0
F.3_N_COL14A1_a1b1 complex	0	0	0	0	0	0	0	0	0	0	0	0.228	0
F.5_N_COL14A1_a1b1 complex	0	0	0	0	0	0	0	0	0	0	0	0.262	0
F.6_N_COL14A1_a1b1 complex	0	0	0	0	0	0	0	0	0	0	0	0.26	0
F.0_N_TGFB3_TGFbeta receptor1	0	0	0	0	0.099	0	0	0	0	0	0	0.133	0
F.1_N_TGFB3_TGFbeta receptor1	0	0	0	0	0.104	0	0	0	0	0	0	0.138	0
F.2_N_TGFB3_TGFbeta receptor1	0	0	0	0	0.12	0	0	0	0	0	0	0.153	0
F.3_N_TGFB3_TGFbeta receptor1	0	0	0	0	0.108	0	0	0	0	0	0	0.141	0
F.4_N_TGFB3_TGFbeta receptor1	0	0	0	0	0.1	0	0	0	0	0	0	0.133	0
F.5_N_TGFB3_TGFbeta receptor1	0	0	0	0	0.098	0	0	0	0	0	0	0.131	0
F.6_N_TGFB3_TGFbeta receptor1	0	0	0	0	0.114	0	0	0	0	0	0	0.147	0
F.3_N_EGFR_GRN	0	0	0	0	0	0	0	0	0	0	0	0.406	0
F.0_N_COL5A2_a1b1 complex	0	0	0	0	0	0	0	0	0	0	0	0.132	0
F.1_N_COL5A2_a1b1 complex	0	0	0	0	0	0	0	0	0	0	0	0.167	0
F.2_N_COL5A2_a1b1 complex	0	0	0	0	0	0	0	0	0	0	0	0.15	0
F.3_N_COL5A2_a1b1 complex	0	0	0	0	0	0	0	0	0	0	0	0.133	0
F.5_N_COL5A2_a1b1 complex	0	0	0	0	0	0	0	0	0	0	0	0.167	0
F.6_N_COL5A2_a1b1 complex	0	0	0	0	0	0	0	0	0	0	0	0.165	0
F.5_N_PLAUR_a4b1 complex	0	0	0	0	0	0	1.116	0	1.151	0	0	0	0
F.0_N_COL6A1_a1b1 complex	0	0	0	0	0	0	0	0	0	0	0	0.325	0
F.1_N_COL6A1_a1b1 complex	0	0	0	0	0	0	0	0	0	0	0	0.359	0
F.2_N_COL6A1_a1b1 complex	0	0	0	0	0	0	0	0	0	0	0	0.342	0
F.3_N_COL6A1_a1b1 complex	0	0	0	0	0	0	0	0	0	0	0	0.325	0
F.5_N_COL6A1_a1b1 complex	0	0	0	0	0	0	0	0	0	0	0	0.359	0
F.6_N_COL6A1_a1b1 complex	0	0	0	0	0	0	0	0	0	0	0	0.357	0
F.2_N_LTBR_LTB	0	0	0	0	0.324	0.268	0	0	0	0	0	0.24	0
F.5_N_LTBR_LTB	0	0	0	0	0.262	0.206	0	0	0	0	0	0	0
F.0_N_JAM3_JAM3	0	0	0	0	0.159	0	0	0	0	0	0	0.126	0
F.1_N_JAM3_JAM3	0	0	0	0	0.225	0	0	0	0	0	0	0.192	0
F.2_N_JAM3_JAM3	0	0	0	0	0.145	0	0	0	0	0	0	0	0
F.3_N_JAM3_JAM3	0	0	0	0	0.197	0	0	0	0	0	0	0.163	0
F.4_N_JAM3_JAM3	0	0	0	0	0.189	0	0	0	0	0	0	0.155	0
F.5_N_JAM3_JAM3	0	0	0	0	0.177	0	0	0	0	0	0	0.144	0
F.6_N_JAM3_JAM3	0	0	0	0	0.169	0	0	0	0	0	0	0.135	0
F.1_N_FN1_a5b1 complex	0	0	0	0	0.322	0	0	0	0	0	0	0.404	0
F.2_N_FN1_a5b1 complex	0	0	0	0	0	0	0	0	0	0	0	0.345	0
F.3_N_FN1_a5b1 complex	0	0	0	0	0	0	0	0	0	0	0	0.374	0
F.4_N_FN1_a5b1 complex	0	0	0	0	0	0	0	0	0	0	0	0.384	0
F.5_N_FN1_a5b1 complex	0	0	0	0	0	0	0	0	0	0	0	0.349	0
F.0_N_AXL_IL15RA	0	0	0	0.51	0	0	0.441	0	0.441	0	0	0.938	0
F.1_N_AXL_IL15RA	0	0	0	0.516	0	0	0.447	0	0.447	0	0	0.944	0
F.2_N_AXL_IL15RA	0	0	0	0.476	0	0	0.407	0	0.407	0	0	0.904	0
F.3_N_AXL_IL15RA	0	0	0	0.565	0	0	0.496	0	0.496	0	0	0.993	0
F.4_N_AXL_IL15RA	0	0	0	0.501	0	0	0.432	0	0.432	0	0	0.929	0
F.5_N_AXL_IL15RA	0	0	0	0.488	0	0	0.419	0	0.419	0	0	0.916	0
F.0_N_EGFR_HBEGF	0	0	0	0	0	0	0	0	0	0	0	0.247	0
F.4_N_EGFR_HBEGF	0	0	0	0	0	0	0	0	0	0	0	0.271	0
F.6_N_EGFR_HBEGF	0	0	0	0	0	0	0	0	0	0	0	0.464	0
F.0_N_LGALS9_CD44	0	0	0	0.812	0.757	0.719	0.807	0	0.753	0	0	0	0
F.1_N_LGALS9_CD44	0	0	0	0.916	0.861	0.823	0.911	0	0.856	0	0	0	0
F.2_N_LGALS9_CD44	0	0	0	0.958	0.903	0.865	0.953	0	0.898	0	0	0	0
F.3_N_LGALS9_CD44	0	0	0	0.77	0.715	0	0.765	0	0.71	0	0	0	0
F.5_N_LGALS9_CD44	0	0	0	0.912	0.857	0.818	0.907	0	0.852	0	0	0	0
F.6_N_LGALS9_CD44	0	0	0	1.167	1.112	1.073	1.162	0	1.107	0	0	0	0
F.0_N_TFRC_TNFSF13B	0	0	0	0	0	0	0.324	0	0	0	0	0	0
F.1_N_TFRC_TNFSF13B	0	0	0	0	0	0	0.358	0	0.259	0	0	0.273	0
F.2_N_TFRC_TNFSF13B	0	0	0	0.281	0	0	0.401	0	0.302	0	0	0.317	0
F.3_N_TFRC_TNFSF13B	0	0	0	0	0	0	0.368	0	0	0	0	0.284	0
F.4_N_TFRC_TNFSF13B	0.275	0	0	0.303	0	0	0.424	0	0.325	0	0	0.339	0
F.5_N_TFRC_TNFSF13B	0	0	0	0	0	0	0.345	0	0	0	0	0	0
F.0_N_CSF1_SIRPA	0	0	0	0	0.179	0	0	0.159	0	0	0	0.125	0
F.1_N_CSF1_SIRPA	0	0	0	0	0.177	0	0	0.157	0	0	0	0.122	0
F.2_N_CSF1_SIRPA	0	0	0	0	0.195	0	0	0.175	0	0	0	0.14	0
F.3_N_CSF1_SIRPA	0	0	0	0	0.151	0	0	0	0	0	0	0	0
F.5_N_CSF1_SIRPA	0	0	0	0	0.152	0	0	0	0	0	0	0	0
F.0_N_CD40_TNFSF13B	0.383	0	0	0.32	0.31	0	0	0	0	0	0	0	0
F.1_N_CD40_TNFSF13B	0.416	0	0	0.354	0.344	0	0.301	0	0	0	0	0	0
F.2_N_CD40_TNFSF13B	0.46	0	0	0.397	0.387	0	0.344	0	0	0	0	0	0
F.3_N_CD40_TNFSF13B	0.426	0	0	0.364	0.354	0	0.311	0	0	0	0	0	0
F.4_N_CD40_TNFSF13B	0.482	0	0	0.42	0.409	0	0.367	0	0	0	0	0	0
F.5_N_CD40_TNFSF13B	0.404	0	0	0.341	0.331	0	0	0	0	0	0	0	0
F.0_N_COL4A1_a1b1 complex	0	0	0	0	0.483	0	0	0	0	0	0	0.82	0
F.1_N_COL4A1_a1b1 complex	0	0	0	0	0.518	0	0	0	0	0	0	0.855	0
F.2_N_COL4A1_a1b1 complex	0	0	0	0	0.5	0	0	0	0	0	0	0.837	0
F.3_N_COL4A1_a1b1 complex	0	0	0	0	0.483	0	0	0	0	0	0	0.821	0
F.5_N_COL4A1_a1b1 complex	0	0	0	0	0.517	0	0	0	0	0	0	0.854	0
F.6_N_COL4A1_a1b1 complex	0	0	0	0	0.515	0	0	0	0	0	0	0.852	0
F.0_N_COL4A2_a1b1 complex	0	0	0	0	0.33	0	0	0	0	0	0	0.474	0
F.1_N_COL4A2_a1b1 complex	0	0	0	0	0.365	0	0	0	0	0	0	0.509	0
F.2_N_COL4A2_a1b1 complex	0	0	0	0	0.347	0	0	0	0	0	0	0.492	0
F.3_N_COL4A2_a1b1 complex	0	0	0	0	0.33	0	0	0	0	0	0	0.475	0
F.5_N_COL4A2_a1b1 complex	0	0	0	0	0.364	0	0	0	0	0	0	0.509	0
F.6_N_COL4A2_a1b1 complex	0	0	0	0	0.362	0	0	0	0	0	0	0.506	0
F.0_N_COL18A1_a1b1 complex	0	0	0	0	0.283	0	0	0	0	0	0	0.545	0
F.1_N_COL18A1_a1b1 complex	0	0	0	0	0.317	0	0	0	0	0	0	0.579	0
F.2_N_COL18A1_a1b1 complex	0	0	0	0	0.3	0	0	0	0	0	0	0.562	0
F.3_N_COL18A1_a1b1 complex	0	0	0	0	0.283	0	0	0	0	0	0	0.545	0
F.5_N_COL18A1_a1b1 complex	0	0	0	0	0.317	0	0	0	0	0	0	0.579	0
F.6_N_COL18A1_a1b1 complex	0	0	0	0	0.315	0	0	0	0	0	0	0.577	0
F.0_N_CD2_CD58	0	0.713	0.732	0	0	0	0	0	0	0.37	0	0	1.05
F.1_N_CD2_CD58	0	0.7	0.719	0	0	0	0	0	0	0.357	0	0	1.037
F.2_N_CD2_CD58	0	0.762	0.781	0	0	0	0	0	0	0.419	0	0	1.099
F.3_N_CD2_CD58	0	0.721	0.741	0	0	0	0	0	0	0.378	0	0	1.058
F.4_N_CD2_CD58	0	0.704	0.723	0	0	0	0	0	0	0.361	0	0	1.041
[truncated: 181 more rows]
