# Supplementary material for: Integrated single-cell transcriptome analysis reveals heterogeneity of esophageal squamous cell carcinoma microenvironment
Source: Nat Commun. 2021 Dec 17;12:7335. doi: 10.1038/s41467-021-27599-5 (PMC8683407; doi:10.1038/s41467-021-27599-5)
Supplement: Supplementary file 8 — Source data [file 41467_2021_27599_MOESM8_ESM.zip]

Archive with 3 entries (2 files):
- 7. Source data/Source data_Main Figure-1113.xlsx
- 7. Source data/Source data_Supplementary Figure-1113.xlsx
- 7. Source data/
