# Supplementary material for: Integrated single-cell transcriptome analysis reveals heterogeneity of esophageal squamous cell carcinoma microenvironment
Source: Nat Commun. 2021 Dec 17;12:7335. doi: 10.1038/s41467-021-27599-5 (PMC8683407; doi:10.1038/s41467-021-27599-5)
Supplement: Supplementary file 8 — Source data [file 41467_2021_27599_MOESM8_ESM.zip › 7. Source data/Source data_Main Figure-1113.xlsx]

## Sheet: Fig. 1D
	Fibroblasts	B cells	Myeloid	Endothelial	Epithelial_Tumor	T cells	Mast	Smooth_Muscle_Cells
Nonmalignant	0.602929	0.560843	0.513468	0.60235	0.144564	0.484981	0.431462	0.504692
Tumor	0.397071	0.439157	0.486532	0.39765	0.855436	0.515019	0.568538	0.495308
	Fibroblasts	B cells	Myeloid	Endothelial	Epithelial_Tumor	T cells	Mast	Smooth_Muscle_Cells
009	0.12456	0.0541383	0.0460298	0.187904	0.0498333	0.0537872	0.0426446	0.04854
846	0.107114	0.038767	0.0847433	0.0654704	0.38731	0.0814478	0.0763715	0.0469199
836	0.092865	0.173971	0.0670149	0.0497776	0.0116452	0.0633273	0.0216473	0.187562
658	0.173653	0.120626	0.214986	0.275339	0.0624677	0.174731	0.44424	0.13399
865	0.0413835	0.0158883	0.00829127	0.0178759	0.228529	0.06373	0.00975757	0.0148087
986	0.0368171	0.113691	0.100064	0.035032	0.0194895	0.226176	0.0633765	0.146462
944	0.0807495	0.0846941	0.0347019	0.0610133	0.0906992	0.0773738	0.0389443	0.186984
787	0.105177	0.0376632	0.13208	0.103453	0.0441251	0.0312612	0.0194956	0.0968323
866	0.0313611	0.232253	0.0812578	0.116249	0.0211021	0.0819163	0.0710641	0.0288979
585	0.0452512	0.0849443	0.115284	0.0208326	0.0745186	0.106045	0.183207	0.0859415
686	0.161069	0.0433635	0.115547	0.0670527	0.0102805	0.0402045	0.0292518	0.0230619

## Sheet: Fig. 2B
	F:0	F:2	F:5	F:3	F:1	F:4	F:6
Nonmalignant	0.439008	0.514381	0.642537	0.158086	0.686522	0.572288	0.467394
Tumor	0.560992	0.485619	0.357463	0.841914	0.313478	0.427712	0.532606
	F:0	F:2	F:5	F:3	F:1	F:4	F:6
009	0.611272	0.117052	0.0216763	0.00722543	0.215318	0.0144509	0.0130058
846	0.616071	0.0062996	0.0157242	0.119444	0.203175	0.0329861	0.0062996
866	0.369919	0.0284553	0.0406504	0.154472	0.296748	0.0813008	0.0284553
686	0.616554	0.0135135	0.0135135	0.151182	0.155405	0.0481419	0.00168919
944	0.371069	0.0157233	0.00628931	0.185535	0.163522	0.0880503	0.169811
865	0.47619	0	0	0.261905	0.190476	0.0714286	0
986	0.314685	0.013986	0.034965	0.314685	0.174825	0.132867	0.013986
585	0.111111	0.015873	0.015873	0.492063	0.269841	0.0952381	0
658	0.483246	0.0120469	0.00795794	0.20233	0.20891	0.0661306	0.0193794
836	0.736111	0.0262346	0.0200617	0.037037	0.111111	0.0679012	0.00154321
787	0.451807	0.0150602	0.00301205	0.346386	0.156627	0.0271084	0

## Sheet: Fig2C
	avg.exp	pct.exp	features.plot	id	avg.exp.scaled
PLA2G2A	19.2878	47.0706	PLA2G2A	F:0	2.19638
MFAP5	9.11779	68.9774	MFAP5	F:0	2.07276
GSN	46.3871	96.4884	GSN	F:0	2.12147
CFD	120.103	94.3959	CFD	F:0	1.96665
SLPI	4.21045	47.3617	SLPI	F:0	2.16161
IGFBP6	19.9292	88.246	IGFBP6	F:0	2.07055
PCOLCE2	3.30178	55.0764	PCOLCE2	F:0	2.11692
EFEMP1	5.26196	78.548	EFEMP1	F:0	2.10423
PTX3	6.9773	48.1623	PTX3	F:0	0.771868
G0S2	16.0015	47.853	G0S2	F:0	1.32945
MMP1	3.84434	19.8144	MMP1	F:0	0
TFPI2	3.54671	36.5357	TFPI2	F:0	0
CEMIP	0.387459	9.35226	CEMIP	F:0	0
TM4SF1	2.76759	31.1499	TM4SF1	F:0	0
THBS2	2.38451	55.2766	THBS2	F:0	0
PTGDS	11.316	45.8697	PTGDS	F:0	0
IL13RA2	0.484006	12.0815	IL13RA2	F:0	0
MMP10	1.38905	15.9389	MMP10	F:0	0
MMP3	1.23026	8.13319	MMP3	F:0	0
CXCL5	1.46132	15.0473	CXCL5	F:0	0
HLA-DRA	0.735003	36.1354	HLA-DRA	F:0	0
CD74	1.45817	49.0357	CD74	F:0	0
HLA-DRB1	0.603648	27.9112	HLA-DRB1	F:0	0
HLA-DPB1	0.527748	30.5859	HLA-DPB1	F:0	0
HLA-DPA1	0.390127	24.8726	HLA-DPA1	F:0	0
HLA-DQA1	0.0673792	4.53057	HLA-DQA1	F:0	0
HLA-DQB1	0.0703905	5.00364	HLA-DQB1	F:0	0
SRGN	0.613059	27.147	SRGN	F:0	0
FCER1G	0.133831	9.17031	FCER1G	F:0	0
IL1B	0.105459	6.49563	IL1B	F:0	0
COL1A1	4.17814	42.6128	COL1A1	F:0	0
COL3A1	4.07387	42.7038	COL3A1	F:0	0
POSTN	0.0575267	1.52838	POSTN	F:0	0
CTHRC1	0.868877	24.8908	CTHRC1	F:0	0
SPARC	4.85545	69.4141	SPARC	F:0	0
COL1A2	8.37701	74.3268	COL1A2	F:0	0
MMP11	0.0139849	1.12809	MMP11	F:0	0
BGN	2.14358	51.8559	BGN	F:0	0
TAGLN	1.22333	25.4185	TAGLN	F:0	0
CST1	0.0220133	0.564047	CST1	F:0	0
FOSB	5.84308	67.5036	FOSB	F:0	0
JUN	9.61498	78.1295	JUN	F:0	0
ATF3	2.45397	51.6194	ATF3	F:0	0
ZFP36	10.9507	79.7853	ZFP36	F:0	0.00389701
DNAJB1	8.52376	66.6849	DNAJB1	F:0	0
GADD45B	9.0528	67.6674	GADD45B	F:0	0.00601793
EGR1	4.56411	57.6237	EGR1	F:0	0
FOS	10.8	63.2824	FOS	F:0	0
HSPA1A	10.7152	74.3268	HSPA1A	F:0	0
HSPA1B	5.05269	56.5502	HSPA1B	F:0	0
PTPRC	0.0479523	3.05677	PTPRC	F:0	0
CD7	0.0755596	5.38574	CD7	F:0	0
ARHGDIB	0.123362	7.7147	ARHGDIB	F:0	0
IL7R	0.127436	6.93231	IL7R	F:0	0
SARAF	1.18409	55.6041	SARAF	F:0	0
RGS1	0.142071	10.2984	RGS1	F:0	0
CXCR4	0.379366	16.139	CXCR4	F:0	0
KLRB1	0.0216682	1.34643	KLRB1	F:0	0
CCL5	0.0606094	2.72926	CCL5	F:0	0
FSTL3	0.485111	26.492	FSTL3	F:0	0
GPM6B	0.0497976	3.3115	GPM6B	F:0	0
FGL2	0.544225	27.4927	FGL2	F:0	0
CDH19	0.0155117	0.345706	CDH19	F:0	0
SPINT2	0.038356	2.32897	SPINT2	F:0	0
TFF3	0.0587669	2.51092	TFF3	F:0	0
CRYAB	4.02932	43.377	CRYAB	F:0	0
GRP	0.0174036	0.509461	GRP	F:0	0
ASCL1	0.00664743	0.473071	ASCL1	F:0	0
SPP1	0.0203265	1.18268	SPP1	F:0	0
PLA2G2A1	0.839938	12.3858	PLA2G2A	F:1	0
MFAP51	0.138536	5.7868	MFAP5	F:1	0
GSN1	6.57667	80.1269	GSN	F:1	0
CFD1	28.4055	91.0914	CFD	F:1	0
SLPI1	0.150671	8.47716	SLPI	F:1	0
IGFBP61	3.20523	65.6345	IGFBP6	F:1	0
PCOLCE21	0.0305485	2.1066	PCOLCE2	F:1	0
EFEMP11	0.706016	30.0254	EFEMP1	F:1	0
PTX31	1.19913	19.3655	PTX3	F:1	0
G0S21	4.47286	27.2589	G0S2	F:1	0
MMP12	39.3073	54.5178	MMP1	F:1	2.14938
TFPI21	17.8452	84.1117	TFPI2	F:1	2.10627
CEMIP1	4.64675	52.1066	CEMIP	F:1	2.10371
TM4SF11	11.5196	64.3401	TM4SF1	F:1	1.98253
THBS21	10.3482	90.7107	THBS2	F:1	1.97307
PTGDS1	53.2804	96.7005	PTGDS	F:1	1.33594
IL13RA21	3.2604	39.3147	IL13RA2	F:1	2.07516
MMP101	5.95769	41.9036	MMP10	F:1	2.04399
MMP31	7.45351	25.736	MMP3	F:1	2.0386
CXCL51	5.68407	30.4569	CXCL5	F:1	1.34401
HLA-DRA1	0.663067	38.9848	HLA-DRA	F:1	0
CD741	1.55446	54.7208	CD74	F:1	0
HLA-DRB11	0.447217	26.599	HLA-DRB1	F:1	0
HLA-DPB11	0.530424	37.2081	HLA-DPB1	F:1	0
HLA-DPA11	0.261313	20.0761	HLA-DPA1	F:1	0
HLA-DQA11	0.066056	5.20305	HLA-DQA1	F:1	0
HLA-DQB11	0.0876031	6.95431	HLA-DQB1	F:1	0
SRGN1	0.661742	30.7614	SRGN	F:1	0
FCER1G1	0.114558	9.92386	FCER1G	F:1	0
IL1B1	0.123755	7.13198	IL1B	F:1	0
COL1A11	3.02793	36.7513	COL1A1	F:1	0
COL3A11	4.39355	35.9391	COL3A1	F:1	0
POSTN1	0.363993	4.26396	POSTN	F:1	0
CTHRC11	0.867799	25.0254	CTHRC1	F:1	0
SPARC1	3.37739	74.0102	SPARC	F:1	0
COL1A21	6.26715	72.335	COL1A2	F:1	0
MMP111	0.123231	2.53807	MMP11	F:1	0
BGN1	1.73212	55.8883	BGN	F:1	0
TAGLN1	2.26373	39.4924	TAGLN	F:1	0
CST11	0.181781	1.80203	CST1	F:1	0
FOSB1	5.59358	78.3503	FOSB	F:1	0
2021-06-01	7.8952	83.4772	JUN	F:1	0
ATF31	0.736023	29.0102	ATF3	F:1	0
ZFP361	6.4935	79.3147	ZFP36	F:1	0
DNAJB11	2.56147	51.7005	DNAJB1	F:1	0
GADD45B1	2.01787	52.5381	GADD45B	F:1	0
EGR11	3.26042	63.2487	EGR1	F:1	0
FOS1	7.52637	68.2234	FOS	F:1	0
HSPA1A1	3.73384	57.8173	HSPA1A	F:1	0
HSPA1B1	1.89084	38.2741	HSPA1B	F:1	0
PTPRC1	0.0651451	4.3401	PTPRC	F:1	0
CD71	0.0914903	7.56345	CD7	F:1	0
ARHGDIB1	0.0886904	7.13198	ARHGDIB	F:1	0
IL7R1	0.120653	7.81726	IL7R	F:1	0
SARAF1	1.18952	61.6244	SARAF	F:1	0
RGS11	0.164296	12.7157	RGS1	F:1	0
CXCR41	1.65438	34.8223	CXCR4	F:1	0
KLRB11	0.0337057	2.13198	KLRB1	F:1	0
CCL51	0.0742054	4.44162	CCL5	F:1	0
FSTL31	0.368246	24.7716	FSTL3	F:1	0
GPM6B1	0.146552	9.61929	GPM6B	F:1	0
FGL21	0.0712949	5.1269	FGL2	F:1	0
CDH191	0.00623011	0.507614	CDH19	F:1	0
SPINT21	0.0257544	2.05584	SPINT2	F:1	0
TFF31	0.0230305	1.37056	TFF3	F:1	0
CRYAB1	1.14789	25.1269	CRYAB	F:1	0
GRP1	0.00564107	0.279188	GRP	F:1	0
ASCL11	0.00403948	0.253807	ASCL1	F:1	0
SPP11	0.0081856	0.888325	SPP1	F:1	0
PLA2G2A2	3.54962	17.9153	PLA2G2A	F:2	0
MFAP52	1.94216	28.6645	MFAP5	F:2	0
GSN2	14.3886	84.6906	GSN	F:2	0
CFD2	38.2046	83.3876	CFD	F:2	0
SLPI2	1.20467	26.7101	SLPI	F:2	0.0388641
IGFBP62	6.58307	61.8893	IGFBP6	F:2	0
PCOLCE22	0.880142	23.4528	PCOLCE2	F:2	0.0120973
EFEMP12	1.49971	41.6938	EFEMP1	F:2	0
PTX32	2.90876	33.5505	PTX3	F:2	0
G0S22	16.7303	55.3746	G0S2	F:2	1.43828
MMP13	12.2557	37.4593	MMP1	F:2	0.151793
TFPI22	6.84615	51.4658	TFPI2	F:2	0.0551123
CEMIP2	1.61534	26.3844	CEMIP	F:2	0.227646
TM4SF12	5.2355	46.2541	TM4SF1	F:2	0.250683
THBS22	3.94484	55.7003	THBS2	F:2	0
PTGDS2	16.7895	59.2834	PTGDS	F:2	0
IL13RA22	1.15205	21.1726	IL13RA2	F:2	0.197782
MMP102	1.75962	25.7329	MMP10	F:2	0
MMP32	3.33665	16.2866	MMP3	F:2	0.412872
CXCL52	6.04701	38.7622	CXCL5	F:2	1.48936
HLA-DRA2	21.8295	94.4625	HLA-DRA	F:2	2.26591
CD742	20.9369	93.1596	CD74	F:2	2.26382
HLA-DRB12	10.3807	86.645	HLA-DRB1	F:2	2.26325
HLA-DPB12	8.10726	81.4332	HLA-DPB1	F:2	2.26285
HLA-DPA12	5.47704	75.8958	HLA-DPA1	F:2	2.2659
HLA-DQA12	3.54417	67.4267	HLA-DQA1	F:2	2.26472
HLA-DQB12	3.11147	62.5407	HLA-DQB1	F:2	2.26362
SRGN2	9.81195	81.759	SRGN	F:2	1.17069
FCER1G2	3.03883	42.0195	FCER1G	F:2	2.26557
IL1B2	5.3933	28.6645	IL1B	F:2	2.26737
COL1A12	3.70297	30.9446	COL1A1	F:2	0
COL3A12	3.80555	35.1792	COL3A1	F:2	0
POSTN2	0.402513	4.88599	POSTN	F:2	0
CTHRC12	0.836322	20.5212	CTHRC1	F:2	0
SPARC2	3.41361	53.4202	SPARC	F:2	0
COL1A22	5.30776	57.329	COL1A2	F:2	0
MMP112	0.0401556	2.28013	MMP11	F:2	0
BGN2	1.4475	42.3453	BGN	F:2	0
TAGLN2	3.80802	32.899	TAGLN	F:2	0
CST12	0.0342681	1.30293	CST1	F:2	0
FOSB2	4.40433	60.2606	FOSB	F:2	0
2021-06-02	6.62021	73.9414	JUN	F:2	0
ATF32	1.04887	36.1564	ATF3	F:2	0
ZFP362	6.63598	75.57	ZFP36	F:2	0
DNAJB12	3.50503	50.4886	DNAJB1	F:2	0
GADD45B2	4.77533	57.9805	GADD45B	F:2	0
EGR12	2.10122	43.3225	EGR1	F:2	0
FOS2	8.31395	64.4951	FOS	F:2	0
HSPA1A2	5.07973	57.6547	HSPA1A	F:2	0
HSPA1B2	2.18097	39.4137	HSPA1B	F:2	0
PTPRC2	0.736839	34.5277	PTPRC	F:2	0.0410455
CD72	0.369813	13.6808	CD7	F:2	0
ARHGDIB2	1.00991	41.6938	ARHGDIB	F:2	0.403057
IL7R2	0.771228	22.8013	IL7R	F:2	0.0700636
SARAF2	2.09615	71.3355	SARAF	F:2	0
RGS12	1.38528	36.8078	RGS1	F:2	0.430441
CXCR42	3.95794	68.7296	CXCR4	F:2	0.84483
KLRB12	0.0914876	3.25733	KLRB1	F:2	0
CCL52	0.163232	5.21173	CCL5	F:2	0
FSTL32	0.334888	19.2182	FSTL3	F:2	0
GPM6B2	0.117487	7.81759	GPM6B	F:2	0
FGL22	0.646843	28.9902	FGL2	F:2	0
CDH192	0.00974843	0.651466	CDH19	F:2	0
SPINT22	0.219405	13.355	SPINT2	F:2	0
TFF32	0.0429707	2.60586	TFF3	F:2	0
CRYAB2	1.83356	30.2932	CRYAB	F:2	0
GRP2	0	0	GRP	F:2	0
ASCL12	0.0111629	0.325733	ASCL1	F:2	0
SPP12	0.113748	1.62866	SPP1	F:2	0
PLA2G2A3	2.64905	23.7805	PLA2G2A	F:3	0
MFAP53	3.68043	54.1667	MFAP5	F:3	0.337134
GSN3	8.2451	80.3862	GSN	F:3	0
CFD3	13.4607	58.9431	CFD	F:3	0
SLPI3	0.517104	15.752	SLPI	F:3	0
IGFBP63	7.07791	78.1504	IGFBP6	F:3	0
PCOLCE23	0.398031	16.2602	PCOLCE2	F:3	0
EFEMP13	1.98361	55.3862	EFEMP1	F:3	0.117841
PTX33	0.940431	21.2398	PTX3	F:3	0
G0S23	3.02664	30.8943	G0S2	F:3	0
MMP14	3.91947	28.252	MMP1	F:3	0
TFPI23	1.39698	28.5569	TFPI2	F:3	0
CEMIP3	0.253653	11.687	CEMIP	F:3	0
TM4SF13	1.47078	33.2317	TM4SF1	F:3	0
THBS23	3.42831	81.7073	THBS2	F:3	0
PTGDS3	14.895	47.6626	PTGDS	F:3	0
IL13RA23	0.178931	6.60569	IL13RA2	F:3	0
MMP103	0.468584	16.4634	MMP10	F:3	0
MMP33	1.14245	10.3659	MMP3	F:3	0
CXCL53	0.540189	14.2276	CXCL5	F:3	0
HLA-DRA3	0.61395	39.4309	HLA-DRA	F:3	0
CD743	1.25347	52.3374	CD74	F:3	0
HLA-DRB13	0.490858	30.1829	HLA-DRB1	F:3	0
HLA-DPB13	0.358039	28.5569	HLA-DPB1	F:3	0
HLA-DPA13	0.301868	25.7114	HLA-DPA1	F:3	0
HLA-DQA13	0.0751953	6.09756	HLA-DQA1	F:3	0
HLA-DQB13	0.0826226	6.80894	HLA-DQB1	F:3	0
SRGN3	0.441452	28.5569	SRGN	F:3	0
FCER1G3	0.123738	10.9756	FCER1G	F:3	0
IL1B3	0.179555	8.43496	IL1B	F:3	0
COL1A13	97.3252	95.7317	COL1A1	F:3	2.26581
COL3A13	68.7798	95.935	COL3A1	F:3	2.2621
POSTN3	13.5986	67.5813	POSTN	F:3	2.26681
CTHRC13	16.1984	86.3821	CTHRC1	F:3	2.26672
SPARC3	47.948	98.374	SPARC	F:3	2.20621
COL1A23	70.3747	98.1707	COL1A2	F:3	2.25829
MMP113	6.91283	40.1423	MMP11	F:3	2.26756
BGN3	15.2609	92.4797	BGN	F:3	2.24108
TAGLN3	15.2048	73.5772	TAGLN	F:3	2.1758
CST13	21.5062	32.2154	CST1	F:3	2.2624
FOSB3	5.25033	79.4715	FOSB	F:3	0
2021-06-03	12.5148	92.0732	JUN	F:3	0
ATF33	2.22717	63.0081	ATF3	F:3	0
ZFP363	6.88755	83.6382	ZFP36	F:3	0
DNAJB13	10.6593	86.0772	DNAJB1	F:3	0.143487
GADD45B3	6.70556	77.2358	GADD45B	F:3	0
EGR13	4.66291	72.1545	EGR1	F:3	0
FOS3	12.4987	81.5041	FOS	F:3	0
HSPA1A3	18.6977	84.6545	HSPA1A	F:3	0.328788
HSPA1B3	10.1919	71.9512	HSPA1B	F:3	0.420304
PTPRC3	0.0321508	3.55691	PTPRC	F:3	0
CD73	0.0803595	7.8252	CD7	F:3	0
ARHGDIB3	0.116672	11.3821	ARHGDIB	F:3	0
IL7R3	0.189981	11.3821	IL7R	F:3	0
SARAF3	1.73761	74.2886	SARAF	F:3	0
RGS13	0.166419	16.2602	RGS1	F:3	0
CXCR43	0.256981	19.2073	CXCR4	F:3	0
KLRB13	0.0380366	2.23577	KLRB1	F:3	0
CCL53	0.245743	8.23171	CCL5	F:3	0
FSTL33	0.699669	43.6992	FSTL3	F:3	0
GPM6B3	0.330724	18.3943	GPM6B	F:3	0
FGL23	0.179251	11.3821	FGL2	F:3	0
CDH193	0.00666504	0.304878	CDH19	F:3	0
SPINT23	0.0949881	6.30081	SPINT2	F:3	0
TFF33	0.1169	3.76016	TFF3	F:3	0
CRYAB3	3.88287	51.8293	CRYAB	F:3	0
GRP3	0.184264	5.38618	GRP	F:3	0
ASCL13	0.0316378	1.32114	ASCL1	F:3	0
SPP13	0.0457708	4.26829	SPP1	F:3	0
PLA2G2A4	4.2741	20.3426	PLA2G2A	F:4	0
MFAP54	0.878349	15.3105	MFAP5	F:4	0
GSN4	15.0666	77.7302	GSN	F:4	0
CFD4	55.7051	88.3298	CFD	F:4	0.286946
SLPI4	0.807598	14.7752	SLPI	F:4	0
IGFBP64	6.72376	72.1627	IGFBP6	F:4	0
PCOLCE24	0.337259	8.35118	PCOLCE2	F:4	0
EFEMP14	1.46084	35.2248	EFEMP1	F:4	0
PTX34	1.322	21.6274	PTX3	F:4	0
G0S24	1.43157	25.5889	G0S2	F:4	0
MMP15	1.05935	11.8844	MMP1	F:4	0
TFPI24	3.88277	51.0707	TFPI2	F:4	0
CEMIP4	0.259349	7.60171	CEMIP	F:4	0
TM4SF14	1.4577	26.5525	TM4SF1	F:4	0
THBS24	2.36785	55.5675	THBS2	F:4	0
PTGDS4	56.3865	81.4775	PTGDS	F:4	1.48867
IL13RA24	0.118349	3.42612	IL13RA2	F:4	0
MMP104	0.231684	5.56745	MMP10	F:4	0
MMP34	0.279336	3.53319	MMP3	F:4	0
CXCL54	0.36576	5.88865	CXCL5	F:4	0
HLA-DRA4	0.799228	31.9058	HLA-DRA	F:4	0
CD744	1.66733	47.8587	CD74	F:4	0
HLA-DRB14	0.613311	24.4111	HLA-DRB1	F:4	0
HLA-DPB14	0.525524	26.7666	HLA-DPB1	F:4	0
HLA-DPA14	0.352678	18.8437	HLA-DPA1	F:4	0
HLA-DQA14	0.0666327	3.21199	HLA-DQA1	F:4	0
HLA-DQB14	0.0908678	5.13919	HLA-DQB1	F:4	0
SRGN4	0.734897	26.5525	SRGN	F:4	0
FCER1G4	0.080425	5.35332	FCER1G	F:4	0
IL1B4	0.112904	5.78158	IL1B	F:4	0
COL1A14	5.36981	60.2784	COL1A1	F:4	0
COL3A14	6.03619	46.6809	COL3A1	F:4	0
POSTN4	0.183072	4.38972	POSTN	F:4	0
CTHRC14	0.949017	19.7002	CTHRC1	F:4	0
SPARC4	4.76457	73.7687	SPARC	F:4	0
COL1A24	8.29394	78.8009	COL1A2	F:4	0
MMP114	0.0693818	3.10493	MMP11	F:4	0
BGN4	2.94263	56.8522	BGN	F:4	0
TAGLN4	3.30825	46.8951	TAGLN	F:4	0
CST14	0.703385	2.03426	CST1	F:4	0
FOSB4	21.17	92.8266	FOSB	F:4	2.25171
2021-06-04	32.4064	95.182	JUN	F:4	2.15546
ATF34	8.50997	77.7302	ATF3	F:4	1.8347
ZFP364	29.9446	95.2891	ZFP36	F:4	2.18991
DNAJB14	21.4035	89.1863	DNAJB1	F:4	1.75405
GADD45B4	24.4783	90.1499	GADD45B	F:4	2.13225
EGR14	14.8509	86.9379	EGR1	F:4	2.22155
FOS4	35.8934	88.4368	FOS	F:4	2.22588
HSPA1A4	31.5964	85.546	HSPA1A	F:4	1.46755
HSPA1B4	16.1845	73.3405	HSPA1B	F:4	1.41466
PTPRC4	0.0610296	3.10493	PTPRC	F:4	0
CD75	0.067071	4.17559	CD7	F:4	0
ARHGDIB4	0.184227	8.99358	ARHGDIB	F:4	0
IL7R4	0.0701972	3.74732	IL7R	F:4	0
SARAF4	1.40604	55.9957	SARAF	F:4	0
RGS14	0.200565	9.42184	RGS1	F:4	0
CXCR44	0.391661	16.7024	CXCR4	F:4	0
KLRB14	0.0249547	1.49893	KLRB1	F:4	0
CCL54	0.4113	3.64026	CCL5	F:4	0
FSTL34	0.527323	26.3383	FSTL3	F:4	0
GPM6B4	0.145098	6.42398	GPM6B	F:4	0
FGL24	0.256615	8.77944	FGL2	F:4	0
CDH194	0.048399	0.428266	CDH19	F:4	0
SPINT24	0.105353	3.31906	SPINT2	F:4	0
TFF34	0.29419	2.24839	TFF3	F:4	0
CRYAB4	7.29249	44.3255	CRYAB	F:4	0
GRP4	0.153368	0.856531	GRP	F:4	0
ASCL14	0.0465459	0.856531	ASCL1	F:4	0
SPP14	0.0231525	1.2848	SPP1	F:4	0
PLA2G2A5	4.27637	22.2997	PLA2G2A	F:5	0
MFAP55	2.41051	27.1777	MFAP5	F:5	0
GSN5	18.5796	88.5017	GSN	F:5	0.161406
CFD5	53.0758	87.108	CFD	F:5	0.218363
SLPI5	1.07401	20.9059	SLPI	F:5	0
IGFBP65	8.15209	71.777	IGFBP6	F:5	0.0993902
PCOLCE25	1.11581	20.2091	PCOLCE2	F:5	0.216935
EFEMP15	1.49376	39.7213	EFEMP1	F:5	0
PTX35	3.42238	30.662	PTX3	F:5	0
G0S25	7.36033	30.3136	G0S2	F:5	0.0391578
MMP16	10.0594	27.1777	MMP1	F:5	0
TFPI25	7.13821	60.6272	TFPI2	F:5	0.109577
CEMIP5	1.43447	25.0871	CEMIP	F:5	0.115712
TM4SF15	5.82258	46.3415	TM4SF1	F:5	0.412478
THBS25	5.63751	64.1115	THBS2	F:5	0.485663
PTGDS5	23.7423	69.6864	PTGDS	F:5	0
IL13RA25	1.16643	18.4669	IL13RA2	F:5	0.21059
MMP105	2.59172	23.3449	MMP10	F:5	0.387466
MMP35	2.36249	9.40767	MMP3	F:5	0.0281807
CXCL55	1.96401	15.6794	CXCL5	F:5	0
HLA-DRA5	1.18929	44.5993	HLA-DRA	F:5	0
CD745	2.53703	65.8537	CD74	F:5	0
HLA-DRB15	1.10805	43.554	HLA-DRB1	F:5	0
HLA-DPB15	0.966704	49.1289	HLA-DPB1	F:5	0
HLA-DPA15	0.512864	32.4042	HLA-DPA1	F:5	0
HLA-DQA15	0.22448	11.8467	HLA-DQA1	F:5	0
HLA-DQB15	0.269976	18.1185	HLA-DQB1	F:5	0
SRGN5	12.5754	97.9094	SRGN	F:5	1.70971
FCER1G5	0.200675	11.1498	FCER1G	F:5	0
IL1B5	0.144867	9.05923	IL1B	F:5	0
COL1A15	2.58665	35.1916	COL1A1	F:5	0
COL3A15	2.00383	31.7073	COL3A1	F:5	0
POSTN5	0.132689	2.78746	POSTN	F:5	0
CTHRC15	0.612236	17.0732	CTHRC1	F:5	0
SPARC5	3.16298	67.9443	SPARC	F:5	0
COL1A25	4.30872	65.8537	COL1A2	F:5	0
MMP115	0.104296	2.43902	MMP11	F:5	0
BGN5	1.94667	53.3101	BGN	F:5	0
TAGLN5	5.32996	45.2962	TAGLN	F:5	0.126538
CST15	1.51899	1.39373	CST1	F:5	0
FOSB5	6.70935	78.3972	FOSB	F:5	0
2021-06-05	9.78246	88.1533	JUN	F:5	0
ATF35	1.94938	43.554	ATF3	F:5	0
ZFP365	10.6484	88.1533	ZFP36	F:5	0
DNAJB15	6.34822	68.9895	DNAJB1	F:5	0
GADD45B5	6.91629	67.5958	GADD45B	F:5	0
EGR15	3.71337	64.1115	EGR1	F:5	0
FOS5	8.91491	77.7003	FOS	F:5	0
HSPA1A5	6.9009	63.0662	HSPA1A	F:5	0
HSPA1B5	3.36139	46.6899	HSPA1B	F:5	0
PTPRC5	3.76714	86.0627	PTPRC	F:5	2.2288
CD76	3.75586	78.3972	CD7	F:5	2.26016
ARHGDIB5	2.69553	81.1847	ARHGDIB	F:5	2.1322
IL7R5	3.36662	69.6864	IL7R	F:5	2.22228
SARAF5	5.48537	91.9861	SARAF	F:5	2.0507
RGS15	3.40581	67.2474	RGS1	F:5	2.10435
CXCR45	6.45501	87.8049	CXCR4	F:5	1.88674
KLRB15	2.06416	36.5854	KLRB1	F:5	2.26665
CCL55	1.92641	41.115	CCL5	F:5	2.22727
FSTL35	0.480877	28.223	FSTL3	F:5	0
GPM6B5	0.142778	9.05923	GPM6B	F:5	0
FGL25	0.256055	13.9373	FGL2	F:5	0
CDH195	0.00673689	0.348432	CDH19	F:5	0
SPINT25	0.0664629	6.27178	SPINT2	F:5	0
TFF35	0.0243119	1.74216	TFF3	F:5	0
CRYAB5	1.64732	33.4495	CRYAB	F:5	0
GRP5	0	0	GRP	F:5	0
ASCL15	0	0	ASCL1	F:5	0
SPP15	0.00280677	0.348432	SPP1	F:5	0
PLA2G2A6	0.125072	6.74157	PLA2G2A	F:6	0
MFAP56	0.20201	5.61798	MFAP5	F:6	0
GSN6	4.78475	59.5506	GSN	F:6	0
CFD6	3.97287	23.0337	CFD	F:6	0
SLPI6	0.0829361	3.37079	SLPI	F:6	0
IGFBP66	1.2366	21.3483	IGFBP6	F:6	0
PCOLCE26	0	0	PCOLCE2	F:6	0
EFEMP16	0.11796	3.37079	EFEMP1	F:6	0
PTX36	11.3267	34.8315	PTX3	F:6	1.9047
G0S26	0.66345	12.9213	G0S2	F:6	0
MMP17	0.954746	16.8539	MMP1	F:6	0
TFPI26	5.19826	36.5169	TFPI2	F:6	0
CEMIP6	0.135457	2.24719	CEMIP	F:6	0
TM4SF16	2.00743	38.2022	TM4SF1	F:6	0
THBS26	0.584468	10.6742	THBS2	F:6	0
PTGDS6	6.37774	24.1573	PTGDS	F:6	0
IL13RA26	0.149373	1.68539	IL13RA2	F:6	0
MMP106	0.232519	7.30337	MMP10	F:6	0
MMP36	0.233187	6.74157	MMP3	F:6	0
CXCL56	0.233023	6.17978	CXCL5	F:6	0
HLA-DRA6	1.50302	23.0337	HLA-DRA	F:6	0
CD746	2.08251	31.4607	CD74	F:6	0
HLA-DRB16	0.881106	18.5393	HLA-DRB1	F:6	0
HLA-DPB16	0.49898	17.4157	HLA-DPB1	F:6	0
HLA-DPA16	0.360689	9.55056	HLA-DPA1	F:6	0
HLA-DQA16	0.197011	5.61798	HLA-DQA1	F:6	0
HLA-DQB16	0.12504	2.80899	HLA-DQB1	F:6	0
SRGN6	1.83213	23.0337	SRGN	F:6	0
FCER1G6	0.0417834	2.80899	FCER1G	F:6	0
IL1B6	0.0545901	3.37079	IL1B	F:6	0
COL1A16	0.562684	19.1011	COL1A1	F:6	0
COL3A16	0.583185	14.0449	COL3A1	F:6	0
POSTN6	0	0	POSTN	F:6	0
CTHRC16	1.21468	23.5955	CTHRC1	F:6	0
SPARC6	13.9744	61.7978	SPARC	F:6	0.141715
COL1A26	1.97477	41.0112	COL1A2	F:6	0
MMP116	0.0785485	1.1236	MMP11	F:6	0
BGN6	0.321533	7.30337	BGN	F:6	0
TAGLN6	1.90332	13.4831	TAGLN	F:6	0
CST16	0.0105206	0.561798	CST1	F:6	0
FOSB6	5.95974	58.9888	FOSB	F:6	0
2021-06-06	14.802	74.1573	JUN	F:6	0.161454
ATF36	5.88597	57.8652	ATF3	F:6	0.917913
ZFP366	4.85716	65.1685	ZFP36	F:6	0
DNAJB16	14.913	61.7978	DNAJB1	F:6	0.781125
GADD45B6	9.1178	64.0449	GADD45B	F:6	0.0149782
EGR16	3.93318	43.8202	EGR1	F:6	0
FOS6	12.1821	68.5393	FOS	F:6	0
HSPA1A6	28.0915	70.2247	HSPA1A	F:6	1.15812
HSPA1B6	14.7498	55.0562	HSPA1B	F:6	1.1766
PTPRC6	0.0496449	2.24719	PTPRC	F:6	0
CD77	0.0364119	2.24719	CD7	F:6	0
ARHGDIB6	0.100612	3.93258	ARHGDIB	F:6	0
IL7R6	0.161046	8.98876	IL7R	F:6	0
SARAF6	3.07467	76.9663	SARAF	F:6	0.493593
RGS16	0.595508	8.42697	RGS1	F:6	0
CXCR46	0.436957	16.8539	CXCR4	F:6	0
KLRB16	0.0232879	1.1236	KLRB1	F:6	0
CCL56	0.0604426	2.80899	CCL5	F:6	0
FSTL36	7.73925	51.1236	FSTL3	F:6	2.26568
GPM6B6	8.0289	57.3034	GPM6B	F:6	2.26686
FGL26	7.5201	49.4382	FGL2	F:6	2.26151
CDH196	7.04182	51.1236	CDH19	F:6	2.26775
SPINT26	8.85156	32.0225	SPINT2	F:6	2.26737
TFF36	34.796	29.7753	TFF3	F:6	2.26773
CRYAB6	64.3566	70.2247	CRYAB	F:6	2.2585
GRP6	14.1142	28.6517	GRP	F:6	2.26754
ASCL16	9.71016	27.5281	ASCL1	F:6	2.26776
SPP16	6.07339	29.7753	SPP1	F:6	2.26748

## Sheet: Fig. 2E
	F:0	F:2	F:5	F:3	F:1	F:4	F:6
GO:0030198	0.588183	0	0	7.36735	0.106995	0	0.436187
GO:0085029	0.369438	0	0	3.02391	0	0	0.00226842
GO:0030199	0.193647	0	0	14.2165	0.0564734	0	0
GO:0008285	0	0	0	1.38438	0.879229	3.48129	0.193232
GO:0051131	0	0	0	0.388996	0	0.643465	3.13104
GO:0030574	0	0	0	5.11956	0.821237	0	0
GO:0022617	0	0	0	3.02391	0.94981	0	0
GO:0045944	0	0	0	0	0.0972674	4.23413	0
GO:0000122	0	0	0	0	0.106995	4.34775	0
GO:0006986	0	0	0	0.431159	0	4.40211	3.4399
GO:0019886	0	6.52705	0	0	0	0	0
GO:0035987	0	0	0	7.35635	0	0	0
GO:0042026	0	0	0	1.22948	0	4.40211	4.08335
GO:0060333	0	3.75701	0	0	0	0.162873	0.0867141
GO:0090084	0	0	0	0.54971	0	1.99317	3.86499
GO:0097201	0	0	0	0	0	4.81853	0.32806
GO:1900034	0	0	0	0	0	4.78232	5.37408

## Sheet: Fig. 3A
GSE53622				GSE53624				TCGA
	Expr	Sample			Expr	Sample			Expr	Sample
GSM1296956:cancer:ec302	13.2576	Tumor		GSM1297076:cancer:ec224	14.1726	Tumor		TCGA.LN.A4A1.01A.21R.A260.31	5.22058	Tumor
GSM1296958:cancer:ec303	12.3604	Tumor		GSM1297078:cancer:ec225	14.1354	Tumor		TCGA.JY.A6FA.01A.11R.A336.31	3.83962	Tumor
GSM1296960:cancer:ec305	13.2538	Tumor		GSM1297080:cancer:ec226	14.4706	Tumor		TCGA.V5.A7RC.01B.11R.A406.31	4.67342	Tumor
GSM1296962:cancer:ec306	13.3287	Tumor		GSM1297082:cancer:ec227	13.6384	Tumor		TCGA.LN.A49O.01A.11R.A24K.31	4.44726	Tumor
GSM1296964:cancer:ec325	12.6632	Tumor		GSM1297084:cancer:ec251	14.057	Tumor		TCGA.Z6.AAPN.01A.11R.A406.31	4.79759	Tumor
GSM1296966:cancer:ec326	12.6679	Tumor		GSM1297086:cancer:ec253	13.7404	Tumor		TCGA.LN.A7HV.01A.21R.A354.31	4.49561	Tumor
GSM1296968:cancer:ec330	13.2941	Tumor		GSM1297088:cancer:ec256	13.3953	Tumor		TCGA.LN.A49W.01A.11R.A260.31	5.77584	Tumor
GSM1296970:cancer:ec331	13.3794	Tumor		GSM1297090:cancer:ec258	13.7257	Tumor		TCGA.LN.A49Y.01A.11R.A260.31	4.8934	Tumor
GSM1296972:cancer:ec308	13.0679	Tumor		GSM1297092:cancer:ec259	14.0216	Tumor		TCGA.LN.A4A3.01A.11R.A260.31	4.56016	Tumor
GSM1296974:cancer:ec309	13.5341	Tumor		GSM1297094:cancer:ec260	14.605	Tumor		TCGA.LN.A9FP.01A.31R.A38D.31	5.28367	Tumor
GSM1296976:cancer:ec311	13.3427	Tumor		GSM1297096:cancer:ec261	14.0697	Tumor		TCGA.KH.A6WC.01A.11R.A336.31	3.4026	Tumor
GSM1296978:cancer:ec312	13.2839	Tumor		GSM1297098:cancer:ec262	13.8083	Tumor		TCGA.LN.A4A5.01A.21R.A260.31	5.72815	Tumor
GSM1296980:cancer:ec315	12.5895	Tumor		GSM1297100:cancer:ec264	13.8255	Tumor		TCGA.LN.A4A9.01A.11R.A28J.31	5.31867	Tumor
GSM1296982:cancer:ec316	12.9983	Tumor		GSM1297102:cancer:ec265	14.1185	Tumor		TCGA.VR.A8EZ.01A.11R.A36D.31	5.39553	Tumor
GSM1296984:cancer:ec317	13.7031	Tumor		GSM1297104:cancer:ec266	14.2798	Tumor		TCGA.LN.A49S.01A.11R.A24K.31	3.74336	Tumor
GSM1296986:cancer:ec318	13.4189	Tumor		GSM1297106:cancer:ec269	13.6914	Tumor		TCGA.Z6.A9VB.01A.21R.A37I.31	4.37114	Tumor
GSM1296988:cancer:ec319	13.3017	Tumor		GSM1297108:cancer:ec273	13.1325	Tumor		TCGA.LN.A49U.01A.31R.A260.31	5.53313	Tumor
GSM1296990:cancer:ec321	13.9866	Tumor		GSM1297110:cancer:ec274	13.8891	Tumor		TCGA.IG.A3YB.01A.11R.A36D.31	4.72323	Tumor
GSM1296992:cancer:ec322	13.2648	Tumor		GSM1297112:cancer:ec275	13.8785	Tumor		TCGA.L5.A8NK.01A.21R.A37I.31	4.34451	Tumor
GSM1296994:cancer:ec324	12.7434	Tumor		GSM1297114:cancer:ec277	13.7318	Tumor		TCGA.JY.A93F.01A.21R.A37I.31	3.89328	Tumor
GSM1296996:cancer:ec333	13.1247	Tumor		GSM1297116:cancer:ec279	13.7033	Tumor		TCGA.LN.A9FR.01A.11R.A38D.31	5.84657	Tumor
GSM1296998:cancer:ec334	13.3488	Tumor		GSM1297118:cancer:ec280	14.2502	Tumor		TCGA.LN.A8I0.01A.11R.A36D.31	5.40649	Tumor
GSM1297000:cancer:ec337	12.9677	Tumor		GSM1297120:cancer:ec281	13.4963	Tumor		TCGA.VR.A8EX.01A.11R.A36D.31	3.67235	Tumor
GSM1297002:cancer:ec338	12.8411	Tumor		GSM1297122:cancer:ec284	13.9083	Tumor		TCGA.IG.A3YA.01A.11R.A24K.31	5.48811	Tumor
GSM1297004:cancer:ec340	12.6966	Tumor		GSM1297124:cancer:ec285	14.3486	Tumor		TCGA.LN.A9FO.01A.11R.A38D.31	4.71811	Tumor
GSM1297006:cancer:ec341	12.9834	Tumor		GSM1297126:cancer:ec287	13.5965	Tumor		TCGA.VR.AA4G.01A.11R.A37I.31	5.41498	Tumor
GSM1297008:cancer:ec342	13.5639	Tumor		GSM1297128:cancer:ec288	13.4466	Tumor		TCGA.IG.A97I.01A.11R.A38D.31	5.3826	Tumor
GSM1297010:cancer:ec347	12.7736	Tumor		GSM1297130:cancer:ec29	13.5035	Tumor		TCGA.IG.A3I8.01A.11R.A24K.31	5.27939	Tumor
GSM1297012:cancer:ec353	13.3251	Tumor		GSM1297132:cancer:ec30	13.4325	Tumor		TCGA.LN.A5U6.01A.11R.A28J.31	5.43197	Tumor
GSM1297014:cancer:ec355	13.5966	Tumor		GSM1297134:cancer:ec68	14.0777	Tumor		TCGA.VR.A8ER.01A.11R.A36D.31	5.28748	Tumor
GSM1297016:cancer:ec361	13.8592	Tumor		GSM1297136:cancer:ec80	13.4895	Tumor		TCGA.LN.A7HX.01A.11R.A336.31	5.04869	Tumor
GSM1297018:cancer:ec362	12.8931	Tumor		GSM1297138:cancer:ec81	13.459	Tumor		TCGA.IG.A625.01A.11R.A31P.31	4.37984	Tumor
GSM1297020:cancer:ec365	13.8104	Tumor		GSM1297140:cancer:ec108	12.9836	Tumor		TCGA.LN.A5U5.01A.21R.A28J.31	4.37958	Tumor
GSM1297022:cancer:ec366	12.6256	Tumor		GSM1297142:cancer:ec119	13.9993	Tumor		TCGA.LN.A49M.01A.21R.A260.31	4.93555	Tumor
GSM1297024:cancer:ec367	13.3051	Tumor		GSM1297144:cancer:ec120	12.9646	Tumor		TCGA.VR.A8EY.01A.11R.A36D.31	4.62355	Tumor
GSM1297026:cancer:ec370	13.608	Tumor		GSM1297146:cancer:ec122	12.6593	Tumor		TCGA.L5.A43J.01A.12R.A24K.31	5.14165	Tumor
GSM1297028:cancer:ec371	14.0008	Tumor		GSM1297148:cancer:ec131	13.8974	Tumor		TCGA.LN.A49X.01A.31R.A260.31	5.57218	Tumor
GSM1297030:cancer:ec373	13.1958	Tumor		GSM1297150:cancer:ec132	14.1038	Tumor		TCGA.IG.A97H.01A.11R.A38D.31	4.99451	Tumor
GSM1297032:cancer:ec374	13.0523	Tumor		GSM1297152:cancer:ec134	13.781	Tumor		TCGA.IG.A8O2.01A.11R.A36D.31	4.34529	Tumor
GSM1297034:cancer:ec375	13.234	Tumor		GSM1297154:cancer:ec135	13.1554	Tumor		TCGA.VR.A8EU.01A.11R.A36D.31	4.91801	Tumor
GSM1297036:cancer:ec406	13.4319	Tumor		GSM1297156:cancer:ec142	13.4605	Tumor		TCGA.JY.A6FG.01A.11R.A336.31	4.20076	Tumor
GSM1297038:cancer:ec407	12.8007	Tumor		GSM1297158:cancer:ec148	14.2148	Tumor		TCGA.LN.A4A4.01A.11R.A260.31	5.59372	Tumor
GSM1297040:cancer:ec408	13.3811	Tumor		GSM1297160:cancer:ec136	13.9167	Tumor		TCGA.S8.A6BW.01A.11R.A31P.31	5.88462	Tumor
GSM1297042:cancer:ec409	12.8602	Tumor		GSM1297162:cancer:ec146	13.6611	Tumor		TCGA.IG.A51D.01A.11R.A36D.31	5.27093	Tumor
GSM1297044:cancer:ec376	13.2865	Tumor		GSM1297164:cancer:ec205	14.2202	Tumor		TCGA.LN.A49P.01A.11R.A24K.31	5.35597	Tumor
GSM1297046:cancer:ec378	13.0973	Tumor		GSM1297166:cancer:ec206	13.972	Tumor		TCGA.Z6.A8JE.01A.11R.A37I.31	5.58066	Tumor
GSM1297048:cancer:ec380	13.1328	Tumor		GSM1297168:cancer:ec207	14.2648	Tumor		TCGA.Z6.A8JD.01A.11R.A36D.31	5.7344	Tumor
GSM1297050:cancer:ec381	13.4056	Tumor		GSM1297170:cancer:ec208	14.2055	Tumor		TCGA.V5.AASV.01A.11R.A38D.31	4.55969	Tumor
GSM1297052:cancer:ec382	13.8447	Tumor		GSM1297172:cancer:ec210	13.9031	Tumor		TCGA.IC.A6RF.01A.13R.A336.31	4.11959	Tumor
GSM1297054:cancer:ec385	13.2764	Tumor		GSM1297174:cancer:ec211	13.8374	Tumor		TCGA.L5.A88Z.01A.11R.A36D.31	4.43674	Tumor
GSM1297056:cancer:ec391	13.769	Tumor		GSM1297176:cancer:ec212	14.5322	Tumor		TCGA.VR.A8EW.01A.11R.A36D.31	4.47209	Tumor
GSM1297058:cancer:ec392	13.3187	Tumor		GSM1297178:cancer:ec214	14.3212	Tumor		TCGA.IG.A5S3.01A.11R.A28J.31	4.66798	Tumor
GSM1297060:cancer:ec393	13.1705	Tumor		GSM1297180:cancer:ec215	13.8122	Tumor		TCGA.IG.A3QL.01A.11R.A24K.31	5.39723	Tumor
GSM1297062:cancer:ec396	13.1711	Tumor		GSM1297182:cancer:ec216	14.0347	Tumor		TCGA.XP.A8T6.01A.11R.A36D.31	4.62664	Tumor
GSM1297064:cancer:ec398	13.329	Tumor		GSM1297184:cancer:ec218	14.4003	Tumor		TCGA.LN.A7HY.01A.12R.A354.31	6.28795	Tumor
GSM1297066:cancer:ec400	12.9266	Tumor		GSM1297186:cancer:ec219	14.3588	Tumor		TCGA.JY.A6FD.01A.11R.A336.31	4.23172	Tumor
GSM1297068:cancer:ec402	13.6136	Tumor		GSM1297188:cancer:ec220	14.0448	Tumor		TCGA.IG.A50L.01A.11R.A260.31	5.55437	Tumor
GSM1297070:cancer:ec403	13.5867	Tumor		GSM1297190:cancer:ec221	13.2937	Tumor		TCGA.IG.A6QS.01A.12R.A336.31	5.06148	Tumor
GSM1297072:cancer:ec404	12.5795	Tumor		GSM1297192:cancer:ec222	14.1992	Tumor		TCGA.IG.A4P3.01A.11R.A260.31	4.38055	Tumor
GSM1297074:cancer:ec405	13.2614	Tumor		GSM1297194:cancer:ec223	14.2776	Tumor		TCGA.LN.A7HZ.01A.31R.A354.31	5.22035	Tumor
GSM1296957:normal:ec302	12.5064	Nonmalignant		GSM1297196:cancer:ec236	13.7621	Tumor		TCGA.IG.A5B8.01A.11R.A28J.31	4.64872	Tumor
GSM1296959:normal:ec303	12.5806	Nonmalignant		GSM1297198:cancer:ec239	13.8957	Tumor		TCGA.LN.A8I1.01A.11R.A36D.31	4.75581	Tumor
GSM1296961:normal:ec305	12.3403	Nonmalignant		GSM1297200:cancer:ec241	13.9383	Tumor		TCGA.VR.AA7I.01A.11R.A406.31	5.66614	Tumor
GSM1296963:normal:ec306	12.301	Nonmalignant		GSM1297202:cancer:ec243	13.8332	Tumor		TCGA.L5.A88S.01A.11R.A36D.31	6.15617	Tumor
GSM1296965:normal:ec325	12.3988	Nonmalignant		GSM1297204:cancer:ec245	14.1204	Tumor		TCGA.LN.A4MQ.01A.11R.A28J.31	4.06926	Tumor
GSM1296967:normal:ec326	12.3682	Nonmalignant		GSM1297206:cancer:ec246	13.8368	Tumor		TCGA.LN.A5U7.01A.11R.A31P.31	4.45699	Tumor
GSM1296969:normal:ec330	12.2546	Nonmalignant		GSM1297208:cancer:ec247	13.454	Tumor		TCGA.LN.A8HZ.01A.11R.A36D.31	4.34685	Tumor
GSM1296971:normal:ec331	12.3827	Nonmalignant		GSM1297210:cancer:ec249	13.3357	Tumor		TCGA.L7.A56G.01A.21R.A260.31	4.42101	Tumor
GSM1296973:normal:ec308	12.6013	Nonmalignant		GSM1297212:cancer:ec228	14.0152	Tumor		TCGA.VR.A8ET.01A.11R.A406.31	4.15396	Tumor
GSM1296975:normal:ec309	12.1355	Nonmalignant		GSM1297214:cancer:ec229	14.3064	Tumor		TCGA.L5.A8NQ.01A.11R.A36D.31	4.79061	Tumor
GSM1296977:normal:ec311	12.0539	Nonmalignant		GSM1297216:cancer:ec231	14.1479	Tumor		TCGA.L5.A88W.01A.11R.A354.31	4.43383	Tumor
GSM1296979:normal:ec312	12.0318	Nonmalignant		GSM1297218:cancer:ec234	13.6374	Tumor		TCGA.VR.A8EP.01A.31R.A406.31	3.78103	Tumor
GSM1296981:normal:ec315	12.2431	Nonmalignant		GSM1297220:cancer:ec102	14.1405	Tumor		TCGA.JY.A6FE.01A.11R.A336.31	5.27904	Tumor
GSM1296983:normal:ec316	12.6164	Nonmalignant		GSM1297222:cancer:ec112	12.7428	Tumor		TCGA.LN.A9FQ.01A.31R.A38D.31	5.60372	Tumor
GSM1296985:normal:ec317	12.1348	Nonmalignant		GSM1297224:cancer:ec117	14.1167	Tumor		TCGA.XP.A8T8.01A.11R.A36D.31	3.97625	Tumor
GSM1296987:normal:ec318	12.3816	Nonmalignant		GSM1297226:cancer:ec129	12.8098	Tumor		TCGA.VR.A8Q7.01A.11R.A37I.31	4.63352	Tumor
GSM1296989:normal:ec319	12.2845	Nonmalignant		GSM1297228:cancer:ec201	14.1527	Tumor		TCGA.VR.A8EO.01A.11R.A36D.31	4.92393	Tumor
GSM1296991:normal:ec321	12.2552	Nonmalignant		GSM1297230:cancer:ec217	13.9823	Tumor		TCGA.IG.A3YC.01A.11R.A24K.31	5.6901	Tumor
GSM1296993:normal:ec322	12.778	Nonmalignant		GSM1297232:cancer:ec268	13.0634	Tumor		TCGA.LN.A7HW.01A.22R.A354.31	6.0308	Tumor
GSM1296995:normal:ec324	12.8345	Nonmalignant		GSM1297234:cancer:ec290	14.0491	Tumor		TCGA.LN.A4A8.01A.32R.A260.31	5.53558	Tumor
GSM1296997:normal:ec333	12.54	Nonmalignant		GSM1297236:cancer:ec297	13.7511	Tumor		TCGA.V5.A7RE.11A.11R.A354.31	3.45101	Nonmalignant
GSM1296999:normal:ec334	12.4429	Nonmalignant		GSM1297238:cancer:ec9	13.0915	Tumor		TCGA.L5.A4OJ.11A.12R.A260.31	3.57695	Nonmalignant
GSM1297001:normal:ec337	12.3733	Nonmalignant		GSM1297240:cancer:ec10	13.1617	Tumor		TCGA.IC.A6RE.11A.12R.A336.31	3.3002	Nonmalignant
GSM1297003:normal:ec338	11.9505	Nonmalignant		GSM1297242:cancer:ec11	11.6985	Tumor		TCGA.L5.A4OF.11A.12R.A260.31	3.66069	Nonmalignant
GSM1297005:normal:ec340	13.0008	Nonmalignant		GSM1297244:cancer:ec12	12.9054	Tumor		TCGA.L5.A43C.11A.11R.A24K.31	3.10672	Nonmalignant
GSM1297007:normal:ec341	13.1209	Nonmalignant		GSM1297246:cancer:ec13	12.4796	Tumor		TCGA.IC.A6RF.11A.21R.A336.31	3.72468	Nonmalignant
GSM1297009:normal:ec342	11.9987	Nonmalignant		GSM1297248:cancer:ec23	12.2537	Tumor		TCGA.V5.AASX.11A.11R.A38D.31	3.22207	Nonmalignant
GSM1297011:normal:ec347	12.2312	Nonmalignant		GSM1297250:cancer:ec25	13.8916	Tumor		TCGA.L5.A4OO.11A.12R.A260.31	4.31352	Nonmalignant
GSM1297013:normal:ec353	12.1171	Nonmalignant		GSM1297252:cancer:ec26	13.7941	Tumor		TCGA.L5.A4OG.11A.12R.A260.31	4.05799	Nonmalignant
GSM1297015:normal:ec355	12.1371	Nonmalignant		GSM1297254:cancer:ec27	12.6543	Tumor		TCGA.L5.A4OQ.11A.12R.A260.31	5.35188	Nonmalignant
GSM1297017:normal:ec361	11.8375	Nonmalignant		GSM1297256:cancer:ec28	13.1667	Tumor		TCGA.L5.A4OR.11A.11R.A260.31	3.25575	Nonmalignant
GSM1297019:normal:ec362	11.9573	Nonmalignant		GSM1297258:cancer:ec31	13.665	Tumor
GSM1297021:normal:ec365	11.9791	Nonmalignant		GSM1297260:cancer:ec32	13.1485	Tumor
GSM1297023:normal:ec366	12.6033	Nonmalignant		GSM1297262:cancer:ec36	12.6008	Tumor
GSM1297025:normal:ec367	12.9167	Nonmalignant		GSM1297264:cancer:ec42	13.5341	Tumor
GSM1297027:normal:ec370	12.147	Nonmalignant		GSM1297266:cancer:ec45	14.0548	Tumor
GSM1297029:normal:ec371	11.8997	Nonmalignant		GSM1297268:cancer:ec46	12.9622	Tumor
GSM1297031:normal:ec373	12.3809	Nonmalignant		GSM1297270:cancer:ec49	13.4536	Tumor
GSM1297033:normal:ec374	11.4459	Nonmalignant		GSM1297272:cancer:ec51	13.8864	Tumor
GSM1297035:normal:ec375	12.738	Nonmalignant		GSM1297274:cancer:ec52	13.4908	Tumor
GSM1297037:normal:ec406	11.8946	Nonmalignant		GSM1297276:cancer:ec60	13.3823	Tumor
GSM1297039:normal:ec407	12.4262	Nonmalignant		GSM1297278:cancer:ec61	13.45	Tumor
GSM1297041:normal:ec408	12.0398	Nonmalignant		GSM1297280:cancer:ec71	13.5594	Tumor
GSM1297043:normal:ec409	13.0183	Nonmalignant		GSM1297282:cancer:ec73	13.7072	Tumor
GSM1297045:normal:ec376	12.2856	Nonmalignant		GSM1297284:cancer:ec74	13.6774	Tumor
GSM1297047:normal:ec378	12.1982	Nonmalignant		GSM1297286:cancer:ec76	13.1201	Tumor
GSM1297049:normal:ec380	11.7818	Nonmalignant		GSM1297288:cancer:ec77	13.5877	Tumor
GSM1297051:normal:ec381	12.1735	Nonmalignant		GSM1297290:cancer:ec79	13.2537	Tumor
GSM1297053:normal:ec382	12.246	Nonmalignant		GSM1297292:cancer:ec87	13.8467	Tumor
GSM1297055:normal:ec385	11.9776	Nonmalignant		GSM1297294:cancer:ec91	13.4837	Tumor
GSM1297057:normal:ec391	11.9395	Nonmalignant		GSM1297296:cancer:ec92	13.4205	Tumor
GSM1297059:normal:ec392	12.5702	Nonmalignant		GSM1297298:cancer:ec94	14.1236	Tumor
GSM1297061:normal:ec393	13.2439	Nonmalignant		GSM1297300:cancer:ec4	13.6847	Tumor
GSM1297063:normal:ec396	12.1848	Nonmalignant		GSM1297302:cancer:ec6	13.1244	Tumor
GSM1297065:normal:ec398	12.543	Nonmalignant		GSM1297304:cancer:ec7	13.4965	Tumor
GSM1297067:normal:ec400	11.9507	Nonmalignant		GSM1297306:cancer:ec96	13.8721	Tumor
GSM1297069:normal:ec402	12.0875	Nonmalignant		GSM1297308:cancer:ec97	13.3373	Tumor
GSM1297071:normal:ec403	11.8441	Nonmalignant		GSM1297310:cancer:ec101	13.5256	Tumor
GSM1297073:normal:ec404	12.6058	Nonmalignant		GSM1297312:cancer:ec106	13.118	Tumor
GSM1297075:normal:ec405	11.7413	Nonmalignant		GSM1297077:normal:ec224	12.3606	Nonmalignant
				GSM1297079:normal:ec225	12.9168	Nonmalignant
				GSM1297081:normal:ec226	12.3565	Nonmalignant
				GSM1297083:normal:ec227	12.8254	Nonmalignant
				GSM1297085:normal:ec251	12.9334	Nonmalignant
				GSM1297087:normal:ec253	13.1688	Nonmalignant
				GSM1297089:normal:ec256	12.8715	Nonmalignant
				GSM1297091:normal:ec258	12.9589	Nonmalignant
				GSM1297093:normal:ec259	13.1234	Nonmalignant
				GSM1297095:normal:ec260	12.5719	Nonmalignant
				GSM1297097:normal:ec261	12.5293	Nonmalignant
				GSM1297099:normal:ec262	12.949	Nonmalignant
				GSM1297101:normal:ec264	13.2579	Nonmalignant
				GSM1297103:normal:ec265	12.8431	Nonmalignant
				GSM1297105:normal:ec266	12.6224	Nonmalignant
				GSM1297107:normal:ec269	13.0469	Nonmalignant
				GSM1297109:normal:ec273	12.9537	Nonmalignant
				GSM1297111:normal:ec274	13.4011	Nonmalignant
				GSM1297113:normal:ec275	12.7736	Nonmalignant
				GSM1297115:normal:ec277	13.0581	Nonmalignant
				GSM1297117:normal:ec279	13.1226	Nonmalignant
				GSM1297119:normal:ec280	12.4285	Nonmalignant
				GSM1297121:normal:ec281	12.9557	Nonmalignant
				GSM1297123:normal:ec284	12.8302	Nonmalignant
				GSM1297125:normal:ec285	12.7074	Nonmalignant
				GSM1297127:normal:ec287	12.9523	Nonmalignant
				GSM1297129:normal:ec288	13.1945	Nonmalignant
				GSM1297131:normal:ec29	12.9953	Nonmalignant
				GSM1297133:normal:ec30	12.2625	Nonmalignant
				GSM1297135:normal:ec68	12.5875	Nonmalignant
				GSM1297137:normal:ec80	11.5053	Nonmalignant
				GSM1297139:normal:ec81	11.5783	Nonmalignant
				GSM1297141:normal:ec108	11.9813	Nonmalignant
				GSM1297143:normal:ec119	12.7331	Nonmalignant
				GSM1297145:normal:ec120	12.753	Nonmalignant
				GSM1297147:normal:ec122	12.5615	Nonmalignant
				GSM1297149:normal:ec131	12.0759	Nonmalignant
				GSM1297151:normal:ec132	12.4327	Nonmalignant
				GSM1297153:normal:ec134	12.5415	Nonmalignant
				GSM1297155:normal:ec135	12.6612	Nonmalignant
				GSM1297157:normal:ec142	12.5477	Nonmalignant
				GSM1297159:normal:ec148	12.8344	Nonmalignant
				GSM1297161:normal:ec136	12.4516	Nonmalignant
				GSM1297163:normal:ec146	12.497	Nonmalignant
				GSM1297165:normal:ec205	12.5507	Nonmalignant
				GSM1297167:normal:ec206	12.6896	Nonmalignant
				GSM1297169:normal:ec207	12.3961	Nonmalignant
				GSM1297171:normal:ec208	12.8121	Nonmalignant
				GSM1297173:normal:ec210	13.0453	Nonmalignant
				GSM1297175:normal:ec211	12.8165	Nonmalignant
				GSM1297177:normal:ec212	12.2974	Nonmalignant
				GSM1297179:normal:ec214	12.9178	Nonmalignant
				GSM1297181:normal:ec215	12.8224	Nonmalignant
				GSM1297183:normal:ec216	12.9601	Nonmalignant
				GSM1297185:normal:ec218	12.6205	Nonmalignant
				GSM1297187:normal:ec219	12.4092	Nonmalignant
				GSM1297189:normal:ec220	12.8528	Nonmalignant
				GSM1297191:normal:ec221	13.1672	Nonmalignant
				GSM1297193:normal:ec222	12.6605	Nonmalignant
				GSM1297195:normal:ec223	12.532	Nonmalignant
				GSM1297197:normal:ec236	12.8362	Nonmalignant
				GSM1297199:normal:ec239	12.7943	Nonmalignant
				GSM1297201:normal:ec241	12.7588	Nonmalignant
				GSM1297203:normal:ec243	12.8149	Nonmalignant
				GSM1297205:normal:ec245	12.769	Nonmalignant
				GSM1297207:normal:ec246	13.3266	Nonmalignant
				GSM1297209:normal:ec247	12.7436	Nonmalignant
				GSM1297211:normal:ec249	14.4558	Nonmalignant
				GSM1297213:normal:ec228	12.5799	Nonmalignant
				GSM1297215:normal:ec229	12.688	Nonmalignant
				GSM1297217:normal:ec231	12.5453	Nonmalignant
				GSM1297219:normal:ec234	12.934	Nonmalignant
				GSM1297221:normal:ec102	12.7692	Nonmalignant
				GSM1297223:normal:ec112	11.8391	Nonmalignant
				GSM1297225:normal:ec117	11.938	Nonmalignant
				GSM1297227:normal:ec129	12.4173	Nonmalignant
				GSM1297229:normal:ec201	12.6593	Nonmalignant
				GSM1297231:normal:ec217	12.7188	Nonmalignant
				GSM1297233:normal:ec268	12.8737	Nonmalignant
				GSM1297235:normal:ec290	12.7768	Nonmalignant
				GSM1297237:normal:ec297	13.0493	Nonmalignant
				GSM1297239:normal:ec9	12.1356	Nonmalignant
				GSM1297241:normal:ec10	12.3783	Nonmalignant
				GSM1297243:normal:ec11	12.0382	Nonmalignant
				GSM1297245:normal:ec12	12.1951	Nonmalignant
				GSM1297247:normal:ec13	12.5199	Nonmalignant
				GSM1297249:normal:ec23	12.5043	Nonmalignant
				GSM1297251:normal:ec25	12.9692	Nonmalignant
				GSM1297253:normal:ec26	12.525	Nonmalignant
				GSM1297255:normal:ec27	13.0289	Nonmalignant
				GSM1297257:normal:ec28	12.5573	Nonmalignant
				GSM1297259:normal:ec31	12.8727	Nonmalignant
				GSM1297261:normal:ec32	12.8594	Nonmalignant
				GSM1297263:normal:ec36	12.7094	Nonmalignant
				GSM1297265:normal:ec42	12.438	Nonmalignant
				GSM1297267:normal:ec45	12.7182	Nonmalignant
				GSM1297269:normal:ec46	12.2579	Nonmalignant
				GSM1297271:normal:ec49	13.5114	Nonmalignant
				GSM1297273:normal:ec51	11.9864	Nonmalignant
				GSM1297275:normal:ec52	12.3665	Nonmalignant
				GSM1297277:normal:ec60	12.0999	Nonmalignant
				GSM1297279:normal:ec61	12.5887	Nonmalignant
				GSM1297281:normal:ec71	12.7777	Nonmalignant
				GSM1297283:normal:ec73	12.2529	Nonmalignant
				GSM1297285:normal:ec74	12.5513	Nonmalignant
				GSM1297287:normal:ec76	12.3777	Nonmalignant
				GSM1297289:normal:ec77	12.1773	Nonmalignant
				GSM1297291:normal:ec79	12.3625	Nonmalignant
				GSM1297293:normal:ec87	12.7662	Nonmalignant
				GSM1297295:normal:ec91	12.0988	Nonmalignant
				GSM1297297:normal:ec92	12.661	Nonmalignant
				GSM1297299:normal:ec94	12.6299	Nonmalignant
				GSM1297301:normal:ec4	12.9818	Nonmalignant
				GSM1297303:normal:ec6	12.0656	Nonmalignant
				GSM1297305:normal:ec7	12.1518	Nonmalignant
				GSM1297307:normal:ec96	12.7354	Nonmalignant
				GSM1297309:normal:ec97	12.9442	Nonmalignant
				GSM1297311:normal:ec101	12.6698	Nonmalignant
				GSM1297313:normal:ec106	11.9579	Nonmalignant

## Sheet: Fig. 3C
rank	avg_logFC	gene
1	3.02797	CST1
2	2.48282	PTGDS
3	1.86402	SFRP4
4	1.85701	IGHM
5	1.76497	MMP11
6	1.62615	IGLC2
7	1.58898	APOD
8	1.4181	INHBA
9	1.41385	CXCL1
10	1.34248	CTHRC1
11	1.24428	FN1
12	1.21747	CXCL12
13	1.21606	TAGLN
14	1.19522	HOPX
15	1.16584	POSTN
16	1.13864	ACTA2
17	1.13189	CFD
18	1.11426	MFAP4
19	1.10839	SPARC
20	1.07541	DPT
21	1.06174	CCL2
22	1.06156	HSPA6
23	1.04406	BGN
24	1.04046	COL10A1
25	0.979316	JCHAIN
26	0.941983	SULF1
27	0.923353	IGLC3
28	0.896209	PDK4
29	0.882798	CST4
30	0.878113	TFPI2
31	0.877642	PTGS2
32	0.84547	IGFBP3
33	0.844221	IGHA2
34	0.831488	IGFBP5
35	0.824222	MGST1
36	0.816782	GLUL
37	0.816433	MYL9
38	0.813743	PLPP1
39	0.796916	CXCL3
40	0.793626	SERPINH1
41	0.79147	FST
42	0.784747	TPM1
43	0.775907	SERPINE2
44	0.773655	ACTG2
45	0.772819	IGFBP7
46	0.768797	FBXO32
47	0.764369	PLAC9
48	0.75901	TPM2
49	0.758226	NID1
50	0.749021	PLPP3
51	0.743461	COL1A1
52	0.738768	OGN
53	0.737641	GNG11
54	0.734189	SOD3
55	0.730321	HSPB1
56	0.712565	CHPF
57	0.710896	APOE
58	0.694483	LTBP4
59	0.677628	TGFBI
60	0.673918	ADH1B
61	0.662525	TWIST2
62	0.661495	IGHA1
63	0.660341	FOSB
64	0.655243	AKR1C1
65	0.653934	FBLN1
66	0.64777	APCDD1
67	0.64709	IGFBP4
68	0.646187	MDK
69	0.646185	WNT5A
70	0.642457	BIRC3
71	0.641673	CST2
72	0.640047	TIMP1
73	0.637688	CFH
74	0.63555	FXYD1
75	0.627387	S100A4
76	0.62298	IGHG4
77	0.608487	GAPDH
78	0.603214	PLTP
79	0.603069	SPRY1
80	0.597372	CLDN11
81	0.588076	ADM
82	0.587231	QSOX1
83	0.587024	TNXB
84	0.584097	ARL4C
85	0.579751	HSPA1A
86	0.577754	IGKC
87	0.574416	FGF7
88	0.570386	TCF21
89	0.568344	FHL1
90	0.567897	SEPP1
91	0.567169	GPX3
92	0.564469	S100A6
93	0.560547	TM4SF1
94	0.559245	PAPPA
95	0.558375	IL6
96	0.55776	RP11-400N13.3
97	0.551897	CCL11
98	0.549764	COL11A1
99	0.549254	A2M
100	0.548953	CERCAM
101	0.54499	GSN
102	0.543752	PDGFRA
103	0.543299	RGS16
104	0.541789	JUN
105	0.541247	ACTG1
106	0.539786	NFIA
107	0.537997	ADAMTS1
108	0.531996	HSPB6
109	0.531499	COL14A1
110	0.531407	HSPA5
111	0.528535	TMEM176B
112	0.524244	C1QTNF3
113	0.521772	TFPI
114	0.511108	CDKN1C
115	0.501041	ABCA8
116	0.500121	CTSC

## Sheet: Fig. 3E
Percent of CST1+ fibroblast
Sample ID	Nonmalignant	Tumor
276273	0.0051	0.0821
277890	0.0009	0.0196
283043	0.0039	0.0492
284755	0.0015	0.0243
285564	0.0026	0.0385
285976	0.0028	0.1693
286316	0.0012	0.0164
287620	0.0029	0.1439
287800	0.0049	0.2064
288373	0.0007	0.1027
288628	0.004	0.0857
288724	0.0054	0.0753
288726	0.0033	0.0179
289883	0.002	0.1261
290392	0.0012	0.1205
290938	0.0004	0.0524

## Sheet: Fig. 3G
Percent of CST1+ stromal cells
Sample ID	Nonmalignant	Tumor
269189	0	0.0188
276273	0	0.1342
277890	0	0.015
282978	0	0.1873
283043	0	0.102
284755	0	0.0533
285460	0	0.3207
285564	0	0.1109
285976	0	0.134

## Sheet: Fig. 3H&I
Sample ID	Immunohistochemistry score of CST1 (0, low; 1, high)	Death at follow-up	Overall survival time (months)	Disease free status	Disease free survival time (months)
261946	0	No	84.4	No	84.4
310094	0	No	35.5667	Yes	26.4667
267852	0	No	80.2333	No	80.2333
268664	0	No	79.6	No	79.6
307917	0	Yes	33	Yes	15
275718	0	No	65.7333	No	65.7333
309775	0	No	42.0667	No	42
317149	0	No	49.6667	No	49.6667
273594	0	No	79.4333	No	79.4333
261826	0	No	49.8667	No	49.8667
272598	0	No	80.2667	No	80.2667
310505	0	Yes	48.7667	Yes	48.7667
266250	0	No	81.3667	Yes	22.8
315381	0	No	50.6667	Yes	50.6667
316363	0	No	50.1333	No	50.1333
299103	0	No	60.3	No	60.3
299650	0	No	59.3	No	59.3
298791	0	Yes	57.7667	Yes	31.7
310856	0	Yes	7.5	Yes	7.5
316523	0	No	53.8	No	53.8
308938	0	No	54.1	Yes	19.3333
314660	0	No	51.0667	No	51.0667
261247	0	No	83.6333	Yes	63.6
305918	0	Yes	20.7333	Yes	6.93333
316126	0	No	50.2333	No	50.2333
316811	0	No	49.9	No	49.9
269535	0	No	77.9	No	77.9
300890	0	No	57.6	Yes	44.5333
316197	0	Yes	10.5	Yes	5.56667
275679	0	Yes	21.4	Yes	21.4
317767	0	Yes	10.4	Yes	10.4
263729	0	Yes	24.2	Yes	24.2
273749	0	Yes	17.7667	Yes	17.7667
261363	0	No	96.9667	No	96.9667
298834	0	No	59.8	No	59.8
275769	0	No	65.7	No	65.7
316485	0	No	50.0667	No	50.0667
311846	0	Yes	43.9333	Yes	31.7333
262715	0	No	83.8333	No	83.8333
315022	0	Yes	48.4	Yes	48.4
262229	0	Yes	43.7	Yes	5.96667
302261	0	No	57.8	No	57.8
316768	1	Yes	20	Yes	12
300979	1	Yes	3.56667	Yes	3.56667
263275	1	Yes	13	Yes	13
273139	1	No	67.2333	Yes	26.2333
298833	1	Yes	30.3333	Yes	28.4667
271769	1	Yes	36.9	Yes	36.9
270738	1	No	78.1667	No	78.1667
296795	1	No	0.7	No	0.7
297364	1	Yes	18	Yes	15.9667
301970	1	No	57.9	No	57.9
264377	1	No	85.6	No	85.6
260498	1	Yes	27.1	Yes	27.1667
298896	1	Yes	6.53333	Yes	6.53333
311703	1	Yes	5.6	Yes	5.6
273422	1	No	67.1333	No	67.1333
264959	1	No	82.2	No	82.2
307307	1	Yes	2	Yes	2
299039	1	Yes	14.9333	Yes	14.9333
317109	1	No	49.7	No	49.7
261394	1	Yes	30.0667	Yes	30.0667
304049	1	Yes	10.2	Yes	6.33333
272028	1	Yes	21.0667	Yes	13.2667
265827	1	No	81.6333	Yes	10.5
304964	1	Yes	31.4333	Yes	18.7
303791	1	Yes	5.5	Yes	5.5
267718	1	Yes	21.1	Yes	16.4333
308375	1	No	54.4	No	54.4
266063	1	No	81.4667	Yes	23.5333
306720	1	Yes	40.6667	Yes	37.4333
270033	1	Yes	11	Yes	7.36667
315187	1	No	6.26667	No	6.26667
271155	1	No	43.3	No	43.3
300056	1	No	22.9	Yes	15.2
307804	1	No	18.5667	Yes	4.06667
313363	1	No	15.4667	Yes	6.96667
262556	1	No	83.9667	No	83.9667
312614	1	No	52.0333	No	52.0333
306760	1	Yes	7	Yes	7
279572	1	No	62.7	No	62.7
268630	1	Yes	4.76667	Yes	4.76667
273299	1	No	67.1667	No	67.1667
305839	1	No	54.8333	No	54.8333
265156	1	No	82.1	No	82.1
311100	1	No	52.9	No	52.9
269189	1	Yes	42.0333	Yes	21.3667
302703	1	Yes	19	Yes	19
300040	1	No	59.0667	No	59.0667
263582	1	No	65.2667	No	65.2667
299946	1	Yes	4.16667	Yes	4.16667
267143	1	Yes	32.9	Yes	0.966667
265884	1	Yes	9.53333	Yes	9.53333
262387	1	No	84.0667	No	84.0667
311652	1	Yes	15	Yes	5.9
309596	1	Yes	34.4	Yes	34.4
312697	1	No	51.9667	No	51.9667
267922	1	Yes	26.8	Yes	12.8667
305545	1	Yes	31.1333	Yes	25.5333
268239	1	Yes	13.2667	Yes	11.9333
302774	1	Yes	13.8333	Yes	13.8333
300586	1	Yes	32.4333	Yes	27.4333
309724	1	No	53.6667	No	53.6667
310054	1	No	53.4667	Yes	2.8
267483	1	No	83.8333	No	70.5667
268203	1	Yes	73.1	Yes	37.7
261089	1	No	85.2333	Yes	21.6
268692	1	Yes	12.3	Yes	11.3667
297446	1	No	60.9333	No	60.9333
271309	1	No	19.7333	No	19.7333
315942	1	Yes	28	Yes	20
270947	1	Yes	21.3	Yes	21.3667
263357	1	Yes	7.7	Yes	6.53333
269918	1	No	78.8	No	78.8
303030	1	No	57.4	No	57.4
300889	1	Yes	5.83333	Yes	5.83333
269615	1	Yes	4.36667	Yes	4.36667
270391	1	No	33.8667	No	33.8667
308646	1	Yes	27	Yes	27
266605	1	Yes	8.96667	Yes	8.96667
269203	1	Yes	47.7333	Yes	47.7333
312002	1	No	52.4333	No	52.4333
309088	1	No	54.0333	No	54.0333
268548	1	Yes	26.0667	Yes	26.0667
268360	1	No	79.8667	No	79.8667
299801	1	Yes	40	Yes	40
268607	1	Yes	69.5	Yes	48.0667
306090	1	No	21.0667	No	21
299709	1	No	59.0333	Yes	59.0333
296892	1	Yes	29.7	Yes	29.7
309948	1	Yes	12.5333	Yes	8.76667
273712	1	No	66.9333	No	66.9333
310594	1	No	17.0333	No	16.8
271081	1	Yes	23.2333	Yes	23.2333
263196	1	No	83.5	Yes	1.23333
314460	1	Yes	20	Yes	20
301143	1	Yes	5.43333	Yes	5.13333
275895	1	Yes	14.6667	Yes	0.966667
261731	1	Yes	32.2333	Yes	4.23333
269037	1	No	70.4333	No	69.4333
303400	1	No	57.1667	No	57.1667
307754	1	Yes	47.0333	Yes	20
267261	1	Yes	59.3	Yes	17.1667
274797	1	Yes	11.9	Yes	1.83333
267680	1	No	45.7333	Yes	18
273138	1	No	67.0333	No	67.0333
270683	1	No	78.2	No	78.2
269831	1	No	78.8667	No	78.8667
275126	1	Yes	30.3	Yes	30.3
263590	1	Yes	35.5	Yes	31.9
305668	1	No	55.9667	No	55.9667
298897	1	Yes	32.2	Yes	31.7667
310380	1	No	57.1667	No	57.1667
260699	1	No	76.4333	No	76.4333

## Sheet: Fig. 3K
	Nonmalignant	Tumor
ESCC	0.0018028	0.0677518
Colon	0	0.0368629
HNSCC	NA	0.0127532
Lung	0	0.0305

[truncated: 10 more sheets: Fig. 4C, Fig. 5B, Fig. 5E, Fig. 6C, Fig. 7C, Fig. 7D, Fig. 7E, Fig. 7F, Fig. 7G, Fig. 7H]
