# Supplementary material for: Integrated single-cell transcriptome analysis reveals heterogeneity of esophageal squamous cell carcinoma microenvironment
Source: Nat Commun. 2021 Dec 17;12:7335. doi: 10.1038/s41467-021-27599-5 (PMC8683407; doi:10.1038/s41467-021-27599-5)
Supplement: Supplementary file 8 — Source data [file 41467_2021_27599_MOESM8_ESM.zip › 7. Source data/Source data_Supplementary Figure-1113.xlsx]

## Sheet: Supp_Fig. 3B
	0	1	2	3	4	5	6	7	8	9	10	11	12	13	14
Nonmalignant	0.0222158	0.943299	0	0.479177	0	0	0.893853	0.137064	0.456723	0	0.0287124	0	0.101028	0	0
Tumor	0.977784	0.0567012	1	0.520823	1	1	0.106147	0.862936	0.543277	1	0.971288	1	0.898972	1	1
	0	1	2	3	4	5	6	7	8	9	10	11	12	13	14
009	0.00337251	0.227191	0	0.0162103	0	0	0.0779328	0	0.574646	0	0	0	0	0	0
846	0.99469	0.0153394	0	0.0457906	0	0	0.217504	0	0.0656285	1	0	0	0	0	0
836	0	0.0221056	0	0.180485	0	0	0.028462	0	0.0168412	0	0	0.0128271	0	0	0
658	0	0.124003	0	0.195035	0	0.0839987	0.0622051	0	0.0209939	0	0.979945	0	0	0	0
986	0	0.0124964	0	0.0644907	0	0	0.230226	0	0.0343664	0	0	0	0	0	1
865	0.000415659	0.000176086	1	0.00161993	0.962682	0.847075	0	0	0	0	0	0	0	0	0
944	0.00152195	0.136502	0	0.0546538	0	0.00893832	0.0844373	1	0.0218936	0	0.020055	0	0	0	0
787	0	0.00259228	0	0.203935	0	0	0.027024	0	0.0111055	0	0	0	1	0	0
585	0	0.142331	0	0.0367826	0	0	0.0488687	0	0.0867483	0	0	0	0	1	0
686	0	0.113707	0	0.178416	0	0.0400683	0.18771	0	0.0864054	0	0	0	0	0	0
866	0	0.203556	0	0.0225818	0.0373182	0.0199197	0.0356302	0	0.0813713	0	0	0.987173	0	0	0

## Sheet: Supp_Fig. 4B
	0	1	2	3	4	5	6	7	8	9	10	11	12
Nonmalignant	0.853814	0.506399	0.699359	0.378059	0.433458	0.854839	0.583024	0	0.0401855	0	0.696784	0	0.396341
Tumor	0.146186	0.493601	0.300641	0.621941	0.566542	0.145161	0.416976	1	0.959815	1	0.303216	1	0.603659
	0	1	2	3	4	5	6	7	8	9	10	11	12
009	0.0721003	0.005997	0.00222717	0.0175953	0.0208955	0.0378788	0.0284553	0	0	0	0.22807	0	0.09375
846	0.00626959	0.0329835	0.0178174	0.129032	0.0119403	0.0909091	0.0284553	0	0	0.956897	0.184211	0	0.0625
836	0.0407524	0.0434783	0.0467706	0.0498534	0.0208955	0.0643939	0.146341	0	0.00704225	0	0.0526316	0	0.03125
658	0.126176	0.115442	0.187082	0.0234604	0.426866	0.0189394	0.0569106	0.0123457	0	0.0172414	0.0964912	0	0.28125
986	0.0979624	0.17991	0.276169	0.143695	0.140299	0.151515	0.0650407	0	0.901408	0	0.0438596	0	0.09375
865	0	0.00749625	0	0.0058651	0	0	0	0.987654	0	0	0	0	0
944	0.224922	0.0629685	0.169265	0.0762463	0.0477612	0.0454545	0.0650407	0	0.0211268	0	0.0263158	1	0
787	0.0125392	0.065967	0.0244989	0.0821114	0.00895522	0.0340909	0.243902	0	0.00704225	0.0258621	0.0350877	0	0.0625
585	0.134796	0.0824588	0.077951	0.158358	0.0626866	0.143939	0.0528455	0	0.0352113	0	0.0263158	0	0.03125
686	0.224922	0.182909	0.115813	0.143695	0.137313	0.147727	0.0203252	0	0	0	0.245614	0	0.3125
866	0.0595611	0.22039	0.0824053	0.170088	0.122388	0.265152	0.292683	0	0.028169	0	0.0614035	0	0.03125

## Sheet: Supp_Fig. 5B
	0	1	2	3	4	5	6	7	8	9	10	11	12	13	14	15	16	17
Nonmalignant	0.733323	0.80529	0.461378	0.780679	0.576923	0.397959	0.907975	0.703203	0.0247148	0.784983	0.592641	0.194777	0.611567	0.103301	0.78972	0.830531	0.537931	0.472937
Tumor	0.266677	0.19471	0.538622	0.219321	0.423077	0.602041	0.0920245	0.296797	0.975285	0.215017	0.407359	0.805223	0.388433	0.896699	0.21028	0.169469	0.462069	0.527063
	0	1	2	3	4	5	6	7	8	9	10	11	12	13	14	15	16	17
009	0.0184162	0.0151668	0.00486618	0.00171821	0.17446	0	0	0.0463215	0.00574713	0.00934579	0.21147	0	0.00478469	0	0.0347222	0	0.0661157	0.457944
846	0.115101	0.106168	0.0218978	0.00343643	0.0611511	0.0155039	0	0.0926431	0.336207	0.00311526	0.150538	0	0.0574163	0	0.0555556	0	0.0413223	0.0747664
836	0.00092081	0.00404449	0	0.0257732	0.00539568	0.141473	0.021611	0.0326975	0.00574713	0.0654206	0.0250896	0.0122951	0.00956938	0.909091	0.0347222	0.0813008	0.0495868	0.0186916
658	0.00460405	0.0819009	0.883212	0.00859107	0.0899281	0.224806	0.00589391	0.0790191	0.00574713	0.00934579	0.078853	0	0.0861244	0	0.104167	0.00813008	0.132231	0.0841121
986	0.00828729	0.0151668	0.00608273	0.0171821	0.00719424	0.0368217	0.872299	0.138965	0.0545977	0.193146	0.0716846	0.618852	0.0956938	0.0170455	0.201389	0.00813008	0.0909091	0.0373832
944	0.0110497	0.0505561	0.0158151	0.024055	0.142086	0.0251938	0.0550098	0.0435967	0.0172414	0.697819	0.0215054	0.0491803	0.0191388	0.00568182	0.0625	0	0.0330579	0.0747664
787	0	0.00404449	0.00121655	0.886598	0	0.434109	0	0.0653951	0.00862069	0	0.0430108	0	0.00478469	0.0170455	0.00694444	0.894309	0.165289	0.0654206
585	0.265193	0.131446	0.00729927	0.00171821	0.0845324	0.0213178	0.0294695	0.163488	0.0201149	0.0186916	0.0501792	0.245902	0.320574	0	0.125	0	0.0991736	0.0186916
686	0.347145	0.394338	0.0474453	0.00687285	0.361511	0.0717054	0.0137525	0.13624	0.00862069	0	0.0967742	0.00819672	0.138756	0.00568182	0.201389	0	0.239669	0.121495
866	0.229282	0.197169	0.0109489	0.0223368	0.073741	0.0251938	0	0.19891	0.491379	0.00311526	0.250896	0.0122951	0.263158	0.0454545	0.173611	0.00813008	0.0743802	0.0373832
865	0	0	0.00121655	0.00171821	0	0.00387597	0.00196464	0.0027248	0.045977	0	0	0.0532787	0	0	0	0	0.00826446	0.00934579

## Sheet: Supp_Fig. 6A
	0_F	2_F	5_F	3_F	1_F	4_F	6_F
COL3A1	1.6241	1.56977	1.09989	4.24535	1.6852	1.95107	0.459439
COL5A2	0.44708	0.421928	0.34021	1.81423	0.610649	0.732211	0.356038
COL6A3	1.13916	1.01203	0.997534	2.35688	1.50591	1.28627	0.221783
COL8A1	0.712187	0.466832	0.479969	1.56607	0.627389	0.639007	0.376278
COL12A1	0.398977	0.37229	0.459145	1.20293	0.766252	0.699559	0.182484
COL1A2	2.23826	1.84178	1.66935	4.26794	1.98336	2.22936	1.09017
COL14A1	1.18191	0.757416	0.953711	1.06867	1.06087	1.01164	0.507658
COL5A1	0.255124	0.233724	0.202235	1.46224	0.278255	0.430306	0.143707
COL1A1	1.64445	1.54819	1.27722	4.58828	1.39325	1.85157	0.446405
COL18A1	0.575127	0.495936	0.620219	1.09367	0.807666	0.814281	0.686602
COL6A1	1.22271	1.01805	1.05678	2.35152	1.40443	1.49762	0.610888
COL6A2	1.71631	1.48286	1.4679	2.46763	1.69599	1.68646	0.739734
PDPN	1.6004	1.56657	1.47815	1.36837	1.90903	1.3746	1.42915
MFAP2	0.188798	0.0631633	0.0744104	1.05534	0.104749	0.182884	0.0402577
S100A4	2.68141	1.95439	2.17946	2.4665	1.87233	2.45053	2.36061
FAP	0.376941	0.262154	0.30201	1.04253	0.544657	0.534284	0.102319
FN1	1.56617	1.07024	1.20409	2.79148	1.27116	1.27064	0.757028
PDGFRA	0.86452	0.710545	0.793232	0.753402	1.02656	0.862273	0.135023
SPARCL1	2.65586	2.13544	2.38705	2.3542	2.38758	2.64369	2.41286
SPP1	0.0201227	0.107731	0.00280284	0.0447542	0.00815228	0.0228885	1.95634
SPARC	1.76737	1.48469	1.42623	3.89076	1.47645	1.75173	2.70634
ELN	0.834092	0.270144	0.446626	1.59635	0.332928	0.799583	0.0916569
CAV1	1.12257	0.791757	0.761959	1.36224	0.643386	0.853452	0.817564
TNC	0.22457	0.7128	0.856766	0.840367	1.41363	0.364315	0.677824
SERPINH1	0.734792	0.613155	0.576276	1.93829	0.742295	1.13305	1.05497
MMP10	0.870895	1.01509	1.27863	0.384299	1.93985	0.208382	0.20906
MMP1	1.57781	2.58442	2.40328	1.5932	3.69653	0.722392	0.67026
MMP3	0.802118	1.4671	1.21268	0.761951	2.13458	0.246341	0.209602
VIM	3.44213	3.1262	3.26562	3.57699	3.21991	3.58941	3.31027
ITGB1	1.29321	1.30739	1.30201	1.92364	1.58617	1.17347	1.55696
CXCL12	1.36908	0.732677	0.953898	0.878433	0.943498	1.51434	0.212105
SRGN	0.478133	2.38065	2.60826	0.365651	0.507867	0.550948	1.04103
ACTA2	0.262983	0.846443	1.00825	1.76701	0.469115	0.707041	0.454654
C1R	2.52703	1.94784	1.94936	2.15419	2.11153	2.15465	0.991419
MFAP5	2.3143	1.07914	1.22686	1.54339	0.129743	0.630393	0.183995
LUM	3.55201	2.67463	2.73582	4.22459	3.07834	3.14595	1.2625
DCN	4.76867	3.78718	3.92571	3.917	3.81833	4.10717	1.90693
POSTN	0.0559329	0.338265	0.124594	2.68093	0.310416	0.168114	0
MMP14	0.453294	0.51082	0.497451	1.48898	0.850146	0.431277	0.289337
FBLN5	0.828596	0.546985	0.688111	0.720086	0.793847	1.05884	0.399806
GREM1	0.510071	0.590059	0.888692	1.46749	1.4216	1.09099	0.116196
FBN1	1.14715	0.536287	0.627902	1.08057	0.556816	0.570596	0.126326
MMP2	1.91584	1.4441	1.37938	2.44357	1.74992	1.59287	0.424621
PMP22	1.26045	0.823726	0.889165	1.58644	0.971014	1.4354	1.91645
MFAP4	2.64308	1.96528	2.48178	2.15046	2.60094	2.87374	0.868976
CST1	0.0217745	0.0336941	0.923857	3.11379	0.167023	0.532617	0.0104656
MMP11	0.013888	0.0393703	0.0992082	2.06849	0.11621	0.0670808	0.0756161
FBLN1	3.22028	2.3688	2.76077	2.55292	2.89596	3.05995	0.857497

## Sheet: Supp_Fig. 6B
	F:0	F:1	F:2	F:3	F:4	F:5	F:6
TNFA_SIGNALING_VIA_NFKB	-4.35075	10.3854	-4.15703	-17.0224	12.8304	1.04799	-8.25008
HYPOXIA	6.65399	-24.2574	-3.55301	15.9865	16.2839	-0.664223	-1.39582
CHOLESTEROL_HOMEOSTASIS	4.02906	-10.458	-1.93231	16.2741	-0.982885	-4.25527	-2.59916
MITOTIC_SPINDLE	-11.5483	-5.15409	3.39233	18.9763	1.60577	7.0883	8.22357
WNT_BETA_CATENIN_SIGNALING	-15.4911	10.3336	1.60142	4.29391	3.83693	1.10077	1.70494
TGF_BETA_SIGNALING	-2.9824	-7.27576	-2.54735	16.3242	4.68063	-1.38495	-1.34188
IL6_JAK_STAT3_SIGNALING	24.5897	-20.9179	-2.02022	-6.00595	2.83057	-2.44397	-6.24775
DNA_REPAIR	-6.29452	3.66151	-2.41021	13.9907	-5.90442	-1.92564	-1.0989
APOPTOSIS	10.457	-7.21737	-4.64737	-6.95561	5.83295	-3.99053	-1.09093
ESTROGEN_RESPONSE_EARLY	-5.16288	5.75445	-1.82655	-9.15551	11.5402	-2.42417	-0.312456
ESTROGEN_RESPONSE_LATE	-7.68979	10.1187	0.288239	-12.3643	8.56806	-3.32838	5.3073
MYOGENESIS	10.7539	-13.5427	-4.40346	-6.88131	16.2987	-5.3535	0.396571
PROTEIN_SECRETION	-7.77748	7.31026	-3.548	17.7515	-13.002	-4.61964	3.01023
INTERFERON_ALPHA_RESPONSE	0.10826	-19.0216	0.947383	19.8938	8.6889	4.95905	1.39384
INTERFERON_GAMMA_RESPONSE	0.172876	-17.0358	14.7426	0.334406	12.7769	8.30673	6.40418
APICAL_JUNCTION	7.30747	-24.9675	-1.37087	19.6385	11.3363	-3.27291	1.67042
APICAL_SURFACE	2.63754	-9.94794	2.87454	-4.57595	10.5317	3.14933	7.08846
COMPLEMENT	1.56414	-16.4189	5.98573	0.373181	15.4222	4.92646	8.0524
UNFOLDED_PROTEIN_RESPONSE	-15.7747	20.2874	-0.521134	0.726465	-8.16832	3.9258	-0.929587
PI3K_AKT_MTOR_SIGNALING	-13.1484	7.48369	4.21732	11.4846	-5.05169	0.759192	3.75512
MTORC1_SIGNALING	-5.57645	25.0559	-1.35387	-8.57855	-23.7199	0.117217	0.357833
E2F_TARGETS	-0.318579	11.2295	2.87205	-19.2584	-5.61182	0.568883	8.87097
MYC_TARGETS_V1	0.730882	25.5175	1.9157	-24.1646	-24.1279	2.98456	-0.262178
MYC_TARGETS_V2	4.60022	22.5922	-1.10341	-22.2807	-21.0795	-1.81892	-5.99514
EPITHELIAL_MESENCHYMAL_TRANSITION	4.9974	-12.2661	-13.3308	40.7023	-5.14269	-10.07	-18.7895
INFLAMMATORY_RESPONSE	11.6927	-1.67472	8.07396	-27.2825	2.96474	1.68408	-0.697443
XENOBIOTIC_METABOLISM	9.1559	-7.85958	-2.23001	-13.3533	14.3493	-6.69152	2.66906
FATTY_ACID_METABOLISM	8.97084	-18.362	-5.42638	-2.63012	20.4667	-1.07999	3.3275
OXIDATIVE_PHOSPHORYLATION	6.0812	-7.40655	-0.788293	17.5599	-15.5832	-2.19504	2.28392
GLYCOLYSIS	-0.632651	-13.0386	0.937387	17.2962	5.67931	-3.40445	4.75376
HEME_METABOLISM	-2.16795	-18.6266	4.94001	14.6011	12.2711	3.79261	9.38814
COAGULATION	-2.42096	-5.33741	-6.58266	15.6873	7.94358	-8.89249	-2.26213
IL2_STAT5_SIGNALING	-9.83908	-4.80792	0.500583	20.657	6.47671	5.28044	-8.50715
BILE_ACID_METABOLISM	5.23989	0.646482	-1.26729	-23.6793	15.9217	-3.54411	-0.422881
PEROXISOME	15.7888	-18.3653	-4.02588	5.69554	1.5559	-3.55066	-0.769902
ALLOGRAFT_REJECTION	-10.2842	14.2551	19.0318	-22.5072	-1.35526	19.1362	-7.94429
SPERMATOGENESIS	4.13619	-1.24616	1.97527	-22.6754	13.895	-1.41869	6.83341
KRAS_SIGNALING_UP	-2.43349	3.63142	3.18753	-12.8792	12.2416	-0.0106916	-6.15089
KRAS_SIGNALING_DN	10.6314	-9.54888	2.73785	-21.7895	15.0054	-1.26975	6.85721
PANCREAS_BETA_CELLS	14.9865	-13.5161	-1.88764	-14.4219	7.87119	-2.28004	11.2433

## Sheet: Supp_Fig. 8G
Tumor		Nonmalignant
High-power field ID	Percent of CD45-/HLA-DR+/VIM+ fibroblast	High-power field ID	Percent of CD45-/HLA-DR+/VIM+ fibroblast
283043T_[12045,44484]	0.0731143	283043N1_[10456,37867]	0.0653433
283043T_[12614,51296]	0.199148	283043N1_[10625,39552]	0.032146
283043T_[13199,53206]	0.122855	283043N1_[11504,37613]	0.0700816
283043T_[15198,49309]	0.224115	283043N1_[14511,38921]	0.0456307
283043T_[15361,53037]	0.0954907	283043N1_[17453,49113]	0.0419708
283043T_[15872,47640]	0.0968123	283043N1_[19737,48880]	0.0415045
283043T_[16163,48560]	0.10625	283043N1_[20824,45383]	0.0445205
283043T_[16206,51518]	0.10333	283043N1_[7429,34046]	0.0648703
283043T_[16312,49333]	0.113065	283043N1_[8464,38641]	0.0542668
283043T_[16335,50625]	0.102	283043N1_[9525,37169]	0.0670391
284755T_[11216,51147]	0.146104	284755N1_[12086,38594]	0.0514776
284755T_[11548,49833]	0.129693	284755N1_[13182,44565]	0.0698487
284755T_[12804,53823]	0.0958315	284755N1_[13919,48648]	0.109067
284755T_[6682,47724]	0.146577	284755N1_[14132,41914]	0.0338308
284755T_[7808,53439]	0.0897817	284755N1_[14274,47819]	0.0621282
284755T_[7870,49527]	0.164534	284755N1_[14940,46880]	0.044711
284755T_[8911,45848]	0.120067	284755N1_[14960,48517]	0.0692308
284755T_[9350,47766]	0.160714	284755N1_[17231,51358]	0.0778175
284755T_[9815,54093]	0.0619423	284755N1_[17423,50319]	0.0488889
284755T_[9988,46781]	0.0948276	284755N1_[18638,52261]	0.0441696
285976T_[10246,48616]	0.1	285976N1_[11080,48289]	0.0445104
285976T_[10627,46629]	0.0795136	285976N1_[11446,50658]	0.0700057
285976T_[11033,49920]	0.0940919	285976N1_[12399,49321]	0.0451571
285976T_[12193,59097]	0.0821596	285976N1_[12483,52052]	0.078203
285976T_[13007,44772]	0.0818876	285976N1_[12533,45329]	0.0489486
285976T_[14252,45186]	0.0719125	285976N1_[12756,52750]	0.0656168
285976T_[14658,43581]	0.106243	285976N1_[13141,46205]	0.0512666
285976T_[14658,44279]	0.0942144	285976N1_[16067,54861]	0.0427553
285976T_[15111,42787]	0.0952268	285976N1_[18727,55636]	0.119694
285976T_[9767,53174]	0.0832679	285976N1_[9601,48334]	0.0656747

## Sheet: Supp_Fig. 9A
	8.Plasma	8.Bcells	3.CD8_2	6.DC_1	4.Mon_1	4.Mon_3	3.NK	7.Mast	3.CD8_1	5.Mac_1	5.Mac_5	5.Mac_2	5.Mac_3	5.Mac_4	4.Mon_2	6.DC_2	6.DC_3	1.CD4_3	1.CD4_2	1.CD4_1	2.Treg	6.DC_5	7.pDC	6.DC_4
Nonmalignant	0.537612	0.551573	0.247721	0.553437	0.459926	0.476808	0.436415	0.406224	0.43432	0.440998	0.407401	0.297957	0.271191	0.405051	0.523899	0.62318	0.446481	0.695305	0.727703	0.461618	0.299435	0.612746	0.54602	0.477432
Tumor	0.462388	0.448427	0.752279	0.446563	0.540074	0.523192	0.563585	0.593776	0.56568	0.559002	0.592599	0.702043	0.728809	0.594949	0.476101	0.37682	0.553519	0.304695	0.272297	0.538382	0.700565	0.387254	0.45398	0.522568

## Sheet: Supp_Fig. 9B
	8.Plasma	8.Bcells	3.CD8_2	6.DC_1	4.Mon_1	4.Mon_3	3.NK	7.Mast	3.CD8_1	5.Mac_1	5.Mac_5	5.Mac_2	5.Mac_3	5.Mac_4	4.Mon_2	6.DC_2	6.DC_3	1.CD4_3	1.CD4_2	1.CD4_1	2.Treg	6.DC_5	7.pDC	6.DC_4
009	0.123543	0.251748	0.00699301	0.025641	0.0722611	0.025641	0.016317	0.013986	0.041958	0.037296	0.030303	0.0699301	0.00932401	0.013986	0.025641	0.030303	0.018648	0.0792541	0.048951	0.039627	0.011655	0.004662	0.002331	0
846	0.199074	0.0509259	0.00462963	0.025463	0.0856481	0.0324074	0.00462963	0.0162037	0.037037	0.025463	0.0347222	0.122685	0.0648148	0.0393519	0.0671296	0.0416667	0.037037	0.00694444	0.00231481	0.0138889	0.025463	0.0138889	0.00694444	0.0416667
836	0.435678	0.167238	0.00343053	0.0102916	0.0248714	0.016295	0.0051458	0.00428816	0.0283019	0.025729	0.0248714	0.0291595	0.0171527	0.0222985	0.042024	0.0334477	0.00600343	0.0360206	0.00686106	0.0188679	0.0128645	0.0137221	0.00943396	0.00600343
658	0.0660592	0.170084	0.0174639	0.00911162	0.0394837	0.0280942	0.0470767	0.0501139	0.0690964	0.0265756	0.0296128	0.0736522	0.0493546	0.0470767	0.0713743	0.0303721	0.0144267	0.03265	0.00531511	0.022779	0.0288535	0.0258162	0.0144267	0.0311314
865	0.420168	0.117647	0.0672269	0.0168067	0.0420168	0.0252101	0	0.00840336	0.0168067	0.00840336	0.0252101	0.0840336	0.0420168	0.0168067	0.00840336	0.0168067	0.00840336	0.00840336	0	0.0420168	0.0252101	0	0	0
986	0.0871166	0.217178	0.0257669	0.0196319	0.0368098	0.0294479	0.0319018	0.0110429	0.125153	0.0233129	0.0417178	0.0662577	0.0269939	0.0134969	0.0319018	0.0134969	0.0122699	0.0748466	0.0184049	0.0343558	0.0417178	0.00368098	0.00981595	0.00368098
944	0.470948	0.107034	0	0.0030581	0.0275229	0.0366972	0	0.00917431	0.0336391	0.0152905	0.030581	0.0550459	0.0122324	0.0244648	0.0214067	0.0152905	0.0152905	0.0244648	0.00611621	0.0366972	0.0275229	0.0030581	0.0030581	0.0214067
787	0.161473	0.0339943	0	0.0311615	0.0679887	0.0283286	0.00566572	0.00566572	0.0141643	0.0311615	0.0368272	0.167139	0.0736544	0.0339943	0.113314	0.0396601	0.0169972	0.00283286	0	0.0141643	0.0254958	0.01983	0.0453258	0.0311615
866	0.56372	0.0510907	0.00172216	0.0160735	0.0338691	0.0120551	0.010333	0.00918485	0.0183697	0.0177956	0.0172216	0.0447761	0.0097589	0.0120551	0.0281286	0.02124	0.02124	0.0235362	0.00574053	0.0287026	0.0183697	0.00631458	0.0229621	0.00574053
585	0.218391	0.0881226	0.00383142	0.045977	0.0651341	0.0306513	0.0191571	0.0383142	0.0344828	0.0344828	0.0651341	0.0536398	0.0191571	0.0191571	0.0344828	0.0306513	0.0344828	0.0114943	0	0.0229885	0.0383142	0.00766284	0.0574713	0.0268199
686	0.184116	0.0264741	0.00361011	0.0180505	0.0854392	0.0276775	0.0240674	0.00722022	0.0216606	0.0962696	0.0625752	0.0481348	0.0288809	0.0361011	0.123947	0.0734055	0.00962696	0.0180505	0.00240674	0.00962696	0.0144404	0.0517449	0.0120337	0.0144404

## Sheet: Supp_Fig. 9C
	Nonmalignant	Tumor
N1_658	0.0130058	0.0329545
N_986	0.0132159	0.0417178
N_155944	0.0154597	0.0275229
N_155787	0.012381	0.0254958
N_156846	0.00376884	0.0212766
N_157585	0.0123636	0.0383142
N_157686	0.0075188	0.0144404
N_157009	0.0097561	0.011655
N_157866	0.00695518	0.0183697

## Sheet: Supp_Fig. 10B
	5.Mac_1	5.Mac_5	5.Mac_2	5.Mac_3	5.Mac_4
STAT1_extended (552g)	-14.4001	-16.0894	21.7241	2.98367	3.57033
IRF1_extended (471g)	-10.8455	-5.30883	-0.718904	19.3318	0.859622
IRF8_extended (467g)	-6.29393	-10.077	5.72868	18.4102	-6.23741
STAT1 (380g)	-16.4335	-13.691	20.7985	1.10489	5.89269
IRF1 (364g)	-12.0064	-2.05712	3.0223	9.7218	1.83123
IRF8 (359g)	-8.01673	-8.11872	3.38299	17.7653	-2.99039
SPIB_extended (315g)	-14.3054	-2.5923	-12.6121	23.7292	13.1268
IRF4_extended (273g)	-18.2465	10.5549	-10.3606	-7.65576	32.4199
FOSL1_extended (227g)	19.9917	14.4016	-19.1881	3.17676	-16.283
MYC_extended (222g)	12.4389	-3.93628	-22.1676	35.5509	-10.8469
IRF4 (220g)	-18.5565	10.5366	-9.05069	-8.44329	31.4867
SPIB (220g)	-14.3903	-5.68508	-10.4767	20.9657	16.4961
ATF3_extended (216g)	-5.41461	-7.59896	-17.8434	35.3968	7.91633
FOSL1 (191g)	18.9911	14.8054	-18.4422	2.59873	-15.9974
JUN_extended (180g)	9.81588	-13.5116	-9.56468	37.2176	-13.0264
TRIM28_extended (167g)	-4.23543	-18.681	13.1489	15.3372	-6.43015
ESRRA_extended (159g)	-12.3027	-14.8176	13.2546	9.93765	2.89177
TFDP2_extended (150g)	-16.4554	-6.48968	1.0808	4.64276	19.4592
BATF_extended (142g)	14.0897	23.4116	-11.6302	-11.3361	-13.4912
MEF2C_extended (130g)	-7.06182	-17.2229	0.740557	23.5584	4.17538
JUN (121g)	8.22076	-10.53	-11.5473	36.7061	-11.6862
NR1H3_extended (96g)	-0.99951	-15.7982	36.8084	-12.5651	-8.53857
FOS_extended (86g)	-9.31816	-20.0996	8.59543	21.8174	0.511866
BATF3_extended (86g)	-1.54744	-3.32539	-20.742	33.5851	3.0292
NR1H3 (78g)	0.451345	-15.6513	33.2758	-11.554	-8.65222
ATF3 (73g)	-0.372417	-4.06974	-15.744	23.6422	3.55386
DDIT3_extended (72g)	2.72579	13.426	-10.7485	2.46138	-6.29162
ESRRA (63g)	-12.5191	-11.146	14.3237	2.94834	4.73982
MEF2C (52g)	-4.85467	-13.161	-6.60258	28.5883	3.83207
CREB5_extended (43g)	-5.41085	11.8976	-8.93108	8.19763	-3.58822
FOS (42g)	-2.89056	-14.5643	-8.9518	37.8339	0.858935
HOXA5_extended (39g)	-4.81063	2.51104	-8.15089	-1.26737	14.425
EGR1_extended (30g)	12.0754	-5.38878	-12.2929	19.0098	-8.64363
EGR1 (26g)	8.89154	-7.03814	-11.3294	21.1431	-6.34271
ATF5 (26g)	1.73159	-0.431594	4.36606	-10.3034	2.75535
ASCL2_extended (25g)	-1.43567	-1.36736	1.52893	4.83462	-3.52059
BATF (23g)	14.0395	17.6582	-12.8138	-7.85586	-9.89322
MYC (23g)	6.31988	-1.58934	-6.03559	14.8643	-11.2944
TFDP2 (19g)	-6.58303	-1.79416	-5.09275	6.9671	8.99735
HMGB2_extended (17g)	-10.3102	-6.46771	-1.75014	2.52738	19.0235
DDIT3 (15g)	4.86489	4.1441	-5.74441	4.15403	-6.53006
HMGB2 (16g)	-8.51946	-4.56514	-5.21075	4.82076	16.9857
RORA_extended (15g)	-1.89795	5.86978	-3.16365	-4.75215	4.16792
EHF_extended (13g)	-7.13679	7.5842	-6.48151	-9.12063	17.0182
IL24_extended (13g)	11.2214	11.1996	-7.19665	-9.39745	-5.97751

[truncated: 1 more sheets: Supp_Fig. 13]
